# Supplementary material for: Differential expression of miRNAs in the presence of B chromosome in the cichlid fish Astatotilapia latifasciata
Source: BMC Genomics. 2021 May 12;22:344. doi: 10.1186/s12864-021-07651-w (PMC8117508; doi:10.1186/s12864-021-07651-w)
Supplement: Supplementary file 6 — Additional file 6. Html files containing miRNA prediction in B-blocks, separated by RNA-seq sample. S1 miRDeep2 – miRNA prediction in B-blocks using brain female B− RNA-seq. S2 miRDeep2 – miRNA prediction in B-blocks using brain female B+ RNA-seq. S3 miRDeep2 – miRNA prediction in B-blocks using brain male B− RNA-seq. S4 miRDeep2 – miRNA prediction in B-blocks using brain male B+ RNA-seq. S5 miRDeep2 – miRNA prediction in B-blocks using gonads female B− RNA-seq. S6 miRDeep2 – miRNA prediction in B-blocks using gonads female B+ RNA-seq. S7 miRDeep2 – miRNA prediction in B-blocks using gonads male B− RNA-seq. S8 miRDeep2 – miRNA prediction in B-blocks using gonads male RNA-seq. S9 miRDeep2 – miRNA prediction in B-blocks using muscle female B− RNA-seq. S10 miRDeep2 – miRNA prediction in B-blocks using muscle female B+ RNA-seq. S11 miRDeep2 – miRNA prediction in B-blocks using muscle male B− RNA-seq. S12 miRDeep2 – miRNA prediction in B-blocks using muscle male B+ RNA-seq. [file 12864_2021_7651_MOESM6_ESM.zip]

Archive with 12 entries (12 files):
- S1.html
- S10.html
- S11.html
- S12.html
- S2.html
- S3.html
- S4.html
- S5.html
- S6.html
- S7.html
- S8.html
- S9.html
