# Supplementary material for: Differential expression of miRNAs in the presence of B chromosome in the cichlid fish Astatotilapia latifasciata
Source: BMC Genomics. 2021 May 12;22:344. doi: 10.1186/s12864-021-07651-w (PMC8117508; doi:10.1186/s12864-021-07651-w)
Supplement: Supplementary file 7 — Additional file 7. Multiple data sheets of samples separated by tissue and sex describing the B-DE-miRNA and its target. [file 12864_2021_7651_MOESM7_ESM.xlsx]

## Sheet: brain female B+ DE miRs interac
target	miRNA
transcr_100067	S:mir-725-5p
transcr_100091	M:NODE_91705_lenGth_15181_Cov_29.275410_7483-5p
transcr_100091	S:NODE_35228_lenGth_12450_Cov_30.672209_3151-5p
transcr_100104	M:NODE_91705_lenGth_15181_Cov_29.275410_7483-5p
transcr_100109	M:NODE_395770_lenGth_7962_Cov_28.601357_26232-3p
transcr_100116	S:mir-499-3p
transcr_100135	S:NODE_317207_lenGth_17788_Cov_31.397797_21792-5p
transcr_100140	M:NODE_615561_lenGth_2028_Cov_24.085798_37864-3p
transcr_100150	S:NODE_615561_lenGth_2028_Cov_24.085798_37866-5p
transcr_100151	M:NODE_615561_lenGth_2028_Cov_24.085798_37866-3p
transcr_100159	M:NODE_91705_lenGth_15181_Cov_29.275410_7483-5p
transcr_100170	M:NODE_395770_lenGth_7962_Cov_28.601357_26232-3p
transcr_100186	S:NODE_65804_lenGth_2618_Cov_27.849886_5444-3p
transcr_100189	S:NODE_615561_lenGth_2028_Cov_24.085798_37866-5p
transcr_100198	S:NODE_35228_lenGth_12450_Cov_30.672209_3151-5p
transcr_100208	S:NODE_35228_lenGth_12450_Cov_30.672209_3151-5p
transcr_100214	S:mir-499-3p
transcr_100217	M:NODE_615561_lenGth_2028_Cov_24.085798_37864-3p
transcr_100217	S:NODE_615561_lenGth_2028_Cov_24.085798_37866-5p
transcr_100223	M:NODE_395770_lenGth_7962_Cov_28.601357_26232-3p
transcr_100245	M:NODE_615561_lenGth_2028_Cov_24.085798_37864-3p
transcr_100256	M:NODE_615561_lenGth_2028_Cov_24.085798_37864-3p
transcr_100275	S:mir-499-3p
transcr_100275	S:NODE_603086_lenGth_35849_Cov_31.646378_37309-5p
transcr_100279	M:NODE_615561_lenGth_2028_Cov_24.085798_37864-3p
transcr_100314	S:NODE_35228_lenGth_12450_Cov_30.672209_3151-5p
transcr_100318	S:NODE_65804_lenGth_2618_Cov_27.849886_5444-3p
transcr_100340	S:NODE_603086_lenGth_35849_Cov_31.646378_37309-5p
transcr_100341	S:NODE_35228_lenGth_12450_Cov_30.672209_3151-5p
transcr_100344	S:mir-499-3p
transcr_100367	S:NODE_35228_lenGth_12450_Cov_30.672209_3151-5p
transcr_100367	S:NODE_603086_lenGth_35849_Cov_31.646378_37309-5p
transcr_100367	S:NODE_615561_lenGth_2028_Cov_24.085798_37864-5p
transcr_100385	M:NODE_615561_lenGth_2028_Cov_24.085798_37864-3p
transcr_100385	S:NODE_615561_lenGth_2028_Cov_24.085798_37864-5p
transcr_100387	S:NODE_35228_lenGth_12450_Cov_30.672209_3151-5p
transcr_100429	S:mir-725-5p
transcr_100431	S:NODE_615561_lenGth_2028_Cov_24.085798_37866-5p
transcr_100435	S:NODE_615561_lenGth_2028_Cov_24.085798_37866-5p
transcr_100435	S:NODE_65804_lenGth_2618_Cov_27.849886_5444-3p
transcr_100437	S:NODE_615561_lenGth_2028_Cov_24.085798_37866-5p
transcr_100450	S:NODE_35228_lenGth_12450_Cov_30.672209_3151-5p
transcr_100454	S:NODE_317207_lenGth_17788_Cov_31.397797_21792-5p
transcr_100461	M:NODE_91705_lenGth_15181_Cov_29.275410_7483-5p
transcr_100467	M:NODE_395770_lenGth_7962_Cov_28.601357_26232-3p
transcr_100471	M:NODE_615561_lenGth_2028_Cov_24.085798_37864-3p
transcr_100505	M:NODE_615561_lenGth_2028_Cov_24.085798_37866-3p
transcr_100513	S:mir-725-5p
transcr_100520	M:NODE_91705_lenGth_15181_Cov_29.275410_7483-5p
transcr_100520	S:NODE_615561_lenGth_2028_Cov_24.085798_37864-5p
transcr_100524	S:NODE_615561_lenGth_2028_Cov_24.085798_37866-5p
transcr_100556	M:NODE_91705_lenGth_15181_Cov_29.275410_7483-5p
transcr_100608	S:NODE_35228_lenGth_12450_Cov_30.672209_3151-5p
transcr_100609	M:NODE_615561_lenGth_2028_Cov_24.085798_37866-3p
transcr_100615	S:mir-725-5p
transcr_100615	S:NODE_35228_lenGth_12450_Cov_30.672209_3151-5p
transcr_100615	S:NODE_65804_lenGth_2618_Cov_27.849886_5444-3p
transcr_100632	S:NODE_35228_lenGth_12450_Cov_30.672209_3151-5p
transcr_100649	M:NODE_615561_lenGth_2028_Cov_24.085798_37864-3p
transcr_100656	S:mir-725-5p
transcr_100674	S:mir-725-5p
transcr_100675	S:NODE_35228_lenGth_12450_Cov_30.672209_3151-5p
transcr_100683	M:NODE_615561_lenGth_2028_Cov_24.085798_37864-3p
transcr_100692	M:NODE_615561_lenGth_2028_Cov_24.085798_37866-3p
transcr_100729	S:mir-499-3p
transcr_100736	S:NODE_35228_lenGth_12450_Cov_30.672209_3151-5p
transcr_100738	S:NODE_615561_lenGth_2028_Cov_24.085798_37866-5p
transcr_100741	M:NODE_395770_lenGth_7962_Cov_28.601357_26232-3p
transcr_100771	M:NODE_91705_lenGth_15181_Cov_29.275410_7483-5p
transcr_100771	S:NODE_603086_lenGth_35849_Cov_31.646378_37309-5p
transcr_100784	S:mir-725-5p
transcr_100796	S:NODE_35228_lenGth_12450_Cov_30.672209_3151-5p
transcr_100824	M:NODE_615561_lenGth_2028_Cov_24.085798_37864-3p
transcr_100829	S:NODE_65804_lenGth_2618_Cov_27.849886_5444-3p
transcr_100830	S:NODE_615561_lenGth_2028_Cov_24.085798_37866-5p
transcr_100853	S:NODE_35228_lenGth_12450_Cov_30.672209_3151-5p
transcr_100864	S:NODE_35228_lenGth_12450_Cov_30.672209_3151-5p
transcr_100867	S:mir-725-5p
transcr_100877	M:NODE_615561_lenGth_2028_Cov_24.085798_37866-3p
transcr_100882	S:NODE_615561_lenGth_2028_Cov_24.085798_37866-5p
transcr_100884	M:NODE_91705_lenGth_15181_Cov_29.275410_7483-5p
transcr_100901	M:NODE_91705_lenGth_15181_Cov_29.275410_7483-5p
transcr_100904	M:NODE_395770_lenGth_7962_Cov_28.601357_26232-3p
transcr_100947	M:NODE_91705_lenGth_15181_Cov_29.275410_7483-5p
transcr_100960	M:NODE_91705_lenGth_15181_Cov_29.275410_7483-5p
transcr_100967	M:NODE_615561_lenGth_2028_Cov_24.085798_37864-3p
transcr_100970	M:NODE_615561_lenGth_2028_Cov_24.085798_37866-3p
transcr_100972	S:NODE_65804_lenGth_2618_Cov_27.849886_5444-3p
transcr_100973	S:NODE_65804_lenGth_2618_Cov_27.849886_5444-3p
transcr_101009	M:NODE_909954_lenGth_60400_Cov_30.659140_47706-5p
transcr_101024	S:NODE_615561_lenGth_2028_Cov_24.085798_37866-5p
transcr_101035	S:mir-725-5p
transcr_101042	M:NODE_615561_lenGth_2028_Cov_24.085798_37864-3p
transcr_101069	S:NODE_615561_lenGth_2028_Cov_24.085798_37866-5p
transcr_101071	M:NODE_615561_lenGth_2028_Cov_24.085798_37866-3p
transcr_101079	S:mir-725-5p
transcr_101087	M:NODE_91705_lenGth_15181_Cov_29.275410_7483-5p
transcr_101127	M:NODE_615561_lenGth_2028_Cov_24.085798_37864-3p
transcr_101127	M:NODE_91705_lenGth_15181_Cov_29.275410_7483-5p
transcr_101177	S:NODE_615561_lenGth_2028_Cov_24.085798_37866-5p
transcr_101195	S:NODE_65804_lenGth_2618_Cov_27.849886_5444-3p
transcr_101213	S:NODE_35228_lenGth_12450_Cov_30.672209_3151-5p
transcr_101218	S:mir-499-3p
transcr_101218	S:NODE_35228_lenGth_12450_Cov_30.672209_3151-5p
transcr_101220	S:NODE_35228_lenGth_12450_Cov_30.672209_3151-5p
transcr_101227	S:NODE_615561_lenGth_2028_Cov_24.085798_37866-5p
transcr_101258	S:NODE_65804_lenGth_2618_Cov_27.849886_5444-3p
transcr_101259	M:NODE_615561_lenGth_2028_Cov_24.085798_37866-3p
transcr_101259	S:NODE_35228_lenGth_12450_Cov_30.672209_3151-5p
transcr_101266	M:NODE_615561_lenGth_2028_Cov_24.085798_37864-3p
transcr_101280	S:NODE_65804_lenGth_2618_Cov_27.849886_5444-3p
transcr_101314	S:NODE_35228_lenGth_12450_Cov_30.672209_3151-5p
transcr_101356	M:NODE_615561_lenGth_2028_Cov_24.085798_37866-3p
transcr_101368	M:NODE_91705_lenGth_15181_Cov_29.275410_7483-5p
transcr_101419	S:NODE_35228_lenGth_12450_Cov_30.672209_3151-5p
transcr_101429	S:mir-499-3p
transcr_101431	M:NODE_91705_lenGth_15181_Cov_29.275410_7483-5p
transcr_101454	M:NODE_91705_lenGth_15181_Cov_29.275410_7483-5p
transcr_101463	M:NODE_91705_lenGth_15181_Cov_29.275410_7483-5p
transcr_101463	S:NODE_65804_lenGth_2618_Cov_27.849886_5444-3p
transcr_101489	S:NODE_317207_lenGth_17788_Cov_31.397797_21792-5p
transcr_101493	S:mir-499-3p
transcr_101493	S:NODE_615561_lenGth_2028_Cov_24.085798_37866-5p
transcr_101501	S:NODE_603086_lenGth_35849_Cov_31.646378_37309-5p
transcr_101512	M:NODE_615561_lenGth_2028_Cov_24.085798_37864-3p
transcr_101512	M:NODE_91705_lenGth_15181_Cov_29.275410_7483-5p
transcr_101516	M:NODE_615561_lenGth_2028_Cov_24.085798_37866-3p
transcr_101520	M:NODE_909954_lenGth_60400_Cov_30.659140_47706-5p
transcr_101522	M:NODE_615561_lenGth_2028_Cov_24.085798_37864-3p
transcr_101539	M:NODE_395770_lenGth_7962_Cov_28.601357_26232-3p
transcr_101543	S:NODE_317207_lenGth_17788_Cov_31.397797_21792-5p
transcr_101550	M:NODE_615561_lenGth_2028_Cov_24.085798_37866-3p
transcr_101552	M:NODE_909954_lenGth_60400_Cov_30.659140_47706-5p
transcr_101559	M:NODE_395770_lenGth_7962_Cov_28.601357_26232-3p
transcr_101560	S:NODE_35228_lenGth_12450_Cov_30.672209_3151-5p
transcr_101560	S:NODE_615561_lenGth_2028_Cov_24.085798_37866-5p
transcr_101595	M:NODE_615561_lenGth_2028_Cov_24.085798_37864-3p
transcr_101597	S:NODE_35228_lenGth_12450_Cov_30.672209_3151-5p
transcr_101604	M:NODE_395770_lenGth_7962_Cov_28.601357_26232-3p
transcr_101629	M:NODE_395770_lenGth_7962_Cov_28.601357_26232-3p
transcr_101629	M:NODE_615561_lenGth_2028_Cov_24.085798_37864-3p
transcr_101633	S:mir-725-5p
transcr_101635	S:NODE_35228_lenGth_12450_Cov_30.672209_3151-5p
transcr_101653	M:NODE_395770_lenGth_7962_Cov_28.601357_26232-3p
transcr_101674	S:NODE_317207_lenGth_17788_Cov_31.397797_21792-5p
transcr_101708	S:NODE_35228_lenGth_12450_Cov_30.672209_3151-5p
transcr_101719	M:NODE_909954_lenGth_60400_Cov_30.659140_47706-5p
transcr_101723	M:NODE_395770_lenGth_7962_Cov_28.601357_26232-3p
transcr_101770	S:NODE_65804_lenGth_2618_Cov_27.849886_5444-3p
transcr_101775	S:mir-725-5p
transcr_101780	M:NODE_909954_lenGth_60400_Cov_30.659140_47706-5p
transcr_101824	M:NODE_615561_lenGth_2028_Cov_24.085798_37864-3p
transcr_101835	M:NODE_91705_lenGth_15181_Cov_29.275410_7483-5p
transcr_101844	S:NODE_615561_lenGth_2028_Cov_24.085798_37864-5p
transcr_101851	S:mir-499-3p
transcr_101890	S:NODE_615561_lenGth_2028_Cov_24.085798_37866-5p
transcr_101898	S:NODE_35228_lenGth_12450_Cov_30.672209_3151-5p
transcr_101945	S:NODE_35228_lenGth_12450_Cov_30.672209_3151-5p
transcr_101948	S:mir-499-3p
transcr_101950	M:NODE_615561_lenGth_2028_Cov_24.085798_37866-3p
transcr_101968	M:NODE_395770_lenGth_7962_Cov_28.601357_26232-3p
transcr_101968	S:NODE_35228_lenGth_12450_Cov_30.672209_3151-5p
transcr_102006	S:NODE_35228_lenGth_12450_Cov_30.672209_3151-5p
transcr_102018	S:NODE_615561_lenGth_2028_Cov_24.085798_37866-5p
transcr_102021	M:NODE_395770_lenGth_7962_Cov_28.601357_26232-3p
transcr_102041	S:mir-725-5p
transcr_102045	S:NODE_35228_lenGth_12450_Cov_30.672209_3151-5p
transcr_102068	M:NODE_615561_lenGth_2028_Cov_24.085798_37866-3p
transcr_102093	S:NODE_615561_lenGth_2028_Cov_24.085798_37866-5p
transcr_102109	M:NODE_909954_lenGth_60400_Cov_30.659140_47706-5p
transcr_102116	M:NODE_615561_lenGth_2028_Cov_24.085798_37866-3p
transcr_102118	S:NODE_35228_lenGth_12450_Cov_30.672209_3151-5p
transcr_102119	M:NODE_395770_lenGth_7962_Cov_28.601357_26232-3p
transcr_102119	S:NODE_603086_lenGth_35849_Cov_31.646378_37309-5p
transcr_102140	M:NODE_395770_lenGth_7962_Cov_28.601357_26232-3p
transcr_102140	S:NODE_603086_lenGth_35849_Cov_31.646378_37309-5p
transcr_102183	S:NODE_615561_lenGth_2028_Cov_24.085798_37866-5p
transcr_102195	M:NODE_395770_lenGth_7962_Cov_28.601357_26232-3p
transcr_102209	M:NODE_615561_lenGth_2028_Cov_24.085798_37864-3p
transcr_102211	M:NODE_615561_lenGth_2028_Cov_24.085798_37864-3p
transcr_102224	S:mir-725-5p
transcr_102243	M:NODE_395770_lenGth_7962_Cov_28.601357_26232-3p
transcr_102243	M:NODE_91705_lenGth_15181_Cov_29.275410_7483-5p
transcr_102252	S:NODE_615561_lenGth_2028_Cov_24.085798_37866-5p
transcr_102269	M:NODE_615561_lenGth_2028_Cov_24.085798_37864-3p
transcr_102276	S:mir-725-5p
transcr_102299	M:NODE_615561_lenGth_2028_Cov_24.085798_37866-3p
transcr_102317	M:NODE_395770_lenGth_7962_Cov_28.601357_26232-3p
transcr_102319	S:NODE_615561_lenGth_2028_Cov_24.085798_37864-5p
transcr_102320	M:NODE_395770_lenGth_7962_Cov_28.601357_26232-3p
transcr_102350	M:NODE_91705_lenGth_15181_Cov_29.275410_7483-5p
transcr_102353	S:NODE_615561_lenGth_2028_Cov_24.085798_37866-5p
transcr_102386	M:NODE_395770_lenGth_7962_Cov_28.601357_26232-3p
transcr_102416	M:NODE_395770_lenGth_7962_Cov_28.601357_26232-3p
transcr_102416	S:NODE_35228_lenGth_12450_Cov_30.672209_3151-5p
transcr_102431	M:NODE_91705_lenGth_15181_Cov_29.275410_7483-5p
transcr_102431	S:NODE_35228_lenGth_12450_Cov_30.672209_3151-5p
transcr_102442	S:NODE_615561_lenGth_2028_Cov_24.085798_37866-5p
transcr_102454	S:mir-499-3p
transcr_102454	S:NODE_615561_lenGth_2028_Cov_24.085798_37866-5p
transcr_102475	M:NODE_395770_lenGth_7962_Cov_28.601357_26232-3p
transcr_102476	S:mir-499-3p
transcr_102478	M:NODE_395770_lenGth_7962_Cov_28.601357_26232-3p
transcr_102481	M:NODE_615561_lenGth_2028_Cov_24.085798_37866-3p
transcr_102488	S:mir-499-3p
transcr_102491	S:NODE_615561_lenGth_2028_Cov_24.085798_37864-5p
transcr_102507	S:NODE_615561_lenGth_2028_Cov_24.085798_37866-5p
transcr_102535	S:NODE_35228_lenGth_12450_Cov_30.672209_3151-5p
transcr_102558	S:NODE_615561_lenGth_2028_Cov_24.085798_37866-5p
transcr_102562	S:NODE_615561_lenGth_2028_Cov_24.085798_37866-5p
transcr_102567	S:NODE_65804_lenGth_2618_Cov_27.849886_5444-3p
transcr_102569	M:NODE_91705_lenGth_15181_Cov_29.275410_7483-5p
transcr_102572	M:NODE_395770_lenGth_7962_Cov_28.601357_26232-3p
transcr_102572	S:NODE_35228_lenGth_12450_Cov_30.672209_3151-5p
transcr_102592	M:NODE_909954_lenGth_60400_Cov_30.659140_47706-5p
transcr_102598	S:NODE_65804_lenGth_2618_Cov_27.849886_5444-3p
transcr_102628	S:NODE_603086_lenGth_35849_Cov_31.646378_37309-5p
transcr_102663	S:NODE_35228_lenGth_12450_Cov_30.672209_3151-5p
transcr_102669	M:NODE_615561_lenGth_2028_Cov_24.085798_37866-3p
transcr_102670	M:NODE_91705_lenGth_15181_Cov_29.275410_7483-5p
transcr_102676	S:NODE_615561_lenGth_2028_Cov_24.085798_37866-5p
transcr_102700	S:NODE_35228_lenGth_12450_Cov_30.672209_3151-5p
transcr_102704	S:mir-725-5p
transcr_102719	S:NODE_35228_lenGth_12450_Cov_30.672209_3151-5p
transcr_102777	M:NODE_459453_lenGth_54739_Cov_33.289009_29620-5p
transcr_102793	M:NODE_615561_lenGth_2028_Cov_24.085798_37864-3p
transcr_102800	M:NODE_615561_lenGth_2028_Cov_24.085798_37864-3p
transcr_102806	M:NODE_91705_lenGth_15181_Cov_29.275410_7483-5p
transcr_102808	S:NODE_35228_lenGth_12450_Cov_30.672209_3151-5p
transcr_102828	M:NODE_395770_lenGth_7962_Cov_28.601357_26232-3p
transcr_102828	M:NODE_615561_lenGth_2028_Cov_24.085798_37864-3p
transcr_102843	S:mir-499-3p
transcr_102858	S:mir-499-3p
transcr_102874	S:NODE_65804_lenGth_2618_Cov_27.849886_5444-3p
transcr_102900	M:NODE_395770_lenGth_7962_Cov_28.601357_26232-3p
transcr_102900	S:NODE_615561_lenGth_2028_Cov_24.085798_37864-5p
transcr_102920	S:mir-499-3p
transcr_102933	S:NODE_65804_lenGth_2618_Cov_27.849886_5444-3p
transcr_102943	S:NODE_603086_lenGth_35849_Cov_31.646378_37309-5p
transcr_102962	M:NODE_615561_lenGth_2028_Cov_24.085798_37864-3p
transcr_102962	M:NODE_909954_lenGth_60400_Cov_30.659140_47706-5p
transcr_102964	M:NODE_615561_lenGth_2028_Cov_24.085798_37864-3p
transcr_102964	S:NODE_603086_lenGth_35849_Cov_31.646378_37309-5p
transcr_102975	S:NODE_603086_lenGth_35849_Cov_31.646378_37309-5p
transcr_103000	M:NODE_395770_lenGth_7962_Cov_28.601357_26232-3p
transcr_103000	S:NODE_35228_lenGth_12450_Cov_30.672209_3151-5p
transcr_103010	S:NODE_65804_lenGth_2618_Cov_27.849886_5444-3p
transcr_103020	S:mir-499-3p
transcr_103026	S:NODE_65804_lenGth_2618_Cov_27.849886_5444-3p
transcr_103031	M:NODE_395770_lenGth_7962_Cov_28.601357_26232-3p
transcr_103031	S:NODE_615561_lenGth_2028_Cov_24.085798_37866-5p
transcr_103031	S:NODE_65804_lenGth_2618_Cov_27.849886_5444-3p
transcr_103041	S:mir-725-5p
transcr_103043	M:NODE_615561_lenGth_2028_Cov_24.085798_37864-3p
transcr_103043	S:NODE_615561_lenGth_2028_Cov_24.085798_37864-5p
transcr_103063	M:NODE_615561_lenGth_2028_Cov_24.085798_37864-3p
transcr_103070	S:mir-499-3p
transcr_103076	S:NODE_35228_lenGth_12450_Cov_30.672209_3151-5p
transcr_103087	S:NODE_35228_lenGth_12450_Cov_30.672209_3151-5p
transcr_103088	S:NODE_65804_lenGth_2618_Cov_27.849886_5444-3p
transcr_103123	M:NODE_395770_lenGth_7962_Cov_28.601357_26232-3p
transcr_103123	S:NODE_35228_lenGth_12450_Cov_30.672209_3151-5p
transcr_103127	M:NODE_395770_lenGth_7962_Cov_28.601357_26232-3p
transcr_103127	S:NODE_615561_lenGth_2028_Cov_24.085798_37866-5p
transcr_103128	S:NODE_615561_lenGth_2028_Cov_24.085798_37866-5p
transcr_103141	S:NODE_35228_lenGth_12450_Cov_30.672209_3151-5p
transcr_103145	S:mir-499-3p
transcr_103150	S:NODE_35228_lenGth_12450_Cov_30.672209_3151-5p
transcr_103180	M:NODE_615561_lenGth_2028_Cov_24.085798_37864-3p
transcr_103180	S:NODE_615561_lenGth_2028_Cov_24.085798_37866-5p
transcr_103187	S:NODE_615561_lenGth_2028_Cov_24.085798_37866-5p
transcr_103194	S:NODE_35228_lenGth_12450_Cov_30.672209_3151-5p
transcr_103196	M:NODE_395770_lenGth_7962_Cov_28.601357_26232-3p
transcr_103196	M:NODE_615561_lenGth_2028_Cov_24.085798_37864-3p
transcr_103198	M:NODE_395770_lenGth_7962_Cov_28.601357_26232-3p
transcr_103198	M:NODE_615561_lenGth_2028_Cov_24.085798_37864-3p
transcr_103207	M:NODE_395770_lenGth_7962_Cov_28.601357_26232-3p
transcr_103207	M:NODE_615561_lenGth_2028_Cov_24.085798_37866-3p
transcr_103207	S:NODE_35228_lenGth_12450_Cov_30.672209_3151-5p
transcr_103220	S:NODE_615561_lenGth_2028_Cov_24.085798_37866-5p
transcr_103221	S:NODE_65804_lenGth_2618_Cov_27.849886_5444-3p
transcr_103229	S:mir-725-5p
transcr_103231	S:mir-725-5p
transcr_103239	M:NODE_395770_lenGth_7962_Cov_28.601357_26232-3p
transcr_103240	S:NODE_615561_lenGth_2028_Cov_24.085798_37866-5p
transcr_103269	M:NODE_459453_lenGth_54739_Cov_33.289009_29620-5p
transcr_103302	M:NODE_615561_lenGth_2028_Cov_24.085798_37866-3p
transcr_103307	M:NODE_91705_lenGth_15181_Cov_29.275410_7483-5p
transcr_103334	S:NODE_65804_lenGth_2618_Cov_27.849886_5444-3p
transcr_103338	S:NODE_603086_lenGth_35849_Cov_31.646378_37309-5p
transcr_103342	M:NODE_395770_lenGth_7962_Cov_28.601357_26232-3p
transcr_103377	M:NODE_91705_lenGth_15181_Cov_29.275410_7483-5p
transcr_103387	S:NODE_615561_lenGth_2028_Cov_24.085798_37866-5p
transcr_103393	S:NODE_615561_lenGth_2028_Cov_24.085798_37864-5p
transcr_103414	M:NODE_615561_lenGth_2028_Cov_24.085798_37866-3p
transcr_103419	S:NODE_35228_lenGth_12450_Cov_30.672209_3151-5p
transcr_103443	M:NODE_91705_lenGth_15181_Cov_29.275410_7483-5p
transcr_103471	S:NODE_615561_lenGth_2028_Cov_24.085798_37864-5p
transcr_103479	S:mir-499-3p
transcr_103479	S:NODE_35228_lenGth_12450_Cov_30.672209_3151-5p
transcr_103489	S:NODE_35228_lenGth_12450_Cov_30.672209_3151-5p
transcr_103493	M:NODE_615561_lenGth_2028_Cov_24.085798_37866-3p
transcr_103493	S:NODE_35228_lenGth_12450_Cov_30.672209_3151-5p
transcr_103497	M:NODE_395770_lenGth_7962_Cov_28.601357_26232-3p
transcr_103497	S:NODE_35228_lenGth_12450_Cov_30.672209_3151-5p
transcr_103501	M:NODE_395770_lenGth_7962_Cov_28.601357_26232-3p
transcr_103524	S:NODE_603086_lenGth_35849_Cov_31.646378_37309-5p
transcr_103546	S:mir-725-5p
transcr_103574	S:NODE_615561_lenGth_2028_Cov_24.085798_37866-5p
transcr_103575	M:NODE_395770_lenGth_7962_Cov_28.601357_26232-3p
transcr_103580	S:NODE_615561_lenGth_2028_Cov_24.085798_37864-5p
transcr_103590	S:mir-725-5p
transcr_103622	M:NODE_615561_lenGth_2028_Cov_24.085798_37864-3p
transcr_103632	S:NODE_615561_lenGth_2028_Cov_24.085798_37864-5p
transcr_103642	S:mir-499-3p
transcr_103642	S:NODE_35228_lenGth_12450_Cov_30.672209_3151-5p
transcr_103644	M:NODE_91705_lenGth_15181_Cov_29.275410_7483-5p
transcr_103644	S:NODE_35228_lenGth_12450_Cov_30.672209_3151-5p
transcr_103644	S:NODE_615561_lenGth_2028_Cov_24.085798_37864-5p
transcr_103644	S:NODE_65804_lenGth_2618_Cov_27.849886_5444-3p
transcr_103694	M:NODE_91705_lenGth_15181_Cov_29.275410_7483-5p
transcr_103703	S:NODE_615561_lenGth_2028_Cov_24.085798_37866-5p
transcr_103722	M:NODE_395770_lenGth_7962_Cov_28.601357_26232-3p
transcr_103726	S:mir-725-5p
transcr_103736	S:NODE_615561_lenGth_2028_Cov_24.085798_37866-5p
transcr_103742	S:NODE_35228_lenGth_12450_Cov_30.672209_3151-5p
transcr_103743	S:mir-499-3p
transcr_103770	M:NODE_395770_lenGth_7962_Cov_28.601357_26232-3p
transcr_103770	S:mir-499-3p
transcr_103787	S:mir-725-5p
transcr_103795	S:NODE_603086_lenGth_35849_Cov_31.646378_37309-5p
transcr_103805	M:NODE_615561_lenGth_2028_Cov_24.085798_37864-3p
transcr_103811	S:NODE_35228_lenGth_12450_Cov_30.672209_3151-5p
transcr_103836	S:NODE_615561_lenGth_2028_Cov_24.085798_37866-5p
transcr_103837	M:NODE_615561_lenGth_2028_Cov_24.085798_37864-3p
transcr_103838	S:NODE_65804_lenGth_2618_Cov_27.849886_5444-3p
transcr_103844	S:mir-725-5p
transcr_103863	M:NODE_615561_lenGth_2028_Cov_24.085798_37864-3p
transcr_103895	S:NODE_615561_lenGth_2028_Cov_24.085798_37864-5p
transcr_103901	S:NODE_35228_lenGth_12450_Cov_30.672209_3151-5p
transcr_103915	M:NODE_615561_lenGth_2028_Cov_24.085798_37866-3p
transcr_103937	M:NODE_395770_lenGth_7962_Cov_28.601357_26232-3p
transcr_103937	S:NODE_603086_lenGth_35849_Cov_31.646378_37309-5p
transcr_103946	S:mir-725-5p
transcr_103951	S:NODE_35228_lenGth_12450_Cov_30.672209_3151-5p
transcr_103960	M:NODE_395770_lenGth_7962_Cov_28.601357_26232-3p
transcr_103980	S:NODE_35228_lenGth_12450_Cov_30.672209_3151-5p
transcr_104019	M:NODE_615561_lenGth_2028_Cov_24.085798_37866-3p
transcr_104020	M:NODE_395770_lenGth_7962_Cov_28.601357_26232-3p
transcr_104020	S:NODE_615561_lenGth_2028_Cov_24.085798_37866-5p
transcr_104033	M:NODE_395770_lenGth_7962_Cov_28.601357_26232-3p
transcr_104053	S:NODE_35228_lenGth_12450_Cov_30.672209_3151-5p
transcr_104056	M:NODE_615561_lenGth_2028_Cov_24.085798_37864-3p
transcr_104077	M:NODE_615561_lenGth_2028_Cov_24.085798_37866-3p
transcr_104077	S:mir-725-5p
transcr_104088	M:NODE_615561_lenGth_2028_Cov_24.085798_37864-3p
transcr_104110	S:mir-499-3p
transcr_104110	S:NODE_35228_lenGth_12450_Cov_30.672209_3151-5p
transcr_104116	S:mir-499-3p
transcr_104117	S:NODE_615561_lenGth_2028_Cov_24.085798_37866-5p
transcr_104144	M:NODE_395770_lenGth_7962_Cov_28.601357_26232-3p
transcr_104160	S:NODE_65804_lenGth_2618_Cov_27.849886_5444-3p
transcr_104174	M:NODE_395770_lenGth_7962_Cov_28.601357_26232-3p
transcr_104174	S:mir-499-3p
transcr_104180	S:NODE_65804_lenGth_2618_Cov_27.849886_5444-3p
transcr_104190	S:NODE_35228_lenGth_12450_Cov_30.672209_3151-5p
transcr_104190	S:NODE_65804_lenGth_2618_Cov_27.849886_5444-3p
transcr_104192	S:mir-499-3p
transcr_104197	S:mir-499-3p
transcr_104215	S:mir-499-3p
transcr_104222	S:NODE_603086_lenGth_35849_Cov_31.646378_37309-5p
transcr_104244	M:NODE_909954_lenGth_60400_Cov_30.659140_47706-5p
transcr_104248	M:NODE_615561_lenGth_2028_Cov_24.085798_37866-3p
transcr_104268	M:NODE_615561_lenGth_2028_Cov_24.085798_37866-3p
transcr_104309	M:NODE_91705_lenGth_15181_Cov_29.275410_7483-5p
transcr_104310	M:NODE_615561_lenGth_2028_Cov_24.085798_37864-3p
transcr_104310	M:NODE_615561_lenGth_2028_Cov_24.085798_37866-3p
transcr_104310	S:mir-725-5p
transcr_104326	S:mir-725-5p
transcr_104351	S:mir-725-5p
transcr_104356	M:NODE_91705_lenGth_15181_Cov_29.275410_7483-5p
transcr_104358	S:NODE_35228_lenGth_12450_Cov_30.672209_3151-5p
transcr_104358	S:NODE_65804_lenGth_2618_Cov_27.849886_5444-3p
transcr_104367	M:NODE_91705_lenGth_15181_Cov_29.275410_7483-5p
transcr_104369	S:mir-725-5p
transcr_104379	M:NODE_395770_lenGth_7962_Cov_28.601357_26232-3p
transcr_104396	S:NODE_35228_lenGth_12450_Cov_30.672209_3151-5p
transcr_104399	M:NODE_91705_lenGth_15181_Cov_29.275410_7483-5p
transcr_104401	S:NODE_603086_lenGth_35849_Cov_31.646378_37309-5p
transcr_104404	S:NODE_35228_lenGth_12450_Cov_30.672209_3151-5p
transcr_104411	M:NODE_395770_lenGth_7962_Cov_28.601357_26232-3p
transcr_104413	S:mir-499-3p
transcr_104413	S:NODE_35228_lenGth_12450_Cov_30.672209_3151-5p
transcr_104424	S:mir-725-5p
transcr_104437	M:NODE_395770_lenGth_7962_Cov_28.601357_26232-3p
transcr_104451	M:NODE_395770_lenGth_7962_Cov_28.601357_26232-3p
transcr_104451	M:NODE_615561_lenGth_2028_Cov_24.085798_37866-3p
transcr_104451	S:NODE_35228_lenGth_12450_Cov_30.672209_3151-5p
transcr_104461	M:NODE_615561_lenGth_2028_Cov_24.085798_37866-3p
transcr_104482	M:NODE_615561_lenGth_2028_Cov_24.085798_37866-3p
transcr_104487	M:NODE_615561_lenGth_2028_Cov_24.085798_37864-3p
transcr_104494	S:NODE_35228_lenGth_12450_Cov_30.672209_3151-5p
transcr_104496	M:NODE_395770_lenGth_7962_Cov_28.601357_26232-3p
transcr_104498	S:NODE_615561_lenGth_2028_Cov_24.085798_37866-5p
transcr_104506	M:NODE_615561_lenGth_2028_Cov_24.085798_37866-3p
transcr_104515	M:NODE_615561_lenGth_2028_Cov_24.085798_37864-3p
transcr_104533	M:NODE_615561_lenGth_2028_Cov_24.085798_37864-3p
transcr_104538	M:NODE_615561_lenGth_2028_Cov_24.085798_37866-3p
transcr_104540	S:mir-499-3p
transcr_104541	M:NODE_909954_lenGth_60400_Cov_30.659140_47706-5p
transcr_104542	M:NODE_909954_lenGth_60400_Cov_30.659140_47706-5p
transcr_104544	M:NODE_615561_lenGth_2028_Cov_24.085798_37864-3p
transcr_104546	S:NODE_35228_lenGth_12450_Cov_30.672209_3151-5p
transcr_104548	M:NODE_615561_lenGth_2028_Cov_24.085798_37866-3p
transcr_104548	M:NODE_91705_lenGth_15181_Cov_29.275410_7483-5p
transcr_104550	M:NODE_91705_lenGth_15181_Cov_29.275410_7483-5p
transcr_104554	M:NODE_615561_lenGth_2028_Cov_24.085798_37864-3p
transcr_104554	S:NODE_35228_lenGth_12450_Cov_30.672209_3151-5p
transcr_104554	S:NODE_65804_lenGth_2618_Cov_27.849886_5444-3p
transcr_104566	M:NODE_615561_lenGth_2028_Cov_24.085798_37864-3p
transcr_104567	S:mir-499-3p
transcr_104586	M:NODE_615561_lenGth_2028_Cov_24.085798_37864-3p
transcr_104589	M:NODE_615561_lenGth_2028_Cov_24.085798_37866-3p
transcr_104608	M:NODE_615561_lenGth_2028_Cov_24.085798_37866-3p
transcr_104636	S:NODE_35228_lenGth_12450_Cov_30.672209_3151-5p
transcr_104637	M:NODE_615561_lenGth_2028_Cov_24.085798_37866-3p
transcr_104654	S:NODE_603086_lenGth_35849_Cov_31.646378_37309-5p
transcr_104662	M:NODE_91705_lenGth_15181_Cov_29.275410_7483-5p
transcr_104664	S:NODE_603086_lenGth_35849_Cov_31.646378_37309-5p
transcr_104671	M:NODE_615561_lenGth_2028_Cov_24.085798_37864-3p
transcr_104682	M:NODE_909954_lenGth_60400_Cov_30.659140_47706-5p
transcr_104682	S:NODE_615561_lenGth_2028_Cov_24.085798_37864-5p
transcr_104689	S:mir-725-5p
transcr_104691	S:NODE_615561_lenGth_2028_Cov_24.085798_37864-5p
transcr_104701	S:NODE_35228_lenGth_12450_Cov_30.672209_3151-5p
transcr_104729	S:NODE_603086_lenGth_35849_Cov_31.646378_37309-5p
transcr_104750	M:NODE_395770_lenGth_7962_Cov_28.601357_26232-3p
transcr_104778	S:mir-725-5p
transcr_104778	S:NODE_35228_lenGth_12450_Cov_30.672209_3151-5p
transcr_104783	M:NODE_615561_lenGth_2028_Cov_24.085798_37866-3p
transcr_104797	M:NODE_91705_lenGth_15181_Cov_29.275410_7483-5p
transcr_104805	M:NODE_395770_lenGth_7962_Cov_28.601357_26232-3p
transcr_104805	M:NODE_91705_lenGth_15181_Cov_29.275410_7483-5p
transcr_104808	M:NODE_91705_lenGth_15181_Cov_29.275410_7483-5p
transcr_104813	M:NODE_395770_lenGth_7962_Cov_28.601357_26232-3p
transcr_104821	M:NODE_615561_lenGth_2028_Cov_24.085798_37864-3p
transcr_104838	S:NODE_615561_lenGth_2028_Cov_24.085798_37864-5p
transcr_104839	M:NODE_909954_lenGth_60400_Cov_30.659140_47706-5p
transcr_104839	S:mir-499-3p
transcr_104842	M:NODE_91705_lenGth_15181_Cov_29.275410_7483-5p
transcr_104842	S:mir-499-3p
transcr_104857	S:NODE_35228_lenGth_12450_Cov_30.672209_3151-5p
transcr_104877	M:NODE_615561_lenGth_2028_Cov_24.085798_37864-3p
transcr_104899	S:NODE_615561_lenGth_2028_Cov_24.085798_37864-5p
transcr_104922	S:NODE_603086_lenGth_35849_Cov_31.646378_37309-5p
transcr_104928	S:mir-499-3p
transcr_104936	M:NODE_909954_lenGth_60400_Cov_30.659140_47706-5p
transcr_104936	M:NODE_91705_lenGth_15181_Cov_29.275410_7483-5p
transcr_104945	M:NODE_615561_lenGth_2028_Cov_24.085798_37866-3p
transcr_104945	M:NODE_909954_lenGth_60400_Cov_30.659140_47706-5p
transcr_104950	S:NODE_35228_lenGth_12450_Cov_30.672209_3151-5p
transcr_104986	M:NODE_395770_lenGth_7962_Cov_28.601357_26232-3p
transcr_105004	M:NODE_395770_lenGth_7962_Cov_28.601357_26232-3p
transcr_105004	S:mir-499-3p
transcr_105025	S:mir-499-3p
transcr_105041	M:NODE_909954_lenGth_60400_Cov_30.659140_47706-5p
transcr_105051	M:NODE_615561_lenGth_2028_Cov_24.085798_37866-3p
transcr_105063	S:NODE_615561_lenGth_2028_Cov_24.085798_37864-5p
transcr_105088	M:NODE_615561_lenGth_2028_Cov_24.085798_37864-3p
transcr_105088	M:NODE_909954_lenGth_60400_Cov_30.659140_47706-5p
transcr_105104	M:NODE_615561_lenGth_2028_Cov_24.085798_37864-3p
transcr_105104	M:NODE_91705_lenGth_15181_Cov_29.275410_7483-5p
transcr_105111	S:NODE_65804_lenGth_2618_Cov_27.849886_5444-3p
transcr_105116	M:NODE_91705_lenGth_15181_Cov_29.275410_7483-5p
transcr_105119	S:NODE_615561_lenGth_2028_Cov_24.085798_37864-5p
transcr_105125	S:NODE_65804_lenGth_2618_Cov_27.849886_5444-3p
transcr_105140	M:NODE_91705_lenGth_15181_Cov_29.275410_7483-5p
transcr_105141	M:NODE_615561_lenGth_2028_Cov_24.085798_37866-3p
transcr_105141	S:mir-499-3p
transcr_105148	S:mir-499-3p
transcr_105174	M:NODE_615561_lenGth_2028_Cov_24.085798_37866-3p
transcr_105174	S:mir-725-5p
transcr_105174	S:NODE_35228_lenGth_12450_Cov_30.672209_3151-5p
transcr_105174	S:NODE_65804_lenGth_2618_Cov_27.849886_5444-3p
transcr_105185	M:NODE_459453_lenGth_54739_Cov_33.289009_29620-5p
transcr_105218	M:NODE_909954_lenGth_60400_Cov_30.659140_47706-5p
transcr_105219	S:NODE_615561_lenGth_2028_Cov_24.085798_37866-5p
transcr_105221	S:mir-499-3p
transcr_105221	S:NODE_35228_lenGth_12450_Cov_30.672209_3151-5p
transcr_105223	M:NODE_615561_lenGth_2028_Cov_24.085798_37864-3p
transcr_105223	S:NODE_603086_lenGth_35849_Cov_31.646378_37309-5p
transcr_105230	M:NODE_909954_lenGth_60400_Cov_30.659140_47706-5p
transcr_105231	M:NODE_615561_lenGth_2028_Cov_24.085798_37864-3p
transcr_105254	M:NODE_615561_lenGth_2028_Cov_24.085798_37866-3p
transcr_105263	M:NODE_615561_lenGth_2028_Cov_24.085798_37864-3p
transcr_105263	S:NODE_603086_lenGth_35849_Cov_31.646378_37309-5p
transcr_105271	M:NODE_615561_lenGth_2028_Cov_24.085798_37866-3p
transcr_105272	S:mir-725-5p
transcr_105275	M:NODE_615561_lenGth_2028_Cov_24.085798_37864-3p
transcr_105291	M:NODE_395770_lenGth_7962_Cov_28.601357_26232-3p
transcr_105306	S:NODE_615561_lenGth_2028_Cov_24.085798_37866-5p
transcr_105327	S:NODE_615561_lenGth_2028_Cov_24.085798_37866-5p
transcr_105348	S:mir-725-5p
transcr_105368	S:mir-499-3p
transcr_105372	S:NODE_65804_lenGth_2618_Cov_27.849886_5444-3p
transcr_105380	M:NODE_615561_lenGth_2028_Cov_24.085798_37864-3p
transcr_105399	M:NODE_615561_lenGth_2028_Cov_24.085798_37864-3p
transcr_105412	S:NODE_615561_lenGth_2028_Cov_24.085798_37866-5p
transcr_105424	M:NODE_615561_lenGth_2028_Cov_24.085798_37866-3p
transcr_105424	S:mir-725-5p
transcr_105432	M:NODE_395770_lenGth_7962_Cov_28.601357_26232-3p
transcr_105432	M:NODE_91705_lenGth_15181_Cov_29.275410_7483-5p
transcr_105436	S:NODE_35228_lenGth_12450_Cov_30.672209_3151-5p
transcr_105456	M:NODE_395770_lenGth_7962_Cov_28.601357_26232-3p
transcr_105456	M:NODE_91705_lenGth_15181_Cov_29.275410_7483-5p
transcr_105461	M:NODE_615561_lenGth_2028_Cov_24.085798_37866-3p
transcr_105461	S:mir-499-3p
transcr_105472	S:mir-499-3p
transcr_105480	M:NODE_615561_lenGth_2028_Cov_24.085798_37864-3p
transcr_105480	S:NODE_35228_lenGth_12450_Cov_30.672209_3151-5p
transcr_105480	S:NODE_615561_lenGth_2028_Cov_24.085798_37866-5p
transcr_105483	S:mir-499-3p
transcr_105485	M:NODE_615561_lenGth_2028_Cov_24.085798_37864-3p
transcr_105485	S:mir-499-3p
transcr_105488	M:NODE_395770_lenGth_7962_Cov_28.601357_26232-3p
transcr_105496	M:NODE_459453_lenGth_54739_Cov_33.289009_29620-5p
transcr_105500	M:NODE_615561_lenGth_2028_Cov_24.085798_37864-3p
transcr_105508	S:NODE_615561_lenGth_2028_Cov_24.085798_37864-5p
transcr_105511	M:NODE_615561_lenGth_2028_Cov_24.085798_37864-3p
transcr_105519	S:NODE_65804_lenGth_2618_Cov_27.849886_5444-3p
transcr_105524	S:NODE_615561_lenGth_2028_Cov_24.085798_37864-5p
transcr_105524	S:NODE_65804_lenGth_2618_Cov_27.849886_5444-3p
transcr_105525	M:NODE_395770_lenGth_7962_Cov_28.601357_26232-3p
transcr_105560	S:NODE_35228_lenGth_12450_Cov_30.672209_3151-5p
transcr_105564	M:NODE_615561_lenGth_2028_Cov_24.085798_37866-3p
transcr_105567	M:NODE_615561_lenGth_2028_Cov_24.085798_37864-3p
transcr_105576	M:NODE_91705_lenGth_15181_Cov_29.275410_7483-5p
transcr_105579	S:mir-725-5p
transcr_105587	S:NODE_35228_lenGth_12450_Cov_30.672209_3151-5p
transcr_105598	M:NODE_395770_lenGth_7962_Cov_28.601357_26232-3p
transcr_105598	S:mir-499-3p
transcr_105603	S:NODE_35228_lenGth_12450_Cov_30.672209_3151-5p
transcr_105607	M:NODE_395770_lenGth_7962_Cov_28.601357_26232-3p
transcr_105607	S:mir-725-5p
transcr_105609	S:NODE_35228_lenGth_12450_Cov_30.672209_3151-5p
transcr_105611	M:NODE_615561_lenGth_2028_Cov_24.085798_37866-3p
transcr_105625	M:NODE_909954_lenGth_60400_Cov_30.659140_47706-5p
transcr_105626	S:NODE_35228_lenGth_12450_Cov_30.672209_3151-5p
transcr_105652	S:mir-499-3p
transcr_105652	S:NODE_35228_lenGth_12450_Cov_30.672209_3151-5p
transcr_105664	S:NODE_615561_lenGth_2028_Cov_24.085798_37866-5p
transcr_105671	M:NODE_615561_lenGth_2028_Cov_24.085798_37866-3p
transcr_105674	S:NODE_615561_lenGth_2028_Cov_24.085798_37866-5p
transcr_105693	M:NODE_395770_lenGth_7962_Cov_28.601357_26232-3p
transcr_105693	S:NODE_35228_lenGth_12450_Cov_30.672209_3151-5p
transcr_105701	M:NODE_615561_lenGth_2028_Cov_24.085798_37864-3p
transcr_105702	M:NODE_615561_lenGth_2028_Cov_24.085798_37864-3p
transcr_105708	S:mir-725-5p
transcr_105748	S:mir-499-3p
transcr_105749	S:NODE_35228_lenGth_12450_Cov_30.672209_3151-5p
transcr_105763	M:NODE_615561_lenGth_2028_Cov_24.085798_37864-3p
transcr_105763	S:NODE_65804_lenGth_2618_Cov_27.849886_5444-3p
transcr_105785	S:NODE_615561_lenGth_2028_Cov_24.085798_37866-5p
transcr_105800	M:NODE_91705_lenGth_15181_Cov_29.275410_7483-5p
transcr_105802	S:NODE_615561_lenGth_2028_Cov_24.085798_37864-5p
transcr_105806	M:NODE_395770_lenGth_7962_Cov_28.601357_26232-3p
transcr_105810	S:NODE_35228_lenGth_12450_Cov_30.672209_3151-5p
transcr_105817	S:NODE_35228_lenGth_12450_Cov_30.672209_3151-5p
transcr_105827	S:NODE_615561_lenGth_2028_Cov_24.085798_37866-5p
transcr_105850	M:NODE_615561_lenGth_2028_Cov_24.085798_37864-3p
transcr_105852	S:mir-499-3p
transcr_105864	M:NODE_91705_lenGth_15181_Cov_29.275410_7483-5p
transcr_105864	S:NODE_35228_lenGth_12450_Cov_30.672209_3151-5p
transcr_105873	M:NODE_91705_lenGth_15181_Cov_29.275410_7483-5p
transcr_105873	S:NODE_35228_lenGth_12450_Cov_30.672209_3151-5p
transcr_105873	S:NODE_615561_lenGth_2028_Cov_24.085798_37866-5p
transcr_105900	S:NODE_35228_lenGth_12450_Cov_30.672209_3151-5p
transcr_105900	S:NODE_65804_lenGth_2618_Cov_27.849886_5444-3p
transcr_105927	S:NODE_615561_lenGth_2028_Cov_24.085798_37864-5p
transcr_105954	S:NODE_615561_lenGth_2028_Cov_24.085798_37864-5p
transcr_105957	S:mir-499-3p
transcr_105957	S:NODE_603086_lenGth_35849_Cov_31.646378_37309-5p
transcr_105957	S:NODE_615561_lenGth_2028_Cov_24.085798_37866-5p
transcr_105957	S:NODE_65804_lenGth_2618_Cov_27.849886_5444-3p
transcr_105972	M:NODE_91705_lenGth_15181_Cov_29.275410_7483-5p
transcr_106017	M:NODE_909954_lenGth_60400_Cov_30.659140_47706-5p
transcr_106037	S:NODE_65804_lenGth_2618_Cov_27.849886_5444-3p
transcr_106052	S:mir-499-3p
transcr_106055	S:mir-725-5p
transcr_106060	M:NODE_909954_lenGth_60400_Cov_30.659140_47706-5p
transcr_106063	M:NODE_615561_lenGth_2028_Cov_24.085798_37866-3p
transcr_106072	M:NODE_91705_lenGth_15181_Cov_29.275410_7483-5p
transcr_106081	M:NODE_395770_lenGth_7962_Cov_28.601357_26232-3p
transcr_106086	S:mir-499-3p
transcr_106089	M:NODE_615561_lenGth_2028_Cov_24.085798_37864-3p
transcr_106089	S:NODE_603086_lenGth_35849_Cov_31.646378_37309-5p
transcr_106147	M:NODE_91705_lenGth_15181_Cov_29.275410_7483-5p
transcr_106197	M:NODE_91705_lenGth_15181_Cov_29.275410_7483-5p
transcr_106200	S:NODE_615561_lenGth_2028_Cov_24.085798_37866-5p
transcr_106204	S:NODE_615561_lenGth_2028_Cov_24.085798_37864-5p
transcr_106208	M:NODE_909954_lenGth_60400_Cov_30.659140_47706-5p
transcr_106217	S:NODE_615561_lenGth_2028_Cov_24.085798_37866-5p
transcr_106222	S:mir-725-5p
transcr_106239	M:NODE_395770_lenGth_7962_Cov_28.601357_26232-3p
transcr_106239	M:NODE_91705_lenGth_15181_Cov_29.275410_7483-5p
transcr_106260	M:NODE_395770_lenGth_7962_Cov_28.601357_26232-3p
transcr_106263	S:mir-499-3p
transcr_106277	M:NODE_615561_lenGth_2028_Cov_24.085798_37866-3p
transcr_106285	M:NODE_909954_lenGth_60400_Cov_30.659140_47706-5p
transcr_106289	M:NODE_395770_lenGth_7962_Cov_28.601357_26232-3p
transcr_106297	S:NODE_615561_lenGth_2028_Cov_24.085798_37866-5p
transcr_106307	S:mir-499-3p
transcr_106315	S:NODE_615561_lenGth_2028_Cov_24.085798_37864-5p
transcr_106316	S:mir-499-3p
transcr_106327	S:NODE_65804_lenGth_2618_Cov_27.849886_5444-3p
transcr_106332	S:NODE_317207_lenGth_17788_Cov_31.397797_21792-5p
transcr_106347	S:NODE_35228_lenGth_12450_Cov_30.672209_3151-5p
transcr_106369	M:NODE_615561_lenGth_2028_Cov_24.085798_37866-3p
transcr_106382	M:NODE_615561_lenGth_2028_Cov_24.085798_37864-3p
transcr_106398	S:NODE_35228_lenGth_12450_Cov_30.672209_3151-5p
transcr_106398	S:NODE_615561_lenGth_2028_Cov_24.085798_37866-5p
transcr_106409	M:NODE_615561_lenGth_2028_Cov_24.085798_37864-3p
transcr_106409	S:mir-725-5p
transcr_106409	S:NODE_35228_lenGth_12450_Cov_30.672209_3151-5p
transcr_106409	S:NODE_65804_lenGth_2618_Cov_27.849886_5444-3p
transcr_106430	S:mir-499-3p
transcr_106432	S:mir-499-3p
transcr_106457	S:mir-499-3p
transcr_106457	S:NODE_35228_lenGth_12450_Cov_30.672209_3151-5p
transcr_106459	M:NODE_615561_lenGth_2028_Cov_24.085798_37864-3p
transcr_106459	S:NODE_615561_lenGth_2028_Cov_24.085798_37864-5p
transcr_106464	S:mir-499-3p
transcr_106470	S:NODE_35228_lenGth_12450_Cov_30.672209_3151-5p
transcr_106474	S:NODE_615561_lenGth_2028_Cov_24.085798_37866-5p
transcr_106494	M:NODE_615561_lenGth_2028_Cov_24.085798_37864-3p
transcr_106498	S:NODE_317207_lenGth_17788_Cov_31.397797_21792-5p
transcr_106498	S:NODE_615561_lenGth_2028_Cov_24.085798_37866-5p
transcr_106512	M:NODE_909954_lenGth_60400_Cov_30.659140_47706-5p
transcr_106515	S:NODE_65804_lenGth_2618_Cov_27.849886_5444-3p
transcr_106529	S:NODE_615561_lenGth_2028_Cov_24.085798_37866-5p
transcr_106551	M:NODE_91705_lenGth_15181_Cov_29.275410_7483-5p
transcr_106559	S:mir-725-5p
transcr_106562	M:NODE_615561_lenGth_2028_Cov_24.085798_37866-3p
transcr_106586	S:mir-725-5p
transcr_106602	M:NODE_615561_lenGth_2028_Cov_24.085798_37866-3p
transcr_106602	S:NODE_65804_lenGth_2618_Cov_27.849886_5444-3p
transcr_106610	M:NODE_91705_lenGth_15181_Cov_29.275410_7483-5p
transcr_106613	M:NODE_395770_lenGth_7962_Cov_28.601357_26232-3p
transcr_106613	S:NODE_615561_lenGth_2028_Cov_24.085798_37866-5p
transcr_106633	S:NODE_65804_lenGth_2618_Cov_27.849886_5444-3p
transcr_106642	S:NODE_35228_lenGth_12450_Cov_30.672209_3151-5p
transcr_106649	S:mir-499-3p
transcr_106660	S:NODE_603086_lenGth_35849_Cov_31.646378_37309-5p
transcr_106673	S:mir-725-5p
transcr_106679	S:mir-725-5p
transcr_106686	M:NODE_395770_lenGth_7962_Cov_28.601357_26232-3p
transcr_106686	S:NODE_615561_lenGth_2028_Cov_24.085798_37866-5p
transcr_106686	S:NODE_65804_lenGth_2618_Cov_27.849886_5444-3p
transcr_106691	S:NODE_615561_lenGth_2028_Cov_24.085798_37864-5p
transcr_106696	S:mir-499-3p
transcr_106711	M:NODE_909954_lenGth_60400_Cov_30.659140_47706-5p
transcr_106714	S:NODE_615561_lenGth_2028_Cov_24.085798_37866-5p
transcr_106736	M:NODE_615561_lenGth_2028_Cov_24.085798_37866-3p
transcr_106736	S:NODE_35228_lenGth_12450_Cov_30.672209_3151-5p
transcr_106747	M:NODE_615561_lenGth_2028_Cov_24.085798_37866-3p
transcr_106747	M:NODE_909954_lenGth_60400_Cov_30.659140_47706-5p
transcr_106749	M:NODE_615561_lenGth_2028_Cov_24.085798_37864-3p
transcr_106756	S:NODE_615561_lenGth_2028_Cov_24.085798_37866-5p
transcr_106756	S:NODE_65804_lenGth_2618_Cov_27.849886_5444-3p
transcr_106773	S:NODE_65804_lenGth_2618_Cov_27.849886_5444-3p
transcr_106787	S:NODE_65804_lenGth_2618_Cov_27.849886_5444-3p
transcr_106798	S:mir-725-5p
transcr_106821	S:NODE_35228_lenGth_12450_Cov_30.672209_3151-5p
transcr_106832	M:NODE_615561_lenGth_2028_Cov_24.085798_37864-3p
transcr_106832	S:mir-499-3p
transcr_106837	S:NODE_35228_lenGth_12450_Cov_30.672209_3151-5p
transcr_106851	S:NODE_615561_lenGth_2028_Cov_24.085798_37866-5p
transcr_106852	M:NODE_91705_lenGth_15181_Cov_29.275410_7483-5p
transcr_106879	S:NODE_603086_lenGth_35849_Cov_31.646378_37309-5p
transcr_106886	M:NODE_615561_lenGth_2028_Cov_24.085798_37864-3p
transcr_106892	S:NODE_65804_lenGth_2618_Cov_27.849886_5444-3p
transcr_106894	S:mir-499-3p
transcr_106894	S:NODE_35228_lenGth_12450_Cov_30.672209_3151-5p
transcr_106894	S:NODE_615561_lenGth_2028_Cov_24.085798_37866-5p
transcr_106906	S:mir-499-3p
transcr_106918	S:NODE_35228_lenGth_12450_Cov_30.672209_3151-5p
transcr_106930	S:NODE_65804_lenGth_2618_Cov_27.849886_5444-3p
transcr_106933	M:NODE_615561_lenGth_2028_Cov_24.085798_37864-3p
transcr_106933	S:NODE_35228_lenGth_12450_Cov_30.672209_3151-5p
transcr_106947	M:NODE_91705_lenGth_15181_Cov_29.275410_7483-5p
transcr_106960	M:NODE_615561_lenGth_2028_Cov_24.085798_37866-3p
transcr_106966	S:mir-499-3p
transcr_106978	S:NODE_65804_lenGth_2618_Cov_27.849886_5444-3p
transcr_106985	S:NODE_65804_lenGth_2618_Cov_27.849886_5444-3p
transcr_106986	S:mir-499-3p
transcr_106988	S:mir-725-5p
transcr_106989	M:NODE_615561_lenGth_2028_Cov_24.085798_37866-3p
transcr_107016	M:NODE_395770_lenGth_7962_Cov_28.601357_26232-3p
transcr_107020	S:mir-499-3p
transcr_107023	M:NODE_615561_lenGth_2028_Cov_24.085798_37866-3p
transcr_107045	S:NODE_615561_lenGth_2028_Cov_24.085798_37864-5p
transcr_107057	S:NODE_615561_lenGth_2028_Cov_24.085798_37864-5p
transcr_107065	S:mir-499-3p
transcr_107065	S:NODE_615561_lenGth_2028_Cov_24.085798_37866-5p
transcr_107066	S:NODE_35228_lenGth_12450_Cov_30.672209_3151-5p
transcr_107066	S:NODE_65804_lenGth_2618_Cov_27.849886_5444-3p
transcr_107067	M:NODE_615561_lenGth_2028_Cov_24.085798_37866-3p
transcr_107072	S:NODE_615561_lenGth_2028_Cov_24.085798_37864-5p
transcr_107078	S:NODE_35228_lenGth_12450_Cov_30.672209_3151-5p
transcr_107101	S:mir-725-5p
transcr_107106	S:NODE_65804_lenGth_2618_Cov_27.849886_5444-3p
transcr_107111	M:NODE_615561_lenGth_2028_Cov_24.085798_37864-3p
transcr_107121	S:NODE_615561_lenGth_2028_Cov_24.085798_37864-5p
transcr_107123	S:NODE_615561_lenGth_2028_Cov_24.085798_37864-5p
transcr_107163	M:NODE_615561_lenGth_2028_Cov_24.085798_37864-3p
transcr_107167	M:NODE_395770_lenGth_7962_Cov_28.601357_26232-3p
transcr_107167	S:NODE_603086_lenGth_35849_Cov_31.646378_37309-5p
transcr_107167	S:NODE_615561_lenGth_2028_Cov_24.085798_37866-5p
transcr_107168	S:NODE_35228_lenGth_12450_Cov_30.672209_3151-5p
transcr_107190	S:NODE_603086_lenGth_35849_Cov_31.646378_37309-5p
transcr_107194	M:NODE_615561_lenGth_2028_Cov_24.085798_37864-3p
transcr_107194	M:NODE_91705_lenGth_15181_Cov_29.275410_7483-5p
transcr_107211	M:NODE_395770_lenGth_7962_Cov_28.601357_26232-3p
transcr_107211	S:NODE_603086_lenGth_35849_Cov_31.646378_37309-5p
transcr_107234	S:NODE_615561_lenGth_2028_Cov_24.085798_37866-5p
transcr_107246	S:NODE_65804_lenGth_2618_Cov_27.849886_5444-3p
transcr_107270	S:NODE_35228_lenGth_12450_Cov_30.672209_3151-5p
transcr_107270	S:NODE_615561_lenGth_2028_Cov_24.085798_37864-5p
transcr_107271	S:mir-499-3p
transcr_107271	S:NODE_615561_lenGth_2028_Cov_24.085798_37866-5p
transcr_107291	M:NODE_395770_lenGth_7962_Cov_28.601357_26232-3p
transcr_107292	S:NODE_35228_lenGth_12450_Cov_30.672209_3151-5p
transcr_107311	M:NODE_395770_lenGth_7962_Cov_28.601357_26232-3p
transcr_107313	S:NODE_615561_lenGth_2028_Cov_24.085798_37864-5p
transcr_107318	S:NODE_35228_lenGth_12450_Cov_30.672209_3151-5p
transcr_107320	M:NODE_91705_lenGth_15181_Cov_29.275410_7483-5p
transcr_107347	S:mir-725-5p
transcr_107347	S:NODE_35228_lenGth_12450_Cov_30.672209_3151-5p
transcr_107371	S:mir-499-3p
transcr_107379	S:mir-725-5p
transcr_107383	M:NODE_395770_lenGth_7962_Cov_28.601357_26232-3p
transcr_107385	M:NODE_91705_lenGth_15181_Cov_29.275410_7483-5p
transcr_107401	S:NODE_615561_lenGth_2028_Cov_24.085798_37866-5p
transcr_107410	S:mir-499-3p
transcr_107410	S:NODE_65804_lenGth_2618_Cov_27.849886_5444-3p
transcr_107419	S:mir-725-5p
transcr_107419	S:NODE_35228_lenGth_12450_Cov_30.672209_3151-5p
transcr_107426	M:NODE_91705_lenGth_15181_Cov_29.275410_7483-5p
transcr_107426	S:mir-499-3p
transcr_107438	M:NODE_615561_lenGth_2028_Cov_24.085798_37864-3p
transcr_107438	S:mir-725-5p
transcr_107439	M:NODE_615561_lenGth_2028_Cov_24.085798_37864-3p
transcr_107454	S:mir-499-3p
transcr_107459	M:NODE_395770_lenGth_7962_Cov_28.601357_26232-3p
transcr_107461	S:mir-499-3p
transcr_107465	M:NODE_91705_lenGth_15181_Cov_29.275410_7483-5p
transcr_107468	M:NODE_615561_lenGth_2028_Cov_24.085798_37864-3p
transcr_107468	S:NODE_35228_lenGth_12450_Cov_30.672209_3151-5p
transcr_107477	S:mir-725-5p
transcr_107502	S:NODE_603086_lenGth_35849_Cov_31.646378_37309-5p
transcr_107519	S:NODE_65804_lenGth_2618_Cov_27.849886_5444-3p
transcr_107526	M:NODE_91705_lenGth_15181_Cov_29.275410_7483-5p
transcr_107533	M:NODE_395770_lenGth_7962_Cov_28.601357_26232-3p
transcr_107539	M:NODE_615561_lenGth_2028_Cov_24.085798_37866-3p
transcr_107539	S:mir-725-5p
transcr_107539	S:NODE_65804_lenGth_2618_Cov_27.849886_5444-3p
transcr_107543	S:mir-499-3p
transcr_107545	M:NODE_91705_lenGth_15181_Cov_29.275410_7483-5p
transcr_107545	S:NODE_615561_lenGth_2028_Cov_24.085798_37864-5p
transcr_107558	M:NODE_615561_lenGth_2028_Cov_24.085798_37864-3p
transcr_107558	S:NODE_615561_lenGth_2028_Cov_24.085798_37864-5p
transcr_107561	M:NODE_91705_lenGth_15181_Cov_29.275410_7483-5p
transcr_107564	S:NODE_35228_lenGth_12450_Cov_30.672209_3151-5p
transcr_107571	M:NODE_395770_lenGth_7962_Cov_28.601357_26232-3p
transcr_107573	S:NODE_615561_lenGth_2028_Cov_24.085798_37866-5p
transcr_107591	M:NODE_395770_lenGth_7962_Cov_28.601357_26232-3p
transcr_107607	S:NODE_65804_lenGth_2618_Cov_27.849886_5444-3p
transcr_107610	M:NODE_395770_lenGth_7962_Cov_28.601357_26232-3p
transcr_107632	M:NODE_615561_lenGth_2028_Cov_24.085798_37866-3p
transcr_107632	S:NODE_65804_lenGth_2618_Cov_27.849886_5444-3p
transcr_107642	M:NODE_395770_lenGth_7962_Cov_28.601357_26232-3p
transcr_107643	S:NODE_65804_lenGth_2618_Cov_27.849886_5444-3p
transcr_107670	S:mir-499-3p
transcr_107673	M:NODE_615561_lenGth_2028_Cov_24.085798_37866-3p
transcr_107673	S:NODE_603086_lenGth_35849_Cov_31.646378_37309-5p
transcr_107689	S:mir-725-5p
transcr_107691	S:NODE_615561_lenGth_2028_Cov_24.085798_37864-5p
transcr_107694	S:NODE_65804_lenGth_2618_Cov_27.849886_5444-3p
transcr_107724	M:NODE_615561_lenGth_2028_Cov_24.085798_37866-3p
transcr_107746	S:mir-499-3p
transcr_107753	M:NODE_91705_lenGth_15181_Cov_29.275410_7483-5p
transcr_107770	S:NODE_35228_lenGth_12450_Cov_30.672209_3151-5p
transcr_107777	M:NODE_91705_lenGth_15181_Cov_29.275410_7483-5p
transcr_107801	S:mir-499-3p
transcr_107812	S:NODE_615561_lenGth_2028_Cov_24.085798_37864-5p
transcr_107817	S:mir-499-3p
transcr_107821	M:NODE_395770_lenGth_7962_Cov_28.601357_26232-3p
transcr_107821	S:NODE_615561_lenGth_2028_Cov_24.085798_37866-5p
transcr_107825	M:NODE_615561_lenGth_2028_Cov_24.085798_37864-3p
transcr_107865	M:NODE_395770_lenGth_7962_Cov_28.601357_26232-3p
transcr_107866	S:mir-499-3p
transcr_107867	M:NODE_91705_lenGth_15181_Cov_29.275410_7483-5p
transcr_107871	M:NODE_615561_lenGth_2028_Cov_24.085798_37864-3p
transcr_107871	S:NODE_35228_lenGth_12450_Cov_30.672209_3151-5p
transcr_107873	M:NODE_615561_lenGth_2028_Cov_24.085798_37866-3p
transcr_107886	M:NODE_615561_lenGth_2028_Cov_24.085798_37866-3p
transcr_107886	M:NODE_909954_lenGth_60400_Cov_30.659140_47706-5p
transcr_107886	S:NODE_35228_lenGth_12450_Cov_30.672209_3151-5p
transcr_107888	M:NODE_615561_lenGth_2028_Cov_24.085798_37864-3p
transcr_107888	S:mir-499-3p
transcr_107891	S:mir-499-3p
transcr_107898	S:NODE_35228_lenGth_12450_Cov_30.672209_3151-5p
transcr_107912	S:NODE_35228_lenGth_12450_Cov_30.672209_3151-5p
transcr_107915	S:NODE_615561_lenGth_2028_Cov_24.085798_37866-5p
transcr_107916	S:NODE_35228_lenGth_12450_Cov_30.672209_3151-5p
transcr_107916	S:NODE_603086_lenGth_35849_Cov_31.646378_37309-5p
transcr_107918	S:mir-499-3p
transcr_107918	S:NODE_35228_lenGth_12450_Cov_30.672209_3151-5p
transcr_107928	M:NODE_615561_lenGth_2028_Cov_24.085798_37866-3p
transcr_107932	S:NODE_603086_lenGth_35849_Cov_31.646378_37309-5p
transcr_107934	S:NODE_35228_lenGth_12450_Cov_30.672209_3151-5p
transcr_107937	S:NODE_603086_lenGth_35849_Cov_31.646378_37309-5p
transcr_107947	M:NODE_395770_lenGth_7962_Cov_28.601357_26232-3p
transcr_107963	S:NODE_615561_lenGth_2028_Cov_24.085798_37866-5p
transcr_107976	M:NODE_615561_lenGth_2028_Cov_24.085798_37864-3p
transcr_107976	S:NODE_603086_lenGth_35849_Cov_31.646378_37309-5p
transcr_107983	M:NODE_615561_lenGth_2028_Cov_24.085798_37866-3p
transcr_107989	M:NODE_615561_lenGth_2028_Cov_24.085798_37866-3p
transcr_107997	M:NODE_91705_lenGth_15181_Cov_29.275410_7483-5p
transcr_108001	S:NODE_65804_lenGth_2618_Cov_27.849886_5444-3p
transcr_108010	M:NODE_615561_lenGth_2028_Cov_24.085798_37864-3p
transcr_108018	S:NODE_317207_lenGth_17788_Cov_31.397797_21792-5p
transcr_108024	M:NODE_395770_lenGth_7962_Cov_28.601357_26232-3p
transcr_108031	S:NODE_35228_lenGth_12450_Cov_30.672209_3151-5p
transcr_108033	S:mir-499-3p
transcr_108035	S:mir-725-5p
transcr_108037	S:NODE_615561_lenGth_2028_Cov_24.085798_37864-5p
transcr_108053	M:NODE_615561_lenGth_2028_Cov_24.085798_37864-3p
transcr_108064	M:NODE_395770_lenGth_7962_Cov_28.601357_26232-3p
transcr_108065	S:NODE_317207_lenGth_17788_Cov_31.397797_21792-5p
transcr_108065	S:NODE_615561_lenGth_2028_Cov_24.085798_37866-5p
transcr_108080	M:NODE_395770_lenGth_7962_Cov_28.601357_26232-3p
transcr_108105	M:NODE_395770_lenGth_7962_Cov_28.601357_26232-3p
transcr_108108	S:mir-725-5p
transcr_108115	M:NODE_395770_lenGth_7962_Cov_28.601357_26232-3p
transcr_108120	S:NODE_65804_lenGth_2618_Cov_27.849886_5444-3p
transcr_108122	S:NODE_35228_lenGth_12450_Cov_30.672209_3151-5p
transcr_108123	M:NODE_395770_lenGth_7962_Cov_28.601357_26232-3p
transcr_108142	M:NODE_91705_lenGth_15181_Cov_29.275410_7483-5p
transcr_108143	M:NODE_395770_lenGth_7962_Cov_28.601357_26232-3p
transcr_108159	M:NODE_615561_lenGth_2028_Cov_24.085798_37864-3p
transcr_108162	M:NODE_395770_lenGth_7962_Cov_28.601357_26232-3p
transcr_108166	M:NODE_615561_lenGth_2028_Cov_24.085798_37866-3p
transcr_108169	M:NODE_91705_lenGth_15181_Cov_29.275410_7483-5p
transcr_108169	S:NODE_603086_lenGth_35849_Cov_31.646378_37309-5p
transcr_108171	S:NODE_615561_lenGth_2028_Cov_24.085798_37864-5p
transcr_108175	M:NODE_615561_lenGth_2028_Cov_24.085798_37864-3p
transcr_108177	S:mir-725-5p
transcr_108177	S:NODE_35228_lenGth_12450_Cov_30.672209_3151-5p
transcr_108184	S:NODE_65804_lenGth_2618_Cov_27.849886_5444-3p
transcr_108241	S:mir-499-3p
transcr_108243	M:NODE_615561_lenGth_2028_Cov_24.085798_37866-3p
transcr_108245	S:NODE_615561_lenGth_2028_Cov_24.085798_37866-5p
transcr_108248	M:NODE_615561_lenGth_2028_Cov_24.085798_37864-3p
transcr_108250	M:NODE_91705_lenGth_15181_Cov_29.275410_7483-5p
transcr_108299	S:mir-499-3p
transcr_108331	M:NODE_91705_lenGth_15181_Cov_29.275410_7483-5p
transcr_108334	M:NODE_615561_lenGth_2028_Cov_24.085798_37866-3p
transcr_108386	S:NODE_35228_lenGth_12450_Cov_30.672209_3151-5p
transcr_108417	M:NODE_395770_lenGth_7962_Cov_28.601357_26232-3p
transcr_108417	S:NODE_35228_lenGth_12450_Cov_30.672209_3151-5p
transcr_108420	M:NODE_615561_lenGth_2028_Cov_24.085798_37864-3p
transcr_108422	S:NODE_615561_lenGth_2028_Cov_24.085798_37866-5p
transcr_108423	S:NODE_35228_lenGth_12450_Cov_30.672209_3151-5p
transcr_108424	M:NODE_615561_lenGth_2028_Cov_24.085798_37864-3p
transcr_108449	S:mir-499-3p
transcr_108450	S:mir-499-3p
transcr_108451	S:NODE_65804_lenGth_2618_Cov_27.849886_5444-3p
transcr_108461	M:NODE_615561_lenGth_2028_Cov_24.085798_37864-3p
transcr_108468	M:NODE_395770_lenGth_7962_Cov_28.601357_26232-3p
transcr_108468	S:NODE_35228_lenGth_12450_Cov_30.672209_3151-5p
transcr_108468	S:NODE_65804_lenGth_2618_Cov_27.849886_5444-3p
transcr_108488	M:NODE_91705_lenGth_15181_Cov_29.275410_7483-5p
transcr_108489	M:NODE_91705_lenGth_15181_Cov_29.275410_7483-5p
transcr_108493	S:NODE_603086_lenGth_35849_Cov_31.646378_37309-5p
transcr_108500	S:NODE_615561_lenGth_2028_Cov_24.085798_37866-5p
transcr_108509	S:NODE_35228_lenGth_12450_Cov_30.672209_3151-5p
transcr_108515	S:NODE_35228_lenGth_12450_Cov_30.672209_3151-5p
transcr_108516	S:mir-499-3p
transcr_108523	S:mir-499-3p
transcr_108531	M:NODE_615561_lenGth_2028_Cov_24.085798_37864-3p
transcr_108536	M:NODE_909954_lenGth_60400_Cov_30.659140_47706-5p
transcr_108552	S:NODE_603086_lenGth_35849_Cov_31.646378_37309-5p
transcr_108557	S:NODE_35228_lenGth_12450_Cov_30.672209_3151-5p
transcr_108561	S:mir-725-5p
transcr_108566	S:NODE_615561_lenGth_2028_Cov_24.085798_37864-5p
transcr_108575	M:NODE_395770_lenGth_7962_Cov_28.601357_26232-3p
transcr_108577	M:NODE_91705_lenGth_15181_Cov_29.275410_7483-5p
transcr_108578	M:NODE_395770_lenGth_7962_Cov_28.601357_26232-3p
transcr_108578	M:NODE_615561_lenGth_2028_Cov_24.085798_37864-3p
transcr_108578	M:NODE_91705_lenGth_15181_Cov_29.275410_7483-5p
transcr_108581	S:NODE_35228_lenGth_12450_Cov_30.672209_3151-5p
transcr_108590	S:NODE_35228_lenGth_12450_Cov_30.672209_3151-5p
transcr_108590	S:NODE_65804_lenGth_2618_Cov_27.849886_5444-3p
transcr_108599	S:NODE_615561_lenGth_2028_Cov_24.085798_37864-5p
transcr_108613	S:NODE_35228_lenGth_12450_Cov_30.672209_3151-5p
transcr_108613	S:NODE_615561_lenGth_2028_Cov_24.085798_37866-5p
transcr_108625	S:NODE_615561_lenGth_2028_Cov_24.085798_37864-5p
transcr_108636	S:NODE_603086_lenGth_35849_Cov_31.646378_37309-5p
transcr_108638	M:NODE_615561_lenGth_2028_Cov_24.085798_37866-3p
transcr_108645	S:NODE_615561_lenGth_2028_Cov_24.085798_37866-5p
transcr_108655	M:NODE_615561_lenGth_2028_Cov_24.085798_37864-3p
transcr_108655	S:NODE_35228_lenGth_12450_Cov_30.672209_3151-5p
transcr_108664	S:NODE_615561_lenGth_2028_Cov_24.085798_37866-5p
transcr_108672	M:NODE_615561_lenGth_2028_Cov_24.085798_37864-3p
transcr_108683	S:NODE_35228_lenGth_12450_Cov_30.672209_3151-5p
transcr_108705	M:NODE_91705_lenGth_15181_Cov_29.275410_7483-5p
transcr_108708	S:mir-725-5p
transcr_108733	M:NODE_615561_lenGth_2028_Cov_24.085798_37866-3p
transcr_108757	S:NODE_615561_lenGth_2028_Cov_24.085798_37866-5p
transcr_108764	S:mir-725-5p
transcr_108767	M:NODE_395770_lenGth_7962_Cov_28.601357_26232-3p
transcr_108773	M:NODE_615561_lenGth_2028_Cov_24.085798_37864-3p
transcr_108785	M:NODE_91705_lenGth_15181_Cov_29.275410_7483-5p
transcr_108796	S:NODE_615561_lenGth_2028_Cov_24.085798_37864-5p
transcr_108804	S:NODE_615561_lenGth_2028_Cov_24.085798_37866-5p
transcr_108810	M:NODE_615561_lenGth_2028_Cov_24.085798_37866-3p
transcr_108824	M:NODE_909954_lenGth_60400_Cov_30.659140_47706-5p
transcr_108849	S:NODE_615561_lenGth_2028_Cov_24.085798_37866-5p
transcr_108856	S:NODE_65804_lenGth_2618_Cov_27.849886_5444-3p
transcr_108862	M:NODE_615561_lenGth_2028_Cov_24.085798_37864-3p
transcr_108862	S:mir-499-3p
transcr_108870	M:NODE_395770_lenGth_7962_Cov_28.601357_26232-3p
transcr_108870	M:NODE_615561_lenGth_2028_Cov_24.085798_37866-3p
transcr_108911	M:NODE_91705_lenGth_15181_Cov_29.275410_7483-5p
transcr_108915	M:NODE_615561_lenGth_2028_Cov_24.085798_37866-3p
transcr_108918	M:NODE_615561_lenGth_2028_Cov_24.085798_37864-3p
transcr_108942	M:NODE_615561_lenGth_2028_Cov_24.085798_37866-3p
transcr_108944	S:mir-499-3p
transcr_108947	M:NODE_395770_lenGth_7962_Cov_28.601357_26232-3p
transcr_108950	S:NODE_615561_lenGth_2028_Cov_24.085798_37864-5p
transcr_108966	S:NODE_65804_lenGth_2618_Cov_27.849886_5444-3p
transcr_108983	S:NODE_615561_lenGth_2028_Cov_24.085798_37864-5p
transcr_108990	S:NODE_603086_lenGth_35849_Cov_31.646378_37309-5p
transcr_108991	M:NODE_91705_lenGth_15181_Cov_29.275410_7483-5p
transcr_108996	M:NODE_615561_lenGth_2028_Cov_24.085798_37864-3p
transcr_108998	M:NODE_615561_lenGth_2028_Cov_24.085798_37864-3p
transcr_108998	S:mir-499-3p
transcr_108998	S:NODE_603086_lenGth_35849_Cov_31.646378_37309-5p
transcr_109041	S:NODE_603086_lenGth_35849_Cov_31.646378_37309-5p
transcr_109051	S:mir-725-5p
transcr_109074	M:NODE_91705_lenGth_15181_Cov_29.275410_7483-5p
transcr_109084	M:NODE_615561_lenGth_2028_Cov_24.085798_37864-3p
transcr_109093	S:NODE_35228_lenGth_12450_Cov_30.672209_3151-5p
transcr_109093	S:NODE_603086_lenGth_35849_Cov_31.646378_37309-5p
transcr_109117	S:NODE_615561_lenGth_2028_Cov_24.085798_37866-5p
transcr_109148	S:NODE_603086_lenGth_35849_Cov_31.646378_37309-5p
transcr_109184	M:NODE_615561_lenGth_2028_Cov_24.085798_37864-3p
transcr_109184	S:mir-499-3p
transcr_109184	S:NODE_603086_lenGth_35849_Cov_31.646378_37309-5p
transcr_109209	M:NODE_615561_lenGth_2028_Cov_24.085798_37864-3p
transcr_109223	S:NODE_603086_lenGth_35849_Cov_31.646378_37309-5p
transcr_109224	S:mir-499-3p
transcr_109225	M:NODE_395770_lenGth_7962_Cov_28.601357_26232-3p
transcr_109225	S:NODE_615561_lenGth_2028_Cov_24.085798_37866-5p
transcr_109230	S:NODE_603086_lenGth_35849_Cov_31.646378_37309-5p
transcr_109238	S:NODE_603086_lenGth_35849_Cov_31.646378_37309-5p
transcr_109242	S:mir-725-5p
transcr_109247	M:NODE_91705_lenGth_15181_Cov_29.275410_7483-5p
transcr_109248	S:mir-725-5p
transcr_109250	M:NODE_615561_lenGth_2028_Cov_24.085798_37866-3p
transcr_109253	S:NODE_615561_lenGth_2028_Cov_24.085798_37866-5p
transcr_109256	S:NODE_35228_lenGth_12450_Cov_30.672209_3151-5p
transcr_109256	S:NODE_615561_lenGth_2028_Cov_24.085798_37864-5p
transcr_109257	S:NODE_603086_lenGth_35849_Cov_31.646378_37309-5p
transcr_109266	M:NODE_91705_lenGth_15181_Cov_29.275410_7483-5p
transcr_109286	M:NODE_395770_lenGth_7962_Cov_28.601357_26232-3p
transcr_109287	S:NODE_35228_lenGth_12450_Cov_30.672209_3151-5p
transcr_109290	M:NODE_615561_lenGth_2028_Cov_24.085798_37866-3p
transcr_109290	M:NODE_909954_lenGth_60400_Cov_30.659140_47706-5p
transcr_109290	S:NODE_35228_lenGth_12450_Cov_30.672209_3151-5p
transcr_109290	S:NODE_65804_lenGth_2618_Cov_27.849886_5444-3p
transcr_109296	M:NODE_615561_lenGth_2028_Cov_24.085798_37864-3p
transcr_109296	S:NODE_35228_lenGth_12450_Cov_30.672209_3151-5p
transcr_109301	S:NODE_35228_lenGth_12450_Cov_30.672209_3151-5p
transcr_109312	M:NODE_91705_lenGth_15181_Cov_29.275410_7483-5p
transcr_109313	M:NODE_91705_lenGth_15181_Cov_29.275410_7483-5p
transcr_109315	M:NODE_615561_lenGth_2028_Cov_24.085798_37866-3p
transcr_109315	M:NODE_91705_lenGth_15181_Cov_29.275410_7483-5p
transcr_109315	S:mir-725-5p
transcr_109330	S:NODE_35228_lenGth_12450_Cov_30.672209_3151-5p
transcr_109334	S:NODE_317207_lenGth_17788_Cov_31.397797_21792-5p
transcr_109337	S:mir-499-3p
transcr_109351	S:mir-499-3p
transcr_109362	S:NODE_35228_lenGth_12450_Cov_30.672209_3151-5p
transcr_109381	S:NODE_35228_lenGth_12450_Cov_30.672209_3151-5p
transcr_109381	S:NODE_65804_lenGth_2618_Cov_27.849886_5444-3p
transcr_109402	S:NODE_603086_lenGth_35849_Cov_31.646378_37309-5p
transcr_109404	S:NODE_615561_lenGth_2028_Cov_24.085798_37866-5p
transcr_109431	S:NODE_65804_lenGth_2618_Cov_27.849886_5444-3p
transcr_109457	M:NODE_615561_lenGth_2028_Cov_24.085798_37864-3p
transcr_109471	M:NODE_395770_lenGth_7962_Cov_28.601357_26232-3p
transcr_109493	M:NODE_395770_lenGth_7962_Cov_28.601357_26232-3p
transcr_109493	S:NODE_35228_lenGth_12450_Cov_30.672209_3151-5p
transcr_109495	M:NODE_615561_lenGth_2028_Cov_24.085798_37866-3p
transcr_109497	S:NODE_615561_lenGth_2028_Cov_24.085798_37864-5p
transcr_109513	S:NODE_35228_lenGth_12450_Cov_30.672209_3151-5p
transcr_109534	M:NODE_615561_lenGth_2028_Cov_24.085798_37864-3p
transcr_109540	M:NODE_91705_lenGth_15181_Cov_29.275410_7483-5p
transcr_109543	M:NODE_909954_lenGth_60400_Cov_30.659140_47706-5p
transcr_109544	S:NODE_615561_lenGth_2028_Cov_24.085798_37866-5p
transcr_109546	M:NODE_615561_lenGth_2028_Cov_24.085798_37866-3p
transcr_109546	S:NODE_35228_lenGth_12450_Cov_30.672209_3151-5p
transcr_109549	S:mir-499-3p
transcr_109549	S:NODE_35228_lenGth_12450_Cov_30.672209_3151-5p
transcr_109553	S:NODE_35228_lenGth_12450_Cov_30.672209_3151-5p
transcr_109555	M:NODE_91705_lenGth_15181_Cov_29.275410_7483-5p
transcr_109555	S:mir-725-5p
transcr_109581	M:NODE_909954_lenGth_60400_Cov_30.659140_47706-5p
transcr_109584	S:mir-725-5p
transcr_109584	S:NODE_35228_lenGth_12450_Cov_30.672209_3151-5p
transcr_109585	M:NODE_395770_lenGth_7962_Cov_28.601357_26232-3p
transcr_109591	M:NODE_395770_lenGth_7962_Cov_28.601357_26232-3p
transcr_109597	S:NODE_65804_lenGth_2618_Cov_27.849886_5444-3p
transcr_109616	S:NODE_65804_lenGth_2618_Cov_27.849886_5444-3p
transcr_109632	M:NODE_615561_lenGth_2028_Cov_24.085798_37864-3p
transcr_109636	S:NODE_65804_lenGth_2618_Cov_27.849886_5444-3p
transcr_109637	M:NODE_615561_lenGth_2028_Cov_24.085798_37864-3p
transcr_109641	S:NODE_615561_lenGth_2028_Cov_24.085798_37864-5p
transcr_109642	M:NODE_395770_lenGth_7962_Cov_28.601357_26232-3p
transcr_109642	M:NODE_615561_lenGth_2028_Cov_24.085798_37864-3p
transcr_109643	S:NODE_35228_lenGth_12450_Cov_30.672209_3151-5p
transcr_109652	M:NODE_91705_lenGth_15181_Cov_29.275410_7483-5p
transcr_109654	S:mir-499-3p
transcr_109656	S:NODE_615561_lenGth_2028_Cov_24.085798_37866-5p
transcr_109662	M:NODE_909954_lenGth_60400_Cov_30.659140_47706-5p
transcr_109663	S:NODE_65804_lenGth_2618_Cov_27.849886_5444-3p
transcr_109666	S:NODE_35228_lenGth_12450_Cov_30.672209_3151-5p
transcr_109682	S:mir-499-3p
transcr_109682	S:NODE_615561_lenGth_2028_Cov_24.085798_37866-5p
transcr_109689	S:mir-499-3p
transcr_109689	S:NODE_603086_lenGth_35849_Cov_31.646378_37309-5p
transcr_109694	S:NODE_615561_lenGth_2028_Cov_24.085798_37866-5p
transcr_109699	S:NODE_35228_lenGth_12450_Cov_30.672209_3151-5p
transcr_109707	M:NODE_395770_lenGth_7962_Cov_28.601357_26232-3p
transcr_109727	S:mir-499-3p
transcr_109727	S:NODE_35228_lenGth_12450_Cov_30.672209_3151-5p
transcr_109728	M:NODE_91705_lenGth_15181_Cov_29.275410_7483-5p
transcr_109732	M:NODE_909954_lenGth_60400_Cov_30.659140_47706-5p
transcr_109732	M:NODE_91705_lenGth_15181_Cov_29.275410_7483-5p
transcr_109739	S:NODE_615561_lenGth_2028_Cov_24.085798_37866-5p
transcr_109749	M:NODE_91705_lenGth_15181_Cov_29.275410_7483-5p
transcr_109749	S:NODE_35228_lenGth_12450_Cov_30.672209_3151-5p
transcr_109781	M:NODE_395770_lenGth_7962_Cov_28.601357_26232-3p
transcr_109799	S:NODE_615561_lenGth_2028_Cov_24.085798_37866-5p
transcr_109802	S:NODE_65804_lenGth_2618_Cov_27.849886_5444-3p
transcr_109803	S:NODE_35228_lenGth_12450_Cov_30.672209_3151-5p
transcr_109803	S:NODE_65804_lenGth_2618_Cov_27.849886_5444-3p
transcr_109805	S:NODE_35228_lenGth_12450_Cov_30.672209_3151-5p
transcr_109805	S:NODE_65804_lenGth_2618_Cov_27.849886_5444-3p
transcr_109806	M:NODE_395770_lenGth_7962_Cov_28.601357_26232-3p
transcr_109808	M:NODE_909954_lenGth_60400_Cov_30.659140_47706-5p
transcr_109814	S:NODE_65804_lenGth_2618_Cov_27.849886_5444-3p
transcr_109818	S:NODE_35228_lenGth_12450_Cov_30.672209_3151-5p
transcr_109829	S:NODE_317207_lenGth_17788_Cov_31.397797_21792-5p
transcr_109851	S:mir-725-5p
transcr_109857	S:NODE_35228_lenGth_12450_Cov_30.672209_3151-5p
transcr_109859	M:NODE_615561_lenGth_2028_Cov_24.085798_37866-3p
transcr_109874	M:NODE_91705_lenGth_15181_Cov_29.275410_7483-5p
transcr_109875	M:NODE_395770_lenGth_7962_Cov_28.601357_26232-3p
transcr_109875	S:NODE_35228_lenGth_12450_Cov_30.672209_3151-5p
transcr_109875	S:NODE_65804_lenGth_2618_Cov_27.849886_5444-3p
transcr_109900	S:NODE_615561_lenGth_2028_Cov_24.085798_37866-5p
transcr_109915	M:NODE_395770_lenGth_7962_Cov_28.601357_26232-3p
transcr_109922	S:mir-499-3p
transcr_109929	M:NODE_909954_lenGth_60400_Cov_30.659140_47706-5p
transcr_109941	M:NODE_91705_lenGth_15181_Cov_29.275410_7483-5p
transcr_109987	S:NODE_35228_lenGth_12450_Cov_30.672209_3151-5p
transcr_109995	S:mir-725-5p
transcr_109998	S:NODE_603086_lenGth_35849_Cov_31.646378_37309-5p
transcr_109999	M:NODE_91705_lenGth_15181_Cov_29.275410_7483-5p
transcr_110006	S:NODE_35228_lenGth_12450_Cov_30.672209_3151-5p
transcr_110014	S:NODE_603086_lenGth_35849_Cov_31.646378_37309-5p
transcr_110063	S:NODE_615561_lenGth_2028_Cov_24.085798_37864-5p
transcr_110086	S:NODE_35228_lenGth_12450_Cov_30.672209_3151-5p
transcr_110098	M:NODE_395770_lenGth_7962_Cov_28.601357_26232-3p
transcr_110102	M:NODE_615561_lenGth_2028_Cov_24.085798_37866-3p
transcr_110104	M:NODE_615561_lenGth_2028_Cov_24.085798_37864-3p
transcr_110107	S:NODE_35228_lenGth_12450_Cov_30.672209_3151-5p
transcr_110138	S:NODE_35228_lenGth_12450_Cov_30.672209_3151-5p
transcr_110141	S:NODE_35228_lenGth_12450_Cov_30.672209_3151-5p
transcr_110164	S:NODE_65804_lenGth_2618_Cov_27.849886_5444-3p
transcr_110177	S:mir-499-3p
transcr_110177	S:NODE_35228_lenGth_12450_Cov_30.672209_3151-5p
transcr_110196	M:NODE_615561_lenGth_2028_Cov_24.085798_37864-3p
transcr_110196	S:NODE_35228_lenGth_12450_Cov_30.672209_3151-5p
transcr_110200	S:NODE_35228_lenGth_12450_Cov_30.672209_3151-5p
transcr_110200	S:NODE_65804_lenGth_2618_Cov_27.849886_5444-3p
transcr_110201	M:NODE_91705_lenGth_15181_Cov_29.275410_7483-5p
transcr_110201	S:mir-725-5p
transcr_110202	M:NODE_615561_lenGth_2028_Cov_24.085798_37866-3p
transcr_110209	M:NODE_395770_lenGth_7962_Cov_28.601357_26232-3p
transcr_110218	M:NODE_91705_lenGth_15181_Cov_29.275410_7483-5p
transcr_110233	M:NODE_91705_lenGth_15181_Cov_29.275410_7483-5p
transcr_110245	S:NODE_603086_lenGth_35849_Cov_31.646378_37309-5p
transcr_110297	M:NODE_909954_lenGth_60400_Cov_30.659140_47706-5p
transcr_110303	S:mir-725-5p
transcr_110303	S:NODE_35228_lenGth_12450_Cov_30.672209_3151-5p
transcr_110312	S:NODE_65804_lenGth_2618_Cov_27.849886_5444-3p
transcr_110325	S:NODE_35228_lenGth_12450_Cov_30.672209_3151-5p
transcr_110346	S:NODE_603086_lenGth_35849_Cov_31.646378_37309-5p
transcr_110366	S:NODE_35228_lenGth_12450_Cov_30.672209_3151-5p
transcr_110384	M:NODE_615561_lenGth_2028_Cov_24.085798_37864-3p
transcr_110412	S:NODE_603086_lenGth_35849_Cov_31.646378_37309-5p
transcr_110425	M:NODE_615561_lenGth_2028_Cov_24.085798_37864-3p
transcr_110425	S:NODE_35228_lenGth_12450_Cov_30.672209_3151-5p
transcr_110426	S:NODE_615561_lenGth_2028_Cov_24.085798_37866-5p
transcr_110431	S:NODE_35228_lenGth_12450_Cov_30.672209_3151-5p
transcr_110449	S:NODE_35228_lenGth_12450_Cov_30.672209_3151-5p
transcr_110458	S:NODE_35228_lenGth_12450_Cov_30.672209_3151-5p
transcr_110470	M:NODE_395770_lenGth_7962_Cov_28.601357_26232-3p
transcr_110470	S:NODE_35228_lenGth_12450_Cov_30.672209_3151-5p
transcr_110473	M:NODE_395770_lenGth_7962_Cov_28.601357_26232-3p
transcr_110475	M:NODE_909954_lenGth_60400_Cov_30.659140_47706-5p
transcr_110478	M:NODE_615561_lenGth_2028_Cov_24.085798_37866-3p
transcr_110481	M:NODE_395770_lenGth_7962_Cov_28.601357_26232-3p
transcr_110482	S:mir-725-5p
transcr_110483	S:NODE_35228_lenGth_12450_Cov_30.672209_3151-5p
transcr_110484	M:NODE_395770_lenGth_7962_Cov_28.601357_26232-3p
transcr_110497	M:NODE_615561_lenGth_2028_Cov_24.085798_37864-3p
transcr_110509	S:NODE_65804_lenGth_2618_Cov_27.849886_5444-3p
transcr_110515	S:NODE_35228_lenGth_12450_Cov_30.672209_3151-5p
transcr_110525	M:NODE_615561_lenGth_2028_Cov_24.085798_37864-3p
transcr_110527	S:NODE_65804_lenGth_2618_Cov_27.849886_5444-3p
transcr_110537	M:NODE_91705_lenGth_15181_Cov_29.275410_7483-5p
transcr_110542	M:NODE_395770_lenGth_7962_Cov_28.601357_26232-3p
transcr_110542	S:NODE_65804_lenGth_2618_Cov_27.849886_5444-3p
transcr_110547	S:mir-499-3p
transcr_110552	S:NODE_615561_lenGth_2028_Cov_24.085798_37866-5p
transcr_110563	M:NODE_91705_lenGth_15181_Cov_29.275410_7483-5p
transcr_110575	M:NODE_91705_lenGth_15181_Cov_29.275410_7483-5p
transcr_110577	S:mir-725-5p
transcr_110583	M:NODE_395770_lenGth_7962_Cov_28.601357_26232-3p
transcr_110588	M:NODE_91705_lenGth_15181_Cov_29.275410_7483-5p
transcr_110588	S:NODE_615561_lenGth_2028_Cov_24.085798_37864-5p
transcr_110611	S:NODE_35228_lenGth_12450_Cov_30.672209_3151-5p
transcr_110611	S:NODE_65804_lenGth_2618_Cov_27.849886_5444-3p
transcr_110614	M:NODE_395770_lenGth_7962_Cov_28.601357_26232-3p
transcr_110614	M:NODE_615561_lenGth_2028_Cov_24.085798_37866-3p
transcr_110627	S:NODE_35228_lenGth_12450_Cov_30.672209_3151-5p
transcr_110631	S:NODE_35228_lenGth_12450_Cov_30.672209_3151-5p
transcr_110633	S:NODE_35228_lenGth_12450_Cov_30.672209_3151-5p
transcr_110641	S:NODE_615561_lenGth_2028_Cov_24.085798_37866-5p
transcr_110649	S:mir-499-3p
transcr_110656	M:NODE_909954_lenGth_60400_Cov_30.659140_47706-5p
transcr_110679	M:NODE_615561_lenGth_2028_Cov_24.085798_37864-3p
transcr_110682	M:NODE_395770_lenGth_7962_Cov_28.601357_26232-3p
transcr_110682	S:NODE_35228_lenGth_12450_Cov_30.672209_3151-5p
transcr_110688	S:mir-725-5p
transcr_110698	M:NODE_91705_lenGth_15181_Cov_29.275410_7483-5p
transcr_110698	S:NODE_65804_lenGth_2618_Cov_27.849886_5444-3p
transcr_110714	M:NODE_395770_lenGth_7962_Cov_28.601357_26232-3p
transcr_110716	S:NODE_65804_lenGth_2618_Cov_27.849886_5444-3p
transcr_110719	M:NODE_395770_lenGth_7962_Cov_28.601357_26232-3p
transcr_110720	S:NODE_603086_lenGth_35849_Cov_31.646378_37309-5p
transcr_110728	S:NODE_603086_lenGth_35849_Cov_31.646378_37309-5p
transcr_110729	S:NODE_615561_lenGth_2028_Cov_24.085798_37864-5p
transcr_110732	S:NODE_35228_lenGth_12450_Cov_30.672209_3151-5p
transcr_110732	S:NODE_65804_lenGth_2618_Cov_27.849886_5444-3p
transcr_110753	M:NODE_395770_lenGth_7962_Cov_28.601357_26232-3p
transcr_110760	S:NODE_35228_lenGth_12450_Cov_30.672209_3151-5p
transcr_110788	M:NODE_91705_lenGth_15181_Cov_29.275410_7483-5p
transcr_110788	S:NODE_317207_lenGth_17788_Cov_31.397797_21792-5p
transcr_110794	S:NODE_35228_lenGth_12450_Cov_30.672209_3151-5p
transcr_110807	M:NODE_615561_lenGth_2028_Cov_24.085798_37866-3p
transcr_110809	M:NODE_91705_lenGth_15181_Cov_29.275410_7483-5p
transcr_110846	S:NODE_65804_lenGth_2618_Cov_27.849886_5444-3p
transcr_110850	S:NODE_35228_lenGth_12450_Cov_30.672209_3151-5p
transcr_110850	S:NODE_615561_lenGth_2028_Cov_24.085798_37864-5p
transcr_110852	S:mir-499-3p
transcr_110859	S:NODE_35228_lenGth_12450_Cov_30.672209_3151-5p
transcr_110860	S:NODE_35228_lenGth_12450_Cov_30.672209_3151-5p
transcr_110862	M:NODE_615561_lenGth_2028_Cov_24.085798_37866-3p
transcr_110867	M:NODE_395770_lenGth_7962_Cov_28.601357_26232-3p
transcr_110867	M:NODE_91705_lenGth_15181_Cov_29.275410_7483-5p
transcr_110873	M:NODE_615561_lenGth_2028_Cov_24.085798_37864-3p
transcr_110896	M:NODE_395770_lenGth_7962_Cov_28.601357_26232-3p
transcr_110896	S:NODE_615561_lenGth_2028_Cov_24.085798_37866-5p
transcr_110897	M:NODE_395770_lenGth_7962_Cov_28.601357_26232-3p
transcr_110898	M:NODE_615561_lenGth_2028_Cov_24.085798_37864-3p
transcr_110900	M:NODE_615561_lenGth_2028_Cov_24.085798_37864-3p
transcr_110900	S:NODE_35228_lenGth_12450_Cov_30.672209_3151-5p
transcr_110901	S:NODE_35228_lenGth_12450_Cov_30.672209_3151-5p
transcr_110902	S:NODE_615561_lenGth_2028_Cov_24.085798_37866-5p
transcr_110905	S:NODE_615561_lenGth_2028_Cov_24.085798_37866-5p
transcr_110908	S:NODE_615561_lenGth_2028_Cov_24.085798_37864-5p
transcr_110914	M:NODE_615561_lenGth_2028_Cov_24.085798_37866-3p
transcr_110914	S:NODE_65804_lenGth_2618_Cov_27.849886_5444-3p
transcr_110916	S:mir-725-5p
transcr_110920	S:mir-725-5p
transcr_110952	M:NODE_395770_lenGth_7962_Cov_28.601357_26232-3p
transcr_110956	S:NODE_65804_lenGth_2618_Cov_27.849886_5444-3p
transcr_110963	M:NODE_395770_lenGth_7962_Cov_28.601357_26232-3p
transcr_110973	S:NODE_615561_lenGth_2028_Cov_24.085798_37866-5p
transcr_110974	S:NODE_35228_lenGth_12450_Cov_30.672209_3151-5p
transcr_110990	S:NODE_35228_lenGth_12450_Cov_30.672209_3151-5p
transcr_111042	M:NODE_615561_lenGth_2028_Cov_24.085798_37864-3p
transcr_111044	S:mir-725-5p
transcr_111049	M:NODE_615561_lenGth_2028_Cov_24.085798_37864-3p
transcr_111050	M:NODE_615561_lenGth_2028_Cov_24.085798_37866-3p
transcr_111050	S:mir-499-3p
transcr_111050	S:mir-725-5p
transcr_111062	M:NODE_615561_lenGth_2028_Cov_24.085798_37864-3p
transcr_111068	S:mir-725-5p
transcr_111074	M:NODE_615561_lenGth_2028_Cov_24.085798_37864-3p
transcr_111076	M:NODE_395770_lenGth_7962_Cov_28.601357_26232-3p
transcr_111089	M:NODE_91705_lenGth_15181_Cov_29.275410_7483-5p
transcr_111097	S:mir-725-5p
transcr_111098	M:NODE_395770_lenGth_7962_Cov_28.601357_26232-3p
transcr_111102	S:NODE_603086_lenGth_35849_Cov_31.646378_37309-5p
transcr_111104	S:mir-725-5p
transcr_111105	S:NODE_603086_lenGth_35849_Cov_31.646378_37309-5p
transcr_111106	S:NODE_35228_lenGth_12450_Cov_30.672209_3151-5p
transcr_111115	M:NODE_91705_lenGth_15181_Cov_29.275410_7483-5p
transcr_111149	M:NODE_909954_lenGth_60400_Cov_30.659140_47706-5p
transcr_111152	S:mir-499-3p
transcr_111156	S:mir-499-3p
transcr_111156	S:NODE_615561_lenGth_2028_Cov_24.085798_37866-5p
transcr_111163	M:NODE_615561_lenGth_2028_Cov_24.085798_37864-3p
transcr_111164	M:NODE_615561_lenGth_2028_Cov_24.085798_37864-3p
transcr_111180	S:NODE_317207_lenGth_17788_Cov_31.397797_21792-5p
transcr_111190	M:NODE_395770_lenGth_7962_Cov_28.601357_26232-3p
transcr_111198	S:mir-499-3p
transcr_111209	S:mir-725-5p
transcr_111209	S:NODE_35228_lenGth_12450_Cov_30.672209_3151-5p
transcr_111212	M:NODE_91705_lenGth_15181_Cov_29.275410_7483-5p
transcr_111215	M:NODE_395770_lenGth_7962_Cov_28.601357_26232-3p
transcr_111243	M:NODE_615561_lenGth_2028_Cov_24.085798_37866-3p
transcr_111243	S:mir-499-3p
transcr_111261	M:NODE_615561_lenGth_2028_Cov_24.085798_37864-3p
transcr_111295	S:NODE_603086_lenGth_35849_Cov_31.646378_37309-5p
transcr_111296	M:NODE_615561_lenGth_2028_Cov_24.085798_37866-3p
transcr_111302	S:NODE_615561_lenGth_2028_Cov_24.085798_37866-5p
transcr_111302	S:NODE_65804_lenGth_2618_Cov_27.849886_5444-3p
transcr_111314	M:NODE_91705_lenGth_15181_Cov_29.275410_7483-5p
transcr_111351	M:NODE_615561_lenGth_2028_Cov_24.085798_37864-3p
transcr_111352	S:mir-725-5p
transcr_111356	S:NODE_35228_lenGth_12450_Cov_30.672209_3151-5p
transcr_111357	M:NODE_615561_lenGth_2028_Cov_24.085798_37864-3p
transcr_111357	S:NODE_615561_lenGth_2028_Cov_24.085798_37866-5p
transcr_111388	S:NODE_615561_lenGth_2028_Cov_24.085798_37864-5p
transcr_111395	S:NODE_35228_lenGth_12450_Cov_30.672209_3151-5p
transcr_111396	S:mir-499-3p
transcr_111396	S:NODE_615561_lenGth_2028_Cov_24.085798_37866-5p
transcr_111397	S:NODE_603086_lenGth_35849_Cov_31.646378_37309-5p
transcr_111399	M:NODE_909954_lenGth_60400_Cov_30.659140_47706-5p
transcr_111407	M:NODE_615561_lenGth_2028_Cov_24.085798_37866-3p
transcr_111416	S:NODE_615561_lenGth_2028_Cov_24.085798_37864-5p
transcr_111423	S:NODE_317207_lenGth_17788_Cov_31.397797_21792-5p
transcr_111426	S:mir-499-3p
transcr_111429	S:NODE_615561_lenGth_2028_Cov_24.085798_37866-5p
transcr_111432	M:NODE_615561_lenGth_2028_Cov_24.085798_37864-3p
transcr_111446	S:mir-499-3p
transcr_111470	S:NODE_35228_lenGth_12450_Cov_30.672209_3151-5p
transcr_111484	S:NODE_603086_lenGth_35849_Cov_31.646378_37309-5p
transcr_111490	M:NODE_615561_lenGth_2028_Cov_24.085798_37864-3p
transcr_111491	S:NODE_615561_lenGth_2028_Cov_24.085798_37866-5p
transcr_111500	S:mir-725-5p
transcr_111501	M:NODE_615561_lenGth_2028_Cov_24.085798_37864-3p
transcr_111526	S:NODE_615561_lenGth_2028_Cov_24.085798_37866-5p
transcr_111528	S:NODE_615561_lenGth_2028_Cov_24.085798_37866-5p
transcr_111539	M:NODE_615561_lenGth_2028_Cov_24.085798_37864-3p
transcr_111548	S:NODE_615561_lenGth_2028_Cov_24.085798_37864-5p
transcr_111563	M:NODE_395770_lenGth_7962_Cov_28.601357_26232-3p
transcr_111564	M:NODE_395770_lenGth_7962_Cov_28.601357_26232-3p
transcr_111586	M:NODE_91705_lenGth_15181_Cov_29.275410_7483-5p
transcr_111597	S:mir-499-3p
transcr_111604	M:NODE_395770_lenGth_7962_Cov_28.601357_26232-3p
transcr_111604	S:NODE_35228_lenGth_12450_Cov_30.672209_3151-5p
transcr_111608	M:NODE_615561_lenGth_2028_Cov_24.085798_37864-3p
transcr_111608	S:mir-499-3p
transcr_111635	M:NODE_615561_lenGth_2028_Cov_24.085798_37864-3p
transcr_111642	S:NODE_35228_lenGth_12450_Cov_30.672209_3151-5p
transcr_111651	M:NODE_909954_lenGth_60400_Cov_30.659140_47706-5p
transcr_111657	S:mir-499-3p
transcr_111657	S:mir-725-5p
transcr_111660	S:NODE_615561_lenGth_2028_Cov_24.085798_37864-5p
transcr_111674	M:NODE_91705_lenGth_15181_Cov_29.275410_7483-5p
transcr_111706	S:mir-499-3p
transcr_111708	S:NODE_35228_lenGth_12450_Cov_30.672209_3151-5p
transcr_111728	S:NODE_615561_lenGth_2028_Cov_24.085798_37864-5p
transcr_111748	M:NODE_615561_lenGth_2028_Cov_24.085798_37866-3p
transcr_111748	S:NODE_35228_lenGth_12450_Cov_30.672209_3151-5p
transcr_111752	S:NODE_615561_lenGth_2028_Cov_24.085798_37864-5p
transcr_111752	S:NODE_65804_lenGth_2618_Cov_27.849886_5444-3p
transcr_111754	M:NODE_91705_lenGth_15181_Cov_29.275410_7483-5p
transcr_111792	S:NODE_35228_lenGth_12450_Cov_30.672209_3151-5p
transcr_111796	S:NODE_65804_lenGth_2618_Cov_27.849886_5444-3p
transcr_111797	M:NODE_615561_lenGth_2028_Cov_24.085798_37864-3p
transcr_111799	S:NODE_615561_lenGth_2028_Cov_24.085798_37864-5p
transcr_111816	S:mir-499-3p
transcr_111818	M:NODE_615561_lenGth_2028_Cov_24.085798_37866-3p
transcr_111818	S:NODE_603086_lenGth_35849_Cov_31.646378_37309-5p
transcr_111827	M:NODE_91705_lenGth_15181_Cov_29.275410_7483-5p
transcr_111828	M:NODE_395770_lenGth_7962_Cov_28.601357_26232-3p
transcr_111828	S:NODE_35228_lenGth_12450_Cov_30.672209_3151-5p
transcr_111829	M:NODE_615561_lenGth_2028_Cov_24.085798_37864-3p
transcr_111829	S:mir-499-3p
transcr_111830	M:NODE_909954_lenGth_60400_Cov_30.659140_47706-5p
transcr_111833	S:mir-725-5p
transcr_111843	S:NODE_603086_lenGth_35849_Cov_31.646378_37309-5p
transcr_111843	S:NODE_615561_lenGth_2028_Cov_24.085798_37866-5p
transcr_111848	M:NODE_615561_lenGth_2028_Cov_24.085798_37864-3p
transcr_111848	S:mir-499-3p
transcr_111859	S:NODE_615561_lenGth_2028_Cov_24.085798_37864-5p
transcr_111876	M:NODE_91705_lenGth_15181_Cov_29.275410_7483-5p
transcr_111881	S:NODE_35228_lenGth_12450_Cov_30.672209_3151-5p
transcr_111887	M:NODE_615561_lenGth_2028_Cov_24.085798_37864-3p
transcr_111892	M:NODE_615561_lenGth_2028_Cov_24.085798_37864-3p
transcr_111905	S:NODE_65804_lenGth_2618_Cov_27.849886_5444-3p
transcr_111916	S:NODE_35228_lenGth_12450_Cov_30.672209_3151-5p
transcr_111922	M:NODE_395770_lenGth_7962_Cov_28.601357_26232-3p
transcr_111923	S:NODE_35228_lenGth_12450_Cov_30.672209_3151-5p
transcr_111932	M:NODE_615561_lenGth_2028_Cov_24.085798_37866-3p
transcr_111937	S:NODE_35228_lenGth_12450_Cov_30.672209_3151-5p
transcr_111958	S:NODE_35228_lenGth_12450_Cov_30.672209_3151-5p
transcr_111959	M:NODE_615561_lenGth_2028_Cov_24.085798_37866-3p
transcr_111959	S:mir-499-3p
transcr_111959	S:mir-725-5p
transcr_111979	S:mir-725-5p
transcr_111979	S:NODE_615561_lenGth_2028_Cov_24.085798_37864-5p
transcr_112004	S:mir-499-3p
transcr_112007	S:NODE_65804_lenGth_2618_Cov_27.849886_5444-3p
transcr_112013	M:NODE_615561_lenGth_2028_Cov_24.085798_37864-3p
transcr_112018	M:NODE_395770_lenGth_7962_Cov_28.601357_26232-3p
transcr_112034	S:NODE_35228_lenGth_12450_Cov_30.672209_3151-5p
transcr_112036	M:NODE_615561_lenGth_2028_Cov_24.085798_37864-3p
transcr_112037	S:mir-725-5p
transcr_112056	S:mir-725-5p
transcr_112057	S:NODE_603086_lenGth_35849_Cov_31.646378_37309-5p
transcr_112073	M:NODE_615561_lenGth_2028_Cov_24.085798_37864-3p
transcr_112092	M:NODE_91705_lenGth_15181_Cov_29.275410_7483-5p
transcr_112092	S:NODE_615561_lenGth_2028_Cov_24.085798_37866-5p
transcr_112099	S:NODE_35228_lenGth_12450_Cov_30.672209_3151-5p
transcr_112100	M:NODE_395770_lenGth_7962_Cov_28.601357_26232-3p
transcr_112104	M:NODE_615561_lenGth_2028_Cov_24.085798_37864-3p
transcr_112108	M:NODE_615561_lenGth_2028_Cov_24.085798_37866-3p
transcr_112111	S:NODE_615561_lenGth_2028_Cov_24.085798_37864-5p
transcr_112114	M:NODE_615561_lenGth_2028_Cov_24.085798_37866-3p
transcr_112148	M:NODE_395770_lenGth_7962_Cov_28.601357_26232-3p
transcr_112148	S:NODE_615561_lenGth_2028_Cov_24.085798_37864-5p
transcr_112153	S:NODE_35228_lenGth_12450_Cov_30.672209_3151-5p
transcr_112157	S:NODE_317207_lenGth_17788_Cov_31.397797_21792-5p
transcr_112162	M:NODE_395770_lenGth_7962_Cov_28.601357_26232-3p
transcr_112162	S:NODE_603086_lenGth_35849_Cov_31.646378_37309-5p
transcr_112164	S:mir-499-3p
transcr_112174	S:mir-499-3p
transcr_112175	S:mir-499-3p
transcr_112180	M:NODE_395770_lenGth_7962_Cov_28.601357_26232-3p
transcr_112184	M:NODE_395770_lenGth_7962_Cov_28.601357_26232-3p
transcr_112184	S:NODE_65804_lenGth_2618_Cov_27.849886_5444-3p
transcr_112192	M:NODE_91705_lenGth_15181_Cov_29.275410_7483-5p
transcr_112192	S:mir-499-3p
transcr_112200	S:NODE_35228_lenGth_12450_Cov_30.672209_3151-5p
transcr_112205	M:NODE_91705_lenGth_15181_Cov_29.275410_7483-5p
transcr_112216	S:NODE_603086_lenGth_35849_Cov_31.646378_37309-5p
transcr_112219	M:NODE_395770_lenGth_7962_Cov_28.601357_26232-3p
transcr_112220	M:NODE_615561_lenGth_2028_Cov_24.085798_37864-3p
transcr_112220	S:mir-725-5p
transcr_112226	M:NODE_91705_lenGth_15181_Cov_29.275410_7483-5p
transcr_112231	S:NODE_35228_lenGth_12450_Cov_30.672209_3151-5p
transcr_112237	M:NODE_615561_lenGth_2028_Cov_24.085798_37864-3p
transcr_112240	S:NODE_603086_lenGth_35849_Cov_31.646378_37309-5p
transcr_112240	S:NODE_615561_lenGth_2028_Cov_24.085798_37866-5p
transcr_112276	S:NODE_615561_lenGth_2028_Cov_24.085798_37866-5p
transcr_112284	S:mir-499-3p
transcr_112297	M:NODE_615561_lenGth_2028_Cov_24.085798_37866-3p
transcr_112311	S:NODE_615561_lenGth_2028_Cov_24.085798_37866-5p
transcr_112346	M:NODE_91705_lenGth_15181_Cov_29.275410_7483-5p
transcr_112351	S:NODE_35228_lenGth_12450_Cov_30.672209_3151-5p
transcr_112353	S:NODE_35228_lenGth_12450_Cov_30.672209_3151-5p
transcr_112359	S:mir-499-3p
transcr_112383	S:NODE_65804_lenGth_2618_Cov_27.849886_5444-3p
transcr_112393	M:NODE_615561_lenGth_2028_Cov_24.085798_37866-3p
transcr_112401	M:NODE_91705_lenGth_15181_Cov_29.275410_7483-5p
transcr_112413	M:NODE_395770_lenGth_7962_Cov_28.601357_26232-3p
transcr_112413	S:NODE_615561_lenGth_2028_Cov_24.085798_37866-5p
transcr_112415	S:mir-499-3p
transcr_112423	S:NODE_35228_lenGth_12450_Cov_30.672209_3151-5p
transcr_112463	M:NODE_91705_lenGth_15181_Cov_29.275410_7483-5p
transcr_112464	S:NODE_35228_lenGth_12450_Cov_30.672209_3151-5p
transcr_112465	M:NODE_615561_lenGth_2028_Cov_24.085798_37866-3p
transcr_112466	S:NODE_35228_lenGth_12450_Cov_30.672209_3151-5p
transcr_112466	S:NODE_65804_lenGth_2618_Cov_27.849886_5444-3p
transcr_112482	M:NODE_395770_lenGth_7962_Cov_28.601357_26232-3p
transcr_112484	S:mir-725-5p
transcr_112485	M:NODE_91705_lenGth_15181_Cov_29.275410_7483-5p
transcr_112485	S:NODE_35228_lenGth_12450_Cov_30.672209_3151-5p
transcr_112485	S:NODE_65804_lenGth_2618_Cov_27.849886_5444-3p
transcr_112511	S:NODE_615561_lenGth_2028_Cov_24.085798_37864-5p
transcr_112550	S:mir-499-3p
transcr_112566	M:NODE_91705_lenGth_15181_Cov_29.275410_7483-5p
transcr_112574	M:NODE_91705_lenGth_15181_Cov_29.275410_7483-5p
transcr_112574	S:NODE_615561_lenGth_2028_Cov_24.085798_37864-5p
transcr_112586	M:NODE_91705_lenGth_15181_Cov_29.275410_7483-5p
transcr_112586	S:NODE_603086_lenGth_35849_Cov_31.646378_37309-5p
transcr_112597	S:NODE_615561_lenGth_2028_Cov_24.085798_37864-5p
transcr_112599	S:NODE_35228_lenGth_12450_Cov_30.672209_3151-5p
transcr_112599	S:NODE_65804_lenGth_2618_Cov_27.849886_5444-3p
transcr_112622	S:NODE_35228_lenGth_12450_Cov_30.672209_3151-5p
transcr_112622	S:NODE_65804_lenGth_2618_Cov_27.849886_5444-3p
transcr_112637	M:NODE_395770_lenGth_7962_Cov_28.601357_26232-3p
transcr_112637	S:NODE_615561_lenGth_2028_Cov_24.085798_37866-5p
transcr_112640	M:NODE_615561_lenGth_2028_Cov_24.085798_37864-3p
transcr_112664	M:NODE_615561_lenGth_2028_Cov_24.085798_37866-3p
transcr_112669	M:NODE_395770_lenGth_7962_Cov_28.601357_26232-3p
transcr_112670	S:mir-725-5p
transcr_112674	M:NODE_615561_lenGth_2028_Cov_24.085798_37866-3p
transcr_112687	M:NODE_395770_lenGth_7962_Cov_28.601357_26232-3p
transcr_112687	S:NODE_35228_lenGth_12450_Cov_30.672209_3151-5p
transcr_112687	S:NODE_603086_lenGth_35849_Cov_31.646378_37309-5p
transcr_112688	M:NODE_615561_lenGth_2028_Cov_24.085798_37864-3p
transcr_112700	S:NODE_317207_lenGth_17788_Cov_31.397797_21792-5p
transcr_112729	S:mir-499-3p
transcr_112736	S:mir-725-5p
transcr_112747	S:NODE_615561_lenGth_2028_Cov_24.085798_37864-5p
transcr_112749	S:mir-499-3p
transcr_112767	M:NODE_395770_lenGth_7962_Cov_28.601357_26232-3p
transcr_112768	S:mir-499-3p
transcr_112770	M:NODE_615561_lenGth_2028_Cov_24.085798_37864-3p
transcr_112770	S:mir-499-3p
transcr_112774	M:NODE_615561_lenGth_2028_Cov_24.085798_37866-3p
transcr_112799	M:NODE_615561_lenGth_2028_Cov_24.085798_37864-3p
transcr_112803	M:NODE_91705_lenGth_15181_Cov_29.275410_7483-5p
transcr_112805	S:NODE_65804_lenGth_2618_Cov_27.849886_5444-3p
transcr_112808	M:NODE_615561_lenGth_2028_Cov_24.085798_37864-3p
transcr_112809	S:mir-499-3p
transcr_112812	M:NODE_91705_lenGth_15181_Cov_29.275410_7483-5p
transcr_112816	M:NODE_91705_lenGth_15181_Cov_29.275410_7483-5p
transcr_112816	S:NODE_35228_lenGth_12450_Cov_30.672209_3151-5p
transcr_112816	S:NODE_603086_lenGth_35849_Cov_31.646378_37309-5p
transcr_112820	M:NODE_395770_lenGth_7962_Cov_28.601357_26232-3p
transcr_112834	M:NODE_91705_lenGth_15181_Cov_29.275410_7483-5p
transcr_112844	M:NODE_615561_lenGth_2028_Cov_24.085798_37866-3p
transcr_112851	S:NODE_65804_lenGth_2618_Cov_27.849886_5444-3p
transcr_112852	M:NODE_91705_lenGth_15181_Cov_29.275410_7483-5p
transcr_112852	S:NODE_615561_lenGth_2028_Cov_24.085798_37864-5p
transcr_112858	M:NODE_615561_lenGth_2028_Cov_24.085798_37864-3p
transcr_112869	M:NODE_395770_lenGth_7962_Cov_28.601357_26232-3p
transcr_112877	S:mir-499-3p
transcr_112883	S:mir-725-5p
transcr_112891	M:NODE_615561_lenGth_2028_Cov_24.085798_37864-3p
transcr_112892	S:mir-499-3p
transcr_112892	S:NODE_35228_lenGth_12450_Cov_30.672209_3151-5p
transcr_112893	S:NODE_615561_lenGth_2028_Cov_24.085798_37866-5p
transcr_112897	M:NODE_615561_lenGth_2028_Cov_24.085798_37866-3p
transcr_112901	S:NODE_615561_lenGth_2028_Cov_24.085798_37864-5p
transcr_112902	S:NODE_35228_lenGth_12450_Cov_30.672209_3151-5p
transcr_112911	M:NODE_615561_lenGth_2028_Cov_24.085798_37864-3p
transcr_112914	S:NODE_615561_lenGth_2028_Cov_24.085798_37864-5p
transcr_112928	S:NODE_35228_lenGth_12450_Cov_30.672209_3151-5p
transcr_112939	S:mir-499-3p
transcr_112945	M:NODE_615561_lenGth_2028_Cov_24.085798_37866-3p
transcr_112948	M:NODE_395770_lenGth_7962_Cov_28.601357_26232-3p
transcr_112953	S:NODE_615561_lenGth_2028_Cov_24.085798_37864-5p
transcr_112953	S:NODE_65804_lenGth_2618_Cov_27.849886_5444-3p
transcr_112961	S:mir-499-3p
transcr_112963	S:NODE_615561_lenGth_2028_Cov_24.085798_37864-5p
transcr_112983	M:NODE_91705_lenGth_15181_Cov_29.275410_7483-5p
transcr_112983	S:mir-725-5p
transcr_112986	M:NODE_615561_lenGth_2028_Cov_24.085798_37866-3p
transcr_112989	S:mir-499-3p
transcr_113009	S:mir-499-3p
transcr_113017	S:NODE_615561_lenGth_2028_Cov_24.085798_37864-5p
transcr_113025	S:NODE_65804_lenGth_2618_Cov_27.849886_5444-3p
transcr_113027	S:NODE_615561_lenGth_2028_Cov_24.085798_37864-5p
transcr_113031	S:NODE_65804_lenGth_2618_Cov_27.849886_5444-3p
transcr_113046	S:NODE_615561_lenGth_2028_Cov_24.085798_37866-5p
transcr_113069	M:NODE_395770_lenGth_7962_Cov_28.601357_26232-3p
transcr_113078	M:NODE_615561_lenGth_2028_Cov_24.085798_37866-3p
transcr_113081	M:NODE_615561_lenGth_2028_Cov_24.085798_37864-3p
transcr_113081	S:mir-499-3p
transcr_113087	M:NODE_91705_lenGth_15181_Cov_29.275410_7483-5p
transcr_113090	S:NODE_35228_lenGth_12450_Cov_30.672209_3151-5p
transcr_113092	M:NODE_909954_lenGth_60400_Cov_30.659140_47706-5p
transcr_113092	M:NODE_91705_lenGth_15181_Cov_29.275410_7483-5p
transcr_113092	S:NODE_615561_lenGth_2028_Cov_24.085798_37864-5p
transcr_113092	S:NODE_615561_lenGth_2028_Cov_24.085798_37866-5p
transcr_113103	S:mir-725-5p
transcr_113111	S:NODE_615561_lenGth_2028_Cov_24.085798_37864-5p
transcr_113125	S:NODE_615561_lenGth_2028_Cov_24.085798_37866-5p
transcr_113155	S:NODE_35228_lenGth_12450_Cov_30.672209_3151-5p
transcr_113161	S:NODE_603086_lenGth_35849_Cov_31.646378_37309-5p
transcr_113185	S:mir-725-5p
transcr_113198	S:mir-725-5p
transcr_113203	M:NODE_615561_lenGth_2028_Cov_24.085798_37864-3p
transcr_113208	S:NODE_35228_lenGth_12450_Cov_30.672209_3151-5p
transcr_113209	S:NODE_65804_lenGth_2618_Cov_27.849886_5444-3p
transcr_113211	S:NODE_35228_lenGth_12450_Cov_30.672209_3151-5p
transcr_113211	S:NODE_65804_lenGth_2618_Cov_27.849886_5444-3p
transcr_113214	S:mir-499-3p
transcr_113214	S:NODE_35228_lenGth_12450_Cov_30.672209_3151-5p
transcr_113219	M:NODE_615561_lenGth_2028_Cov_24.085798_37866-3p
transcr_113219	M:NODE_909954_lenGth_60400_Cov_30.659140_47706-5p
transcr_113219	S:NODE_35228_lenGth_12450_Cov_30.672209_3151-5p
transcr_113219	S:NODE_65804_lenGth_2618_Cov_27.849886_5444-3p
transcr_113228	S:NODE_317207_lenGth_17788_Cov_31.397797_21792-5p
transcr_113230	S:NODE_615561_lenGth_2028_Cov_24.085798_37866-5p
transcr_113239	S:mir-499-3p
transcr_113242	M:NODE_91705_lenGth_15181_Cov_29.275410_7483-5p
transcr_113245	S:mir-725-5p
transcr_113245	S:NODE_35228_lenGth_12450_Cov_30.672209_3151-5p
transcr_113275	S:mir-499-3p
transcr_113275	S:NODE_615561_lenGth_2028_Cov_24.085798_37866-5p
transcr_113288	M:NODE_615561_lenGth_2028_Cov_24.085798_37866-3p
transcr_113300	S:NODE_603086_lenGth_35849_Cov_31.646378_37309-5p
transcr_113314	S:NODE_35228_lenGth_12450_Cov_30.672209_3151-5p
transcr_113315	M:NODE_615561_lenGth_2028_Cov_24.085798_37864-3p
transcr_113321	M:NODE_395770_lenGth_7962_Cov_28.601357_26232-3p
transcr_113325	M:NODE_615561_lenGth_2028_Cov_24.085798_37864-3p
transcr_113325	S:NODE_65804_lenGth_2618_Cov_27.849886_5444-3p
transcr_113345	M:NODE_909954_lenGth_60400_Cov_30.659140_47706-5p
transcr_113345	S:NODE_603086_lenGth_35849_Cov_31.646378_37309-5p
transcr_113352	S:mir-499-3p
transcr_113358	S:mir-725-5p
transcr_113363	S:NODE_603086_lenGth_35849_Cov_31.646378_37309-5p
transcr_113363	S:NODE_615561_lenGth_2028_Cov_24.085798_37866-5p
transcr_113370	M:NODE_615561_lenGth_2028_Cov_24.085798_37866-3p
transcr_113377	S:NODE_615561_lenGth_2028_Cov_24.085798_37866-5p
transcr_113377	S:NODE_65804_lenGth_2618_Cov_27.849886_5444-3p
transcr_113387	S:NODE_35228_lenGth_12450_Cov_30.672209_3151-5p
transcr_113394	S:NODE_615561_lenGth_2028_Cov_24.085798_37864-5p
transcr_113395	M:NODE_615561_lenGth_2028_Cov_24.085798_37864-3p
transcr_113396	M:NODE_395770_lenGth_7962_Cov_28.601357_26232-3p
transcr_113396	S:NODE_615561_lenGth_2028_Cov_24.085798_37866-5p
transcr_113400	S:mir-499-3p
transcr_113400	S:NODE_615561_lenGth_2028_Cov_24.085798_37866-5p
transcr_113402	M:NODE_395770_lenGth_7962_Cov_28.601357_26232-3p
transcr_113402	S:NODE_615561_lenGth_2028_Cov_24.085798_37866-5p
transcr_113403	M:NODE_91705_lenGth_15181_Cov_29.275410_7483-5p
transcr_113424	S:NODE_615561_lenGth_2028_Cov_24.085798_37864-5p
transcr_113436	S:NODE_65804_lenGth_2618_Cov_27.849886_5444-3p
transcr_113440	M:NODE_615561_lenGth_2028_Cov_24.085798_37866-3p
transcr_113440	S:NODE_35228_lenGth_12450_Cov_30.672209_3151-5p
transcr_113456	M:NODE_615561_lenGth_2028_Cov_24.085798_37864-3p
transcr_113458	S:NODE_603086_lenGth_35849_Cov_31.646378_37309-5p
transcr_113477	M:NODE_91705_lenGth_15181_Cov_29.275410_7483-5p
transcr_113489	S:NODE_615561_lenGth_2028_Cov_24.085798_37866-5p
transcr_113497	M:NODE_615561_lenGth_2028_Cov_24.085798_37866-3p
transcr_113497	M:NODE_91705_lenGth_15181_Cov_29.275410_7483-5p
transcr_113504	M:NODE_615561_lenGth_2028_Cov_24.085798_37864-3p
transcr_113520	S:NODE_35228_lenGth_12450_Cov_30.672209_3151-5p
transcr_113525	M:NODE_615561_lenGth_2028_Cov_24.085798_37864-3p
transcr_113525	S:NODE_35228_lenGth_12450_Cov_30.672209_3151-5p
transcr_113537	S:NODE_65804_lenGth_2618_Cov_27.849886_5444-3p
transcr_113546	M:NODE_615561_lenGth_2028_Cov_24.085798_37866-3p
transcr_113551	M:NODE_615561_lenGth_2028_Cov_24.085798_37866-3p
transcr_113557	S:NODE_603086_lenGth_35849_Cov_31.646378_37309-5p
transcr_113560	M:NODE_395770_lenGth_7962_Cov_28.601357_26232-3p
transcr_113560	M:NODE_615561_lenGth_2028_Cov_24.085798_37866-3p
transcr_113560	M:NODE_91705_lenGth_15181_Cov_29.275410_7483-5p
transcr_113572	M:NODE_615561_lenGth_2028_Cov_24.085798_37864-3p
transcr_113576	S:mir-499-3p
transcr_113587	M:NODE_615561_lenGth_2028_Cov_24.085798_37864-3p
transcr_113610	S:NODE_35228_lenGth_12450_Cov_30.672209_3151-5p
transcr_113625	S:NODE_65804_lenGth_2618_Cov_27.849886_5444-3p
transcr_113626	M:NODE_91705_lenGth_15181_Cov_29.275410_7483-5p
transcr_113644	S:NODE_35228_lenGth_12450_Cov_30.672209_3151-5p
transcr_113649	M:NODE_395770_lenGth_7962_Cov_28.601357_26232-3p
transcr_113664	S:NODE_65804_lenGth_2618_Cov_27.849886_5444-3p
transcr_113666	M:NODE_395770_lenGth_7962_Cov_28.601357_26232-3p
transcr_113672	S:NODE_35228_lenGth_12450_Cov_30.672209_3151-5p
transcr_113688	S:NODE_35228_lenGth_12450_Cov_30.672209_3151-5p
transcr_113689	M:NODE_615561_lenGth_2028_Cov_24.085798_37864-3p
transcr_113707	M:NODE_615561_lenGth_2028_Cov_24.085798_37864-3p
transcr_113707	S:mir-725-5p
transcr_113707	S:NODE_35228_lenGth_12450_Cov_30.672209_3151-5p
transcr_113725	M:NODE_395770_lenGth_7962_Cov_28.601357_26232-3p
transcr_113725	S:mir-725-5p
transcr_113730	S:NODE_615561_lenGth_2028_Cov_24.085798_37866-5p
transcr_113737	S:NODE_65804_lenGth_2618_Cov_27.849886_5444-3p
transcr_113747	S:NODE_65804_lenGth_2618_Cov_27.849886_5444-3p
transcr_113759	S:NODE_615561_lenGth_2028_Cov_24.085798_37866-5p
transcr_113771	M:NODE_395770_lenGth_7962_Cov_28.601357_26232-3p
transcr_113778	M:NODE_615561_lenGth_2028_Cov_24.085798_37866-3p
transcr_113786	M:NODE_615561_lenGth_2028_Cov_24.085798_37864-3p
transcr_113793	S:mir-725-5p
transcr_113794	M:NODE_91705_lenGth_15181_Cov_29.275410_7483-5p
transcr_113798	M:NODE_615561_lenGth_2028_Cov_24.085798_37864-3p
transcr_113809	S:NODE_35228_lenGth_12450_Cov_30.672209_3151-5p
transcr_113826	S:NODE_35228_lenGth_12450_Cov_30.672209_3151-5p
transcr_113837	M:NODE_395770_lenGth_7962_Cov_28.601357_26232-3p
transcr_113839	M:NODE_91705_lenGth_15181_Cov_29.275410_7483-5p
transcr_113851	M:NODE_909954_lenGth_60400_Cov_30.659140_47706-5p
transcr_113852	M:NODE_615561_lenGth_2028_Cov_24.085798_37866-3p
transcr_113852	S:NODE_35228_lenGth_12450_Cov_30.672209_3151-5p
transcr_113884	M:NODE_91705_lenGth_15181_Cov_29.275410_7483-5p
transcr_113887	M:NODE_395770_lenGth_7962_Cov_28.601357_26232-3p
transcr_113891	S:NODE_65804_lenGth_2618_Cov_27.849886_5444-3p
transcr_113902	S:NODE_35228_lenGth_12450_Cov_30.672209_3151-5p
transcr_113907	M:NODE_91705_lenGth_15181_Cov_29.275410_7483-5p
transcr_113918	S:NODE_317207_lenGth_17788_Cov_31.397797_21792-5p
transcr_113944	M:NODE_615561_lenGth_2028_Cov_24.085798_37866-3p
transcr_113945	M:NODE_395770_lenGth_7962_Cov_28.601357_26232-3p
transcr_113954	S:NODE_35228_lenGth_12450_Cov_30.672209_3151-5p
transcr_113961	S:NODE_603086_lenGth_35849_Cov_31.646378_37309-5p
transcr_113962	S:NODE_65804_lenGth_2618_Cov_27.849886_5444-3p
transcr_113972	S:NODE_603086_lenGth_35849_Cov_31.646378_37309-5p
transcr_113996	M:NODE_395770_lenGth_7962_Cov_28.601357_26232-3p
transcr_114006	M:NODE_91705_lenGth_15181_Cov_29.275410_7483-5p
transcr_114006	S:NODE_35228_lenGth_12450_Cov_30.672209_3151-5p
transcr_114023	S:NODE_65804_lenGth_2618_Cov_27.849886_5444-3p
transcr_114045	S:NODE_35228_lenGth_12450_Cov_30.672209_3151-5p
transcr_114074	S:mir-499-3p
transcr_114074	S:mir-725-5p
transcr_114100	M:NODE_91705_lenGth_15181_Cov_29.275410_7483-5p
transcr_114114	M:NODE_395770_lenGth_7962_Cov_28.601357_26232-3p
transcr_114114	M:NODE_615561_lenGth_2028_Cov_24.085798_37864-3p
transcr_114118	S:mir-725-5p
transcr_114135	S:mir-499-3p
transcr_114166	S:NODE_35228_lenGth_12450_Cov_30.672209_3151-5p
transcr_114181	S:NODE_615561_lenGth_2028_Cov_24.085798_37866-5p
transcr_114189	S:mir-499-3p
transcr_114194	S:NODE_35228_lenGth_12450_Cov_30.672209_3151-5p
transcr_114194	S:NODE_615561_lenGth_2028_Cov_24.085798_37864-5p
transcr_114207	M:NODE_615561_lenGth_2028_Cov_24.085798_37864-3p
transcr_114226	S:NODE_603086_lenGth_35849_Cov_31.646378_37309-5p
transcr_114248	S:mir-499-3p
transcr_114268	S:NODE_615561_lenGth_2028_Cov_24.085798_37866-5p
transcr_114278	M:NODE_615561_lenGth_2028_Cov_24.085798_37866-3p
transcr_114278	S:NODE_603086_lenGth_35849_Cov_31.646378_37309-5p
transcr_114291	S:NODE_317207_lenGth_17788_Cov_31.397797_21792-5p
transcr_114291	S:NODE_615561_lenGth_2028_Cov_24.085798_37866-5p
transcr_114294	S:mir-725-5p
transcr_114297	S:NODE_615561_lenGth_2028_Cov_24.085798_37866-5p
transcr_114300	M:NODE_615561_lenGth_2028_Cov_24.085798_37864-3p
transcr_114309	S:NODE_35228_lenGth_12450_Cov_30.672209_3151-5p
transcr_114312	S:mir-725-5p
transcr_114342	S:NODE_615561_lenGth_2028_Cov_24.085798_37866-5p
transcr_114349	M:NODE_615561_lenGth_2028_Cov_24.085798_37866-3p
transcr_114354	S:NODE_603086_lenGth_35849_Cov_31.646378_37309-5p
transcr_114356	M:NODE_615561_lenGth_2028_Cov_24.085798_37866-3p
transcr_114356	S:mir-499-3p
transcr_114378	M:NODE_615561_lenGth_2028_Cov_24.085798_37864-3p
transcr_114378	S:NODE_615561_lenGth_2028_Cov_24.085798_37864-5p
transcr_114384	S:NODE_603086_lenGth_35849_Cov_31.646378_37309-5p
transcr_114391	S:NODE_35228_lenGth_12450_Cov_30.672209_3151-5p
transcr_114391	S:NODE_615561_lenGth_2028_Cov_24.085798_37866-5p
transcr_114392	M:NODE_615561_lenGth_2028_Cov_24.085798_37866-3p
transcr_114444	S:mir-499-3p
transcr_114444	S:NODE_35228_lenGth_12450_Cov_30.672209_3151-5p
transcr_114460	M:NODE_615561_lenGth_2028_Cov_24.085798_37864-3p
transcr_114469	M:NODE_909954_lenGth_60400_Cov_30.659140_47706-5p
transcr_114478	M:NODE_91705_lenGth_15181_Cov_29.275410_7483-5p
transcr_114489	M:NODE_395770_lenGth_7962_Cov_28.601357_26232-3p
transcr_114502	M:NODE_395770_lenGth_7962_Cov_28.601357_26232-3p
transcr_114516	M:NODE_615561_lenGth_2028_Cov_24.085798_37864-3p
transcr_114533	M:NODE_615561_lenGth_2028_Cov_24.085798_37866-3p
transcr_114545	M:NODE_615561_lenGth_2028_Cov_24.085798_37866-3p
transcr_114549	S:NODE_603086_lenGth_35849_Cov_31.646378_37309-5p
transcr_114557	S:mir-499-3p
transcr_114560	S:NODE_615561_lenGth_2028_Cov_24.085798_37864-5p
transcr_114569	S:NODE_35228_lenGth_12450_Cov_30.672209_3151-5p
transcr_114571	S:NODE_603086_lenGth_35849_Cov_31.646378_37309-5p
transcr_114574	S:mir-499-3p
transcr_114582	S:mir-499-3p
transcr_114585	M:NODE_615561_lenGth_2028_Cov_24.085798_37864-3p
transcr_114597	M:NODE_909954_lenGth_60400_Cov_30.659140_47706-5p
transcr_114606	S:mir-499-3p
transcr_114608	M:NODE_615561_lenGth_2028_Cov_24.085798_37864-3p
transcr_114608	S:NODE_615561_lenGth_2028_Cov_24.085798_37864-5p
transcr_114608	S:NODE_615561_lenGth_2028_Cov_24.085798_37866-5p
transcr_114616	S:NODE_65804_lenGth_2618_Cov_27.849886_5444-3p
transcr_114630	M:NODE_395770_lenGth_7962_Cov_28.601357_26232-3p
transcr_114631	S:NODE_35228_lenGth_12450_Cov_30.672209_3151-5p
transcr_114643	S:NODE_603086_lenGth_35849_Cov_31.646378_37309-5p
transcr_114645	S:NODE_35228_lenGth_12450_Cov_30.672209_3151-5p
transcr_114664	M:NODE_615561_lenGth_2028_Cov_24.085798_37864-3p
transcr_114665	M:NODE_395770_lenGth_7962_Cov_28.601357_26232-3p
transcr_114700	M:NODE_615561_lenGth_2028_Cov_24.085798_37864-3p
transcr_114702	M:NODE_395770_lenGth_7962_Cov_28.601357_26232-3p
transcr_114716	M:NODE_395770_lenGth_7962_Cov_28.601357_26232-3p
transcr_114725	S:mir-725-5p
transcr_114727	M:NODE_91705_lenGth_15181_Cov_29.275410_7483-5p
transcr_114727	S:NODE_615561_lenGth_2028_Cov_24.085798_37864-5p
transcr_114735	S:mir-499-3p
transcr_114735	S:mir-725-5p
transcr_114735	S:NODE_35228_lenGth_12450_Cov_30.672209_3151-5p
transcr_114737	M:NODE_615561_lenGth_2028_Cov_24.085798_37866-3p
transcr_114737	M:NODE_91705_lenGth_15181_Cov_29.275410_7483-5p
transcr_114737	S:NODE_35228_lenGth_12450_Cov_30.672209_3151-5p
transcr_114745	M:NODE_615561_lenGth_2028_Cov_24.085798_37864-3p
transcr_114748	S:mir-499-3p
transcr_114754	M:NODE_91705_lenGth_15181_Cov_29.275410_7483-5p
transcr_114770	M:NODE_91705_lenGth_15181_Cov_29.275410_7483-5p
transcr_114783	S:NODE_35228_lenGth_12450_Cov_30.672209_3151-5p
transcr_114802	M:NODE_615561_lenGth_2028_Cov_24.085798_37864-3p
transcr_114812	S:NODE_35228_lenGth_12450_Cov_30.672209_3151-5p
transcr_114818	S:NODE_35228_lenGth_12450_Cov_30.672209_3151-5p
transcr_114833	S:NODE_35228_lenGth_12450_Cov_30.672209_3151-5p
transcr_114834	S:mir-499-3p
transcr_114834	S:NODE_603086_lenGth_35849_Cov_31.646378_37309-5p
transcr_114858	M:NODE_395770_lenGth_7962_Cov_28.601357_26232-3p
transcr_114860	M:NODE_615561_lenGth_2028_Cov_24.085798_37864-3p
transcr_114860	S:NODE_603086_lenGth_35849_Cov_31.646378_37309-5p
transcr_114862	S:mir-725-5p
transcr_114880	M:NODE_909954_lenGth_60400_Cov_30.659140_47706-5p
transcr_114895	S:mir-725-5p
transcr_114895	S:NODE_35228_lenGth_12450_Cov_30.672209_3151-5p
transcr_114915	M:NODE_615561_lenGth_2028_Cov_24.085798_37866-3p
transcr_114927	S:mir-499-3p
transcr_114927	S:NODE_65804_lenGth_2618_Cov_27.849886_5444-3p
transcr_114941	S:NODE_35228_lenGth_12450_Cov_30.672209_3151-5p
transcr_114950	M:NODE_615561_lenGth_2028_Cov_24.085798_37866-3p
transcr_114958	M:NODE_615561_lenGth_2028_Cov_24.085798_37866-3p
transcr_114964	M:NODE_91705_lenGth_15181_Cov_29.275410_7483-5p
transcr_114964	S:NODE_35228_lenGth_12450_Cov_30.672209_3151-5p
transcr_114965	M:NODE_615561_lenGth_2028_Cov_24.085798_37866-3p
transcr_114979	S:NODE_615561_lenGth_2028_Cov_24.085798_37864-5p
transcr_114984	S:NODE_615561_lenGth_2028_Cov_24.085798_37866-5p
transcr_114984	S:NODE_65804_lenGth_2618_Cov_27.849886_5444-3p
transcr_114985	M:NODE_615561_lenGth_2028_Cov_24.085798_37864-3p
transcr_114985	S:NODE_603086_lenGth_35849_Cov_31.646378_37309-5p
transcr_114992	M:NODE_91705_lenGth_15181_Cov_29.275410_7483-5p
transcr_114994	M:NODE_909954_lenGth_60400_Cov_30.659140_47706-5p
transcr_115010	M:NODE_395770_lenGth_7962_Cov_28.601357_26232-3p
transcr_115031	M:NODE_615561_lenGth_2028_Cov_24.085798_37864-3p
transcr_115042	M:NODE_615561_lenGth_2028_Cov_24.085798_37864-3p
transcr_115046	S:NODE_603086_lenGth_35849_Cov_31.646378_37309-5p
transcr_115047	S:NODE_615561_lenGth_2028_Cov_24.085798_37866-5p
transcr_115052	M:NODE_395770_lenGth_7962_Cov_28.601357_26232-3p
transcr_115052	M:NODE_615561_lenGth_2028_Cov_24.085798_37866-3p
transcr_115052	S:NODE_35228_lenGth_12450_Cov_30.672209_3151-5p
transcr_115052	S:NODE_65804_lenGth_2618_Cov_27.849886_5444-3p
transcr_115061	M:NODE_615561_lenGth_2028_Cov_24.085798_37864-3p
transcr_115074	S:NODE_35228_lenGth_12450_Cov_30.672209_3151-5p
transcr_115089	S:mir-725-5p
transcr_115090	M:NODE_615561_lenGth_2028_Cov_24.085798_37864-3p
transcr_115090	M:NODE_91705_lenGth_15181_Cov_29.275410_7483-5p
transcr_115094	S:NODE_603086_lenGth_35849_Cov_31.646378_37309-5p
transcr_115111	S:NODE_35228_lenGth_12450_Cov_30.672209_3151-5p
transcr_115128	S:NODE_615561_lenGth_2028_Cov_24.085798_37864-5p
transcr_115133	M:NODE_909954_lenGth_60400_Cov_30.659140_47706-5p
transcr_115135	S:NODE_35228_lenGth_12450_Cov_30.672209_3151-5p
transcr_115147	S:mir-725-5p
transcr_115149	M:NODE_909954_lenGth_60400_Cov_30.659140_47706-5p
transcr_115151	S:NODE_65804_lenGth_2618_Cov_27.849886_5444-3p
transcr_115161	M:NODE_615561_lenGth_2028_Cov_24.085798_37866-3p
transcr_115173	M:NODE_615561_lenGth_2028_Cov_24.085798_37864-3p
transcr_115175	S:NODE_35228_lenGth_12450_Cov_30.672209_3151-5p
transcr_115179	M:NODE_91705_lenGth_15181_Cov_29.275410_7483-5p
transcr_115218	M:NODE_615561_lenGth_2028_Cov_24.085798_37864-3p
transcr_115219	S:NODE_35228_lenGth_12450_Cov_30.672209_3151-5p
transcr_115233	S:mir-725-5p
transcr_115233	S:NODE_615561_lenGth_2028_Cov_24.085798_37864-5p
transcr_115248	M:NODE_91705_lenGth_15181_Cov_29.275410_7483-5p
transcr_115250	M:NODE_615561_lenGth_2028_Cov_24.085798_37864-3p
transcr_115251	S:NODE_615561_lenGth_2028_Cov_24.085798_37866-5p
transcr_115255	S:NODE_35228_lenGth_12450_Cov_30.672209_3151-5p
transcr_115275	M:NODE_615561_lenGth_2028_Cov_24.085798_37864-3p
transcr_115300	M:NODE_91705_lenGth_15181_Cov_29.275410_7483-5p
transcr_115300	S:mir-499-3p
transcr_115324	S:mir-725-5p
transcr_115347	S:mir-499-3p
transcr_115347	S:NODE_35228_lenGth_12450_Cov_30.672209_3151-5p
transcr_115357	S:NODE_317207_lenGth_17788_Cov_31.397797_21792-5p
transcr_115370	M:NODE_395770_lenGth_7962_Cov_28.601357_26232-3p
transcr_115375	S:mir-499-3p
transcr_115375	S:NODE_603086_lenGth_35849_Cov_31.646378_37309-5p
transcr_115381	S:NODE_35228_lenGth_12450_Cov_30.672209_3151-5p
transcr_115386	S:mir-499-3p
transcr_115428	M:NODE_615561_lenGth_2028_Cov_24.085798_37864-3p
transcr_115428	M:NODE_91705_lenGth_15181_Cov_29.275410_7483-5p
transcr_115448	M:NODE_615561_lenGth_2028_Cov_24.085798_37866-3p
transcr_115448	S:mir-499-3p
transcr_115451	M:NODE_615561_lenGth_2028_Cov_24.085798_37866-3p
transcr_115463	S:NODE_35228_lenGth_12450_Cov_30.672209_3151-5p
transcr_115463	S:NODE_603086_lenGth_35849_Cov_31.646378_37309-5p
transcr_115468	S:NODE_615561_lenGth_2028_Cov_24.085798_37866-5p
transcr_115476	S:mir-725-5p
transcr_115495	M:NODE_395770_lenGth_7962_Cov_28.601357_26232-3p
transcr_115496	M:NODE_395770_lenGth_7962_Cov_28.601357_26232-3p
transcr_115496	S:NODE_35228_lenGth_12450_Cov_30.672209_3151-5p
transcr_115497	M:NODE_91705_lenGth_15181_Cov_29.275410_7483-5p
transcr_115497	S:NODE_35228_lenGth_12450_Cov_30.672209_3151-5p
transcr_115500	M:NODE_91705_lenGth_15181_Cov_29.275410_7483-5p
transcr_115500	S:NODE_603086_lenGth_35849_Cov_31.646378_37309-5p
transcr_115504	S:NODE_603086_lenGth_35849_Cov_31.646378_37309-5p
transcr_115505	M:NODE_615561_lenGth_2028_Cov_24.085798_37866-3p
transcr_115505	S:NODE_35228_lenGth_12450_Cov_30.672209_3151-5p
transcr_115507	M:NODE_615561_lenGth_2028_Cov_24.085798_37866-3p
transcr_115507	S:mir-725-5p
transcr_115519	S:NODE_615561_lenGth_2028_Cov_24.085798_37866-5p
transcr_115528	S:mir-499-3p
transcr_115533	S:NODE_603086_lenGth_35849_Cov_31.646378_37309-5p
transcr_115543	M:NODE_395770_lenGth_7962_Cov_28.601357_26232-3p
transcr_115553	M:NODE_615561_lenGth_2028_Cov_24.085798_37864-3p
transcr_115553	S:NODE_615561_lenGth_2028_Cov_24.085798_37866-5p
transcr_115557	M:NODE_91705_lenGth_15181_Cov_29.275410_7483-5p
transcr_115562	M:NODE_91705_lenGth_15181_Cov_29.275410_7483-5p
transcr_115568	S:mir-499-3p
transcr_115568	S:NODE_603086_lenGth_35849_Cov_31.646378_37309-5p
transcr_115568	S:NODE_65804_lenGth_2618_Cov_27.849886_5444-3p
transcr_115569	S:NODE_35228_lenGth_12450_Cov_30.672209_3151-5p
transcr_115570	M:NODE_395770_lenGth_7962_Cov_28.601357_26232-3p
transcr_115570	M:NODE_615561_lenGth_2028_Cov_24.085798_37866-3p
transcr_115570	S:mir-725-5p
transcr_115585	S:NODE_615561_lenGth_2028_Cov_24.085798_37866-5p
transcr_115615	M:NODE_91705_lenGth_15181_Cov_29.275410_7483-5p
transcr_115616	S:NODE_317207_lenGth_17788_Cov_31.397797_21792-5p
transcr_115618	M:NODE_615561_lenGth_2028_Cov_24.085798_37866-3p
transcr_115618	S:mir-499-3p
transcr_115618	S:NODE_317207_lenGth_17788_Cov_31.397797_21792-5p
transcr_115672	M:NODE_91705_lenGth_15181_Cov_29.275410_7483-5p
transcr_115673	M:NODE_615561_lenGth_2028_Cov_24.085798_37864-3p
transcr_115677	M:NODE_615561_lenGth_2028_Cov_24.085798_37866-3p
transcr_115678	M:NODE_395770_lenGth_7962_Cov_28.601357_26232-3p
transcr_115682	S:NODE_35228_lenGth_12450_Cov_30.672209_3151-5p
transcr_115690	M:NODE_91705_lenGth_15181_Cov_29.275410_7483-5p
transcr_115693	S:mir-499-3p
transcr_115693	S:NODE_615561_lenGth_2028_Cov_24.085798_37864-5p
transcr_115715	M:NODE_909954_lenGth_60400_Cov_30.659140_47706-5p
transcr_115723	M:NODE_615561_lenGth_2028_Cov_24.085798_37864-3p
transcr_115732	M:NODE_395770_lenGth_7962_Cov_28.601357_26232-3p
transcr_115738	S:NODE_35228_lenGth_12450_Cov_30.672209_3151-5p
transcr_115738	S:NODE_65804_lenGth_2618_Cov_27.849886_5444-3p
transcr_115747	M:NODE_615561_lenGth_2028_Cov_24.085798_37864-3p
transcr_115756	S:NODE_603086_lenGth_35849_Cov_31.646378_37309-5p
transcr_115761	M:NODE_615561_lenGth_2028_Cov_24.085798_37864-3p
transcr_115762	S:mir-725-5p
transcr_115767	M:NODE_91705_lenGth_15181_Cov_29.275410_7483-5p
transcr_115771	S:NODE_615561_lenGth_2028_Cov_24.085798_37866-5p
transcr_115773	S:NODE_35228_lenGth_12450_Cov_30.672209_3151-5p
transcr_115774	S:mir-725-5p
transcr_115774	S:NODE_35228_lenGth_12450_Cov_30.672209_3151-5p
transcr_115777	M:NODE_395770_lenGth_7962_Cov_28.601357_26232-3p
transcr_115789	S:NODE_35228_lenGth_12450_Cov_30.672209_3151-5p
transcr_115790	S:mir-725-5p
transcr_115801	S:mir-499-3p
transcr_115804	S:NODE_615561_lenGth_2028_Cov_24.085798_37866-5p
transcr_115805	S:NODE_615561_lenGth_2028_Cov_24.085798_37864-5p
transcr_115812	S:mir-725-5p
transcr_115817	S:NODE_615561_lenGth_2028_Cov_24.085798_37864-5p
transcr_115824	S:NODE_35228_lenGth_12450_Cov_30.672209_3151-5p
transcr_115825	S:NODE_615561_lenGth_2028_Cov_24.085798_37866-5p
transcr_115825	S:NODE_65804_lenGth_2618_Cov_27.849886_5444-3p
transcr_115835	M:NODE_615561_lenGth_2028_Cov_24.085798_37864-3p
transcr_115837	S:mir-499-3p
transcr_115851	S:NODE_615561_lenGth_2028_Cov_24.085798_37864-5p
transcr_115860	M:NODE_91705_lenGth_15181_Cov_29.275410_7483-5p
transcr_115863	S:NODE_615561_lenGth_2028_Cov_24.085798_37864-5p
transcr_115866	S:NODE_35228_lenGth_12450_Cov_30.672209_3151-5p
transcr_115872	M:NODE_395770_lenGth_7962_Cov_28.601357_26232-3p
transcr_115872	S:mir-499-3p
transcr_115872	S:NODE_35228_lenGth_12450_Cov_30.672209_3151-5p
transcr_115880	S:NODE_35228_lenGth_12450_Cov_30.672209_3151-5p
transcr_115881	S:mir-725-5p
transcr_115885	M:NODE_909954_lenGth_60400_Cov_30.659140_47706-5p
transcr_115897	M:NODE_91705_lenGth_15181_Cov_29.275410_7483-5p
transcr_115897	S:NODE_615561_lenGth_2028_Cov_24.085798_37864-5p
transcr_115916	S:mir-725-5p
transcr_115923	S:NODE_35228_lenGth_12450_Cov_30.672209_3151-5p
transcr_115957	S:NODE_65804_lenGth_2618_Cov_27.849886_5444-3p
transcr_115964	M:NODE_395770_lenGth_7962_Cov_28.601357_26232-3p
transcr_115964	S:NODE_615561_lenGth_2028_Cov_24.085798_37864-5p
transcr_115971	S:NODE_615561_lenGth_2028_Cov_24.085798_37866-5p
transcr_115972	M:NODE_909954_lenGth_60400_Cov_30.659140_47706-5p
transcr_115975	S:NODE_35228_lenGth_12450_Cov_30.672209_3151-5p
transcr_115986	M:NODE_615561_lenGth_2028_Cov_24.085798_37864-3p
transcr_115988	S:NODE_615561_lenGth_2028_Cov_24.085798_37864-5p
transcr_115996	S:mir-499-3p
transcr_116002	S:mir-499-3p
transcr_116016	S:mir-499-3p
transcr_116040	M:NODE_91705_lenGth_15181_Cov_29.275410_7483-5p
transcr_116041	S:mir-725-5p
transcr_116043	M:NODE_395770_lenGth_7962_Cov_28.601357_26232-3p
transcr_116045	M:NODE_615561_lenGth_2028_Cov_24.085798_37864-3p
transcr_116047	S:NODE_615561_lenGth_2028_Cov_24.085798_37866-5p
transcr_116054	S:NODE_35228_lenGth_12450_Cov_30.672209_3151-5p
transcr_116059	S:NODE_317207_lenGth_17788_Cov_31.397797_21792-5p
transcr_116059	S:NODE_615561_lenGth_2028_Cov_24.085798_37866-5p
transcr_116060	M:NODE_395770_lenGth_7962_Cov_28.601357_26232-3p
transcr_116060	S:NODE_615561_lenGth_2028_Cov_24.085798_37866-5p
transcr_116068	S:mir-499-3p
transcr_116079	S:NODE_615561_lenGth_2028_Cov_24.085798_37866-5p
transcr_116095	M:NODE_395770_lenGth_7962_Cov_28.601357_26232-3p
transcr_116097	M:NODE_395770_lenGth_7962_Cov_28.601357_26232-3p
transcr_116109	S:NODE_615561_lenGth_2028_Cov_24.085798_37866-5p
transcr_116111	M:NODE_91705_lenGth_15181_Cov_29.275410_7483-5p
transcr_116111	S:NODE_35228_lenGth_12450_Cov_30.672209_3151-5p
transcr_116140	M:NODE_395770_lenGth_7962_Cov_28.601357_26232-3p
transcr_116146	S:NODE_35228_lenGth_12450_Cov_30.672209_3151-5p
transcr_116148	M:NODE_909954_lenGth_60400_Cov_30.659140_47706-5p
transcr_116153	S:mir-499-3p
transcr_116192	M:NODE_615561_lenGth_2028_Cov_24.085798_37866-3p
transcr_116192	M:NODE_91705_lenGth_15181_Cov_29.275410_7483-5p
transcr_116195	S:NODE_35228_lenGth_12450_Cov_30.672209_3151-5p
transcr_116205	M:NODE_909954_lenGth_60400_Cov_30.659140_47706-5p
transcr_116206	S:NODE_603086_lenGth_35849_Cov_31.646378_37309-5p
transcr_116208	M:NODE_395770_lenGth_7962_Cov_28.601357_26232-3p
transcr_116232	S:mir-725-5p
transcr_116237	S:NODE_603086_lenGth_35849_Cov_31.646378_37309-5p
transcr_116240	M:NODE_395770_lenGth_7962_Cov_28.601357_26232-3p
transcr_116255	S:NODE_65804_lenGth_2618_Cov_27.849886_5444-3p
transcr_116257	S:mir-499-3p
transcr_116257	S:NODE_35228_lenGth_12450_Cov_30.672209_3151-5p
transcr_116269	S:NODE_35228_lenGth_12450_Cov_30.672209_3151-5p
transcr_116269	S:NODE_65804_lenGth_2618_Cov_27.849886_5444-3p
transcr_116270	S:mir-499-3p
transcr_116275	S:NODE_65804_lenGth_2618_Cov_27.849886_5444-3p
transcr_116285	S:mir-499-3p
transcr_116288	M:NODE_615561_lenGth_2028_Cov_24.085798_37866-3p
transcr_116288	M:NODE_91705_lenGth_15181_Cov_29.275410_7483-5p
transcr_116291	M:NODE_615561_lenGth_2028_Cov_24.085798_37866-3p
transcr_116293	S:NODE_65804_lenGth_2618_Cov_27.849886_5444-3p
transcr_116295	S:NODE_35228_lenGth_12450_Cov_30.672209_3151-5p
transcr_116299	M:NODE_615561_lenGth_2028_Cov_24.085798_37866-3p
transcr_116308	S:mir-725-5p
transcr_116325	S:NODE_317207_lenGth_17788_Cov_31.397797_21792-5p
transcr_116333	S:NODE_65804_lenGth_2618_Cov_27.849886_5444-3p
transcr_116344	S:NODE_35228_lenGth_12450_Cov_30.672209_3151-5p
transcr_116344	S:NODE_615561_lenGth_2028_Cov_24.085798_37866-5p
transcr_116354	M:NODE_395770_lenGth_7962_Cov_28.601357_26232-3p
transcr_116360	S:NODE_615561_lenGth_2028_Cov_24.085798_37864-5p
transcr_116366	M:NODE_615561_lenGth_2028_Cov_24.085798_37864-3p
transcr_116367	M:NODE_615561_lenGth_2028_Cov_24.085798_37864-3p
transcr_116367	S:NODE_35228_lenGth_12450_Cov_30.672209_3151-5p
transcr_116368	S:NODE_35228_lenGth_12450_Cov_30.672209_3151-5p
transcr_116370	M:NODE_91705_lenGth_15181_Cov_29.275410_7483-5p
transcr_116374	M:NODE_91705_lenGth_15181_Cov_29.275410_7483-5p
transcr_116379	S:mir-725-5p
transcr_116379	S:NODE_615561_lenGth_2028_Cov_24.085798_37864-5p
transcr_116383	S:mir-499-3p
transcr_116418	S:NODE_65804_lenGth_2618_Cov_27.849886_5444-3p
transcr_116434	M:NODE_615561_lenGth_2028_Cov_24.085798_37864-3p
transcr_116435	S:NODE_603086_lenGth_35849_Cov_31.646378_37309-5p
transcr_116447	M:NODE_615561_lenGth_2028_Cov_24.085798_37864-3p
transcr_116456	M:NODE_615561_lenGth_2028_Cov_24.085798_37866-3p
transcr_116456	S:NODE_35228_lenGth_12450_Cov_30.672209_3151-5p
transcr_116461	M:NODE_395770_lenGth_7962_Cov_28.601357_26232-3p
transcr_116461	S:NODE_615561_lenGth_2028_Cov_24.085798_37866-5p
transcr_116463	S:NODE_615561_lenGth_2028_Cov_24.085798_37864-5p
transcr_116466	M:NODE_615561_lenGth_2028_Cov_24.085798_37864-3p
transcr_116481	S:NODE_35228_lenGth_12450_Cov_30.672209_3151-5p
transcr_116515	S:mir-725-5p
transcr_116518	S:NODE_615561_lenGth_2028_Cov_24.085798_37864-5p
transcr_116525	M:NODE_395770_lenGth_7962_Cov_28.601357_26232-3p
transcr_116533	S:NODE_65804_lenGth_2618_Cov_27.849886_5444-3p
transcr_116547	M:NODE_615561_lenGth_2028_Cov_24.085798_37864-3p
transcr_116551	S:NODE_65804_lenGth_2618_Cov_27.849886_5444-3p
transcr_116567	M:NODE_395770_lenGth_7962_Cov_28.601357_26232-3p
transcr_116578	S:NODE_35228_lenGth_12450_Cov_30.672209_3151-5p
transcr_116579	M:NODE_395770_lenGth_7962_Cov_28.601357_26232-3p
transcr_116631	M:NODE_615561_lenGth_2028_Cov_24.085798_37864-3p
transcr_116636	M:NODE_91705_lenGth_15181_Cov_29.275410_7483-5p
transcr_116636	S:mir-725-5p
transcr_116642	S:mir-499-3p
transcr_116661	M:NODE_395770_lenGth_7962_Cov_28.601357_26232-3p
transcr_116661	S:NODE_603086_lenGth_35849_Cov_31.646378_37309-5p
transcr_116665	S:NODE_317207_lenGth_17788_Cov_31.397797_21792-5p
transcr_116675	M:NODE_615561_lenGth_2028_Cov_24.085798_37864-3p
transcr_116677	S:NODE_615561_lenGth_2028_Cov_24.085798_37864-5p
transcr_116689	S:NODE_35228_lenGth_12450_Cov_30.672209_3151-5p
transcr_116689	S:NODE_615561_lenGth_2028_Cov_24.085798_37864-5p
transcr_116700	M:NODE_615561_lenGth_2028_Cov_24.085798_37864-3p
transcr_116704	S:NODE_35228_lenGth_12450_Cov_30.672209_3151-5p
transcr_116704	S:NODE_65804_lenGth_2618_Cov_27.849886_5444-3p
transcr_116713	M:NODE_909954_lenGth_60400_Cov_30.659140_47706-5p
transcr_116729	M:NODE_615561_lenGth_2028_Cov_24.085798_37864-3p
transcr_116738	S:NODE_615561_lenGth_2028_Cov_24.085798_37866-5p
transcr_116739	M:NODE_615561_lenGth_2028_Cov_24.085798_37864-3p
transcr_116743	S:NODE_35228_lenGth_12450_Cov_30.672209_3151-5p
transcr_116747	S:NODE_615561_lenGth_2028_Cov_24.085798_37866-5p
transcr_116748	M:NODE_909954_lenGth_60400_Cov_30.659140_47706-5p
transcr_116767	M:NODE_615561_lenGth_2028_Cov_24.085798_37866-3p
transcr_116773	M:NODE_909954_lenGth_60400_Cov_30.659140_47706-5p
transcr_116773	S:mir-499-3p
transcr_116774	M:NODE_615561_lenGth_2028_Cov_24.085798_37864-3p
transcr_116784	S:NODE_65804_lenGth_2618_Cov_27.849886_5444-3p
transcr_116791	S:NODE_615561_lenGth_2028_Cov_24.085798_37866-5p
transcr_116801	S:NODE_615561_lenGth_2028_Cov_24.085798_37864-5p
transcr_116807	S:NODE_35228_lenGth_12450_Cov_30.672209_3151-5p
transcr_116808	M:NODE_615561_lenGth_2028_Cov_24.085798_37864-3p
transcr_116808	M:NODE_615561_lenGth_2028_Cov_24.085798_37866-3p
transcr_116811	M:NODE_91705_lenGth_15181_Cov_29.275410_7483-5p
transcr_116811	S:NODE_65804_lenGth_2618_Cov_27.849886_5444-3p
transcr_116828	M:NODE_395770_lenGth_7962_Cov_28.601357_26232-3p
transcr_116830	M:NODE_395770_lenGth_7962_Cov_28.601357_26232-3p
transcr_116830	M:NODE_91705_lenGth_15181_Cov_29.275410_7483-5p
transcr_116835	M:NODE_395770_lenGth_7962_Cov_28.601357_26232-3p
transcr_116844	S:NODE_35228_lenGth_12450_Cov_30.672209_3151-5p
transcr_116845	M:NODE_395770_lenGth_7962_Cov_28.601357_26232-3p
transcr_116850	S:mir-725-5p
transcr_116850	S:NODE_35228_lenGth_12450_Cov_30.672209_3151-5p
transcr_116853	M:NODE_91705_lenGth_15181_Cov_29.275410_7483-5p
transcr_116864	S:NODE_615561_lenGth_2028_Cov_24.085798_37864-5p
transcr_116865	M:NODE_91705_lenGth_15181_Cov_29.275410_7483-5p
transcr_116882	S:NODE_603086_lenGth_35849_Cov_31.646378_37309-5p
transcr_116898	S:mir-725-5p
[truncated: 21,852 more rows]

## Sheet: brain male B+ DE miRs interacti
target	miRNA
transcr_100032	M:NODE_347227_lenGth_31694_Cov_26.835678_23466-3p
transcr_100042	S:mir-10895-3p
transcr_100045	M:NODE_100328_lenGth_37307_Cov_31.060150_8007-5p
transcr_100048	S:mir-10895-3p
transcr_100049	M:mir-200a-5p
transcr_100085	M:NODE_207375_lenGth_15949_Cov_31.924007_15267-3p
transcr_100090	M:NODE_73783_lenGth_9524_Cov_27.044939_6098-3p
transcr_100108	M:mir-726-5p
transcr_100108	M:NODE_207375_lenGth_15949_Cov_31.924007_15267-3p
transcr_100139	S:NODE_904529_lenGth_12541_Cov_25.146160_47617-5p
transcr_100142	M:mir-200a-5p
transcr_100147	S:mir-10895-3p
transcr_100147	S:NODE_424631_lenGth_3119_Cov_27.136581_27835-5p
transcr_100185	M:mir-200a-5p
transcr_100186	M:NODE_207375_lenGth_15949_Cov_31.924007_15267-3p
transcr_100189	M:NODE_100328_lenGth_37307_Cov_31.060150_8007-5p
transcr_100190	M:mir-200a-5p
transcr_100198	S:mir-301a-3p
transcr_100201	S:NODE_650421_lenGth_14855_Cov_31.549580_39767-5p
transcr_100217	M:NODE_207375_lenGth_15949_Cov_31.924007_15267-3p
transcr_100217	S:mir-726-3p
transcr_100242	M:NODE_319513_lenGth_12777_Cov_25.897472_22022-5p
transcr_100243	M:mir-200a-5p
transcr_100245	S:mir-301a-3p
transcr_100247	S:NODE_424631_lenGth_3119_Cov_27.136581_27835-5p
transcr_100252	S:mir-10895-3p
transcr_100253	S:NODE_173406_lenGth_10615_Cov_25.613283_13044-3p
transcr_100257	M:NODE_73783_lenGth_9524_Cov_27.044939_6098-3p
transcr_100314	M:NODE_100328_lenGth_37307_Cov_31.060150_8007-5p
transcr_100315	S:NODE_424631_lenGth_3119_Cov_27.136581_27835-5p
transcr_100318	M:NODE_140268_lenGth_8766_Cov_21.932808_10821-3p
transcr_100319	S:mir-726-3p
transcr_100321	S:mir-301a-3p
transcr_100326	S:mir-10895-3p
transcr_100341	M:NODE_100328_lenGth_37307_Cov_31.060150_8007-5p
transcr_100429	M:mir-19c-3p
transcr_100429	M:NODE_207375_lenGth_15949_Cov_31.924007_15267-3p
transcr_100436	S:mir-301a-3p
transcr_100436	S:mir-7132b-3p
transcr_100437	S:NODE_173406_lenGth_10615_Cov_25.613283_13044-3p
transcr_100450	M:NODE_347227_lenGth_31694_Cov_26.835678_23466-3p
transcr_100469	M:mir-200a-5p
transcr_100469	M:NODE_207375_lenGth_15949_Cov_31.924007_15267-3p
transcr_100471	S:mir-7132b-3p
transcr_100476	S:mir-7132b-3p
transcr_100481	M:NODE_73783_lenGth_9524_Cov_27.044939_6098-3p
transcr_100504	M:mir-200a-5p
transcr_100513	M:mir-200a-5p
transcr_100513	S:NODE_424631_lenGth_3119_Cov_27.136581_27835-5p
transcr_100520	M:mir-726-5p
transcr_100524	M:mir-200a-5p
transcr_100524	S:mir-726-3p
transcr_100534	S:NODE_424631_lenGth_3119_Cov_27.136581_27835-5p
transcr_100536	M:mir-200a-5p
transcr_100556	M:NODE_319513_lenGth_12777_Cov_25.897472_22022-5p
transcr_100560	M:mir-200a-5p
transcr_100560	S:mir-301a-3p
transcr_100565	M:mir-19c-3p
transcr_100570	M:NODE_140268_lenGth_8766_Cov_21.932808_10821-3p
transcr_100582	S:mir-726-3p
transcr_100608	M:NODE_347227_lenGth_31694_Cov_26.835678_23466-3p
transcr_100614	S:mir-7132b-3p
transcr_100615	M:NODE_347227_lenGth_31694_Cov_26.835678_23466-3p
transcr_100674	M:mir-200a-5p
transcr_100675	S:mir-726-3p
transcr_100680	M:NODE_207375_lenGth_15949_Cov_31.924007_15267-3p
transcr_100683	M:NODE_18140_lenGth_4410_Cov_26.652155_1813-5p
transcr_100685	M:NODE_73783_lenGth_9524_Cov_27.044939_6098-3p
transcr_100709	S:mir-10895-3p
transcr_100728	M:NODE_207375_lenGth_15949_Cov_31.924007_15267-3p
transcr_100729	M:NODE_566768_lenGth_28237_Cov_26.092113_35777-5p
transcr_100730	M:mir-200a-5p
transcr_100757	S:NODE_424631_lenGth_3119_Cov_27.136581_27835-5p
transcr_100761	M:mir-19c-3p
transcr_100771	S:NODE_173406_lenGth_10615_Cov_25.613283_13044-3p
transcr_100776	M:NODE_18140_lenGth_4410_Cov_26.652155_1813-5p
transcr_100816	S:mir-7132b-3p
transcr_100823	M:mir-726-5p
transcr_100839	M:NODE_73783_lenGth_9524_Cov_27.044939_6098-3p
transcr_100839	S:NODE_904529_lenGth_12541_Cov_25.146160_47617-5p
transcr_100867	S:mir-726-3p
transcr_100884	M:mir-200a-5p
transcr_100884	M:NODE_566768_lenGth_28237_Cov_26.092113_35777-5p
transcr_100902	M:mir-19c-3p
transcr_100902	S:NODE_424631_lenGth_3119_Cov_27.136581_27835-5p
transcr_100904	M:NODE_207375_lenGth_15949_Cov_31.924007_15267-3p
transcr_100937	M:NODE_207375_lenGth_15949_Cov_31.924007_15267-3p
transcr_100955	S:mir-726-3p
transcr_100957	M:NODE_100328_lenGth_37307_Cov_31.060150_8007-5p
transcr_100970	S:mir-7132b-3p
transcr_100977	S:NODE_904529_lenGth_12541_Cov_25.146160_47617-5p
transcr_101014	S:NODE_424631_lenGth_3119_Cov_27.136581_27835-5p
transcr_101041	M:mir-200a-5p
transcr_101054	M:NODE_207375_lenGth_15949_Cov_31.924007_15267-3p
transcr_101083	M:mir-200a-5p
transcr_101083	M:NODE_566768_lenGth_28237_Cov_26.092113_35777-5p
transcr_101107	M:mir-200a-5p
transcr_101107	M:mir-726-5p
transcr_101127	M:NODE_347227_lenGth_31694_Cov_26.835678_23466-3p
transcr_101127	S:mir-7132b-3p
transcr_101135	M:NODE_207375_lenGth_15949_Cov_31.924007_15267-3p
transcr_101135	M:NODE_73783_lenGth_9524_Cov_27.044939_6098-3p
transcr_101135	S:NODE_173406_lenGth_10615_Cov_25.613283_13044-3p
transcr_101137	S:NODE_424631_lenGth_3119_Cov_27.136581_27835-5p
transcr_101167	M:NODE_18140_lenGth_4410_Cov_26.652155_1813-5p
transcr_101195	S:mir-726-3p
transcr_101213	S:NODE_424631_lenGth_3119_Cov_27.136581_27835-5p
transcr_101217	M:NODE_18140_lenGth_4410_Cov_26.652155_1813-5p
transcr_101218	M:NODE_100328_lenGth_37307_Cov_31.060150_8007-5p
transcr_101219	M:mir-726-5p
transcr_101226	S:NODE_424631_lenGth_3119_Cov_27.136581_27835-5p
transcr_101263	M:NODE_73783_lenGth_9524_Cov_27.044939_6098-3p
transcr_101267	S:NODE_173406_lenGth_10615_Cov_25.613283_13044-3p
transcr_101275	S:NODE_424631_lenGth_3119_Cov_27.136581_27835-5p
transcr_101277	M:mir-19c-3p
transcr_101277	S:NODE_424631_lenGth_3119_Cov_27.136581_27835-5p
transcr_101280	M:mir-19c-3p
transcr_101284	S:mir-301a-3p
transcr_101312	M:NODE_319513_lenGth_12777_Cov_25.897472_22022-5p
transcr_101322	M:NODE_73783_lenGth_9524_Cov_27.044939_6098-3p
transcr_101323	S:NODE_424631_lenGth_3119_Cov_27.136581_27835-5p
transcr_101353	S:mir-301a-3p
transcr_101356	M:NODE_207375_lenGth_15949_Cov_31.924007_15267-3p
transcr_101362	S:mir-10895-3p
transcr_101365	M:NODE_73783_lenGth_9524_Cov_27.044939_6098-3p
transcr_101414	M:NODE_100328_lenGth_37307_Cov_31.060150_8007-5p
transcr_101463	S:mir-7132b-3p
transcr_101501	M:NODE_73783_lenGth_9524_Cov_27.044939_6098-3p
transcr_101520	S:NODE_173406_lenGth_10615_Cov_25.613283_13044-3p
transcr_101523	M:NODE_100328_lenGth_37307_Cov_31.060150_8007-5p
transcr_101523	M:NODE_347227_lenGth_31694_Cov_26.835678_23466-3p
transcr_101552	M:NODE_207375_lenGth_15949_Cov_31.924007_15267-3p
transcr_101559	S:mir-7132b-3p
transcr_101560	M:mir-200a-5p
transcr_101597	S:NODE_424631_lenGth_3119_Cov_27.136581_27835-5p
transcr_101617	M:mir-200a-5p
transcr_101617	M:NODE_100328_lenGth_37307_Cov_31.060150_8007-5p
transcr_101651	S:NODE_904529_lenGth_12541_Cov_25.146160_47617-5p
transcr_101661	M:NODE_100328_lenGth_37307_Cov_31.060150_8007-5p
transcr_101661	M:NODE_319513_lenGth_12777_Cov_25.897472_22022-5p
transcr_101686	M:mir-200a-5p
transcr_101706	M:NODE_73783_lenGth_9524_Cov_27.044939_6098-3p
transcr_101747	S:mir-301a-3p
transcr_101751	S:NODE_173406_lenGth_10615_Cov_25.613283_13044-3p
transcr_101751	S:NODE_424631_lenGth_3119_Cov_27.136581_27835-5p
transcr_101753	M:NODE_100328_lenGth_37307_Cov_31.060150_8007-5p
transcr_101754	M:NODE_347227_lenGth_31694_Cov_26.835678_23466-3p
transcr_101761	M:NODE_100328_lenGth_37307_Cov_31.060150_8007-5p
transcr_101765	S:NODE_904529_lenGth_12541_Cov_25.146160_47617-5p
transcr_101804	M:NODE_18140_lenGth_4410_Cov_26.652155_1813-5p
transcr_101829	M:NODE_73783_lenGth_9524_Cov_27.044939_6098-3p
transcr_101851	S:NODE_173406_lenGth_10615_Cov_25.613283_13044-3p
transcr_101878	S:mir-7132b-3p
transcr_101879	S:NODE_650421_lenGth_14855_Cov_31.549580_39767-5p
transcr_101886	S:NODE_424631_lenGth_3119_Cov_27.136581_27835-5p
transcr_101896	M:mir-19c-3p
transcr_101896	M:mir-200a-5p
transcr_101898	M:NODE_347227_lenGth_31694_Cov_26.835678_23466-3p
transcr_101898	S:mir-7132b-3p
transcr_101908	M:NODE_18140_lenGth_4410_Cov_26.652155_1813-5p
transcr_101908	M:NODE_319513_lenGth_12777_Cov_25.897472_22022-5p
transcr_101948	M:NODE_347227_lenGth_31694_Cov_26.835678_23466-3p
transcr_101964	S:NODE_173406_lenGth_10615_Cov_25.613283_13044-3p
transcr_101980	M:NODE_100328_lenGth_37307_Cov_31.060150_8007-5p
transcr_101992	M:NODE_140268_lenGth_8766_Cov_21.932808_10821-3p
transcr_101992	M:NODE_207375_lenGth_15949_Cov_31.924007_15267-3p
transcr_102018	M:NODE_18140_lenGth_4410_Cov_26.652155_1813-5p
transcr_102049	S:NODE_424631_lenGth_3119_Cov_27.136581_27835-5p
transcr_102059	S:NODE_424631_lenGth_3119_Cov_27.136581_27835-5p
transcr_102078	M:NODE_207375_lenGth_15949_Cov_31.924007_15267-3p
transcr_102095	M:NODE_18140_lenGth_4410_Cov_26.652155_1813-5p
transcr_102097	M:NODE_73783_lenGth_9524_Cov_27.044939_6098-3p
transcr_102098	S:NODE_904529_lenGth_12541_Cov_25.146160_47617-5p
transcr_102126	S:NODE_173406_lenGth_10615_Cov_25.613283_13044-3p
transcr_102157	S:mir-7132b-3p
transcr_102159	S:NODE_904529_lenGth_12541_Cov_25.146160_47617-5p
transcr_102183	M:NODE_347227_lenGth_31694_Cov_26.835678_23466-3p
transcr_102195	S:mir-10895-3p
transcr_102198	M:NODE_73783_lenGth_9524_Cov_27.044939_6098-3p
transcr_102198	S:NODE_173406_lenGth_10615_Cov_25.613283_13044-3p
transcr_102204	M:mir-200a-5p
transcr_102222	M:mir-19c-3p
transcr_102222	M:NODE_100328_lenGth_37307_Cov_31.060150_8007-5p
transcr_102260	S:NODE_424631_lenGth_3119_Cov_27.136581_27835-5p
transcr_102265	M:NODE_18140_lenGth_4410_Cov_26.652155_1813-5p
transcr_102274	M:NODE_347227_lenGth_31694_Cov_26.835678_23466-3p
transcr_102299	S:mir-7132b-3p
transcr_102310	S:mir-301a-3p
transcr_102311	M:NODE_319513_lenGth_12777_Cov_25.897472_22022-5p
transcr_102320	M:NODE_207375_lenGth_15949_Cov_31.924007_15267-3p
transcr_102335	M:NODE_100328_lenGth_37307_Cov_31.060150_8007-5p
transcr_102338	M:NODE_18140_lenGth_4410_Cov_26.652155_1813-5p
transcr_102346	S:NODE_424631_lenGth_3119_Cov_27.136581_27835-5p
transcr_102367	M:mir-19c-3p
transcr_102376	S:mir-726-3p
transcr_102385	M:NODE_347227_lenGth_31694_Cov_26.835678_23466-3p
transcr_102385	M:NODE_566768_lenGth_28237_Cov_26.092113_35777-5p
transcr_102396	M:NODE_73783_lenGth_9524_Cov_27.044939_6098-3p
transcr_102401	S:mir-7132b-3p
transcr_102416	M:NODE_319513_lenGth_12777_Cov_25.897472_22022-5p
transcr_102416	M:NODE_73783_lenGth_9524_Cov_27.044939_6098-3p
transcr_102418	S:NODE_904529_lenGth_12541_Cov_25.146160_47617-5p
transcr_102437	M:NODE_207375_lenGth_15949_Cov_31.924007_15267-3p
transcr_102472	M:NODE_207375_lenGth_15949_Cov_31.924007_15267-3p
transcr_102475	S:mir-7132b-3p
transcr_102485	M:NODE_73783_lenGth_9524_Cov_27.044939_6098-3p
transcr_102499	M:mir-200a-5p
transcr_102502	M:NODE_100328_lenGth_37307_Cov_31.060150_8007-5p
transcr_102502	S:mir-7132b-3p
transcr_102503	M:NODE_73783_lenGth_9524_Cov_27.044939_6098-3p
transcr_102507	S:mir-7132b-3p
transcr_102507	S:NODE_424631_lenGth_3119_Cov_27.136581_27835-5p
transcr_102512	M:mir-19c-3p
transcr_102513	M:NODE_18140_lenGth_4410_Cov_26.652155_1813-5p
transcr_102517	M:mir-19c-3p
transcr_102524	S:mir-10895-3p
transcr_102532	M:NODE_73783_lenGth_9524_Cov_27.044939_6098-3p
transcr_102562	S:NODE_424631_lenGth_3119_Cov_27.136581_27835-5p
transcr_102567	M:NODE_100328_lenGth_37307_Cov_31.060150_8007-5p
transcr_102567	M:NODE_566768_lenGth_28237_Cov_26.092113_35777-5p
transcr_102592	M:NODE_207375_lenGth_15949_Cov_31.924007_15267-3p
transcr_102599	M:mir-200a-5p
transcr_102615	M:NODE_319513_lenGth_12777_Cov_25.897472_22022-5p
transcr_102618	M:NODE_319513_lenGth_12777_Cov_25.897472_22022-5p
transcr_102618	S:NODE_904529_lenGth_12541_Cov_25.146160_47617-5p
transcr_102644	S:mir-726-3p
transcr_102657	M:NODE_100328_lenGth_37307_Cov_31.060150_8007-5p
transcr_102663	M:NODE_319513_lenGth_12777_Cov_25.897472_22022-5p
transcr_102663	S:NODE_424631_lenGth_3119_Cov_27.136581_27835-5p
transcr_102668	S:mir-726-3p
transcr_102669	S:mir-10895-3p
transcr_102670	M:mir-19c-3p
transcr_102673	M:NODE_18140_lenGth_4410_Cov_26.652155_1813-5p
transcr_102680	S:NODE_904529_lenGth_12541_Cov_25.146160_47617-5p
transcr_102719	S:NODE_424631_lenGth_3119_Cov_27.136581_27835-5p
transcr_102729	M:NODE_319513_lenGth_12777_Cov_25.897472_22022-5p
transcr_102750	M:mir-19c-3p
transcr_102756	S:mir-7132b-3p
transcr_102768	M:mir-200a-5p
transcr_102773	M:NODE_319513_lenGth_12777_Cov_25.897472_22022-5p
transcr_102794	M:NODE_18140_lenGth_4410_Cov_26.652155_1813-5p
transcr_102800	M:mir-19c-3p
transcr_102808	M:mir-19c-3p
transcr_102808	M:NODE_100328_lenGth_37307_Cov_31.060150_8007-5p
transcr_102828	M:mir-200a-5p
transcr_102828	M:NODE_207375_lenGth_15949_Cov_31.924007_15267-3p
transcr_102828	S:NODE_904529_lenGth_12541_Cov_25.146160_47617-5p
transcr_102874	M:mir-19c-3p
transcr_102874	M:mir-200a-5p
transcr_102899	M:NODE_73783_lenGth_9524_Cov_27.044939_6098-3p
transcr_102910	M:NODE_100328_lenGth_37307_Cov_31.060150_8007-5p
transcr_102910	M:NODE_73783_lenGth_9524_Cov_27.044939_6098-3p
transcr_102914	M:NODE_100328_lenGth_37307_Cov_31.060150_8007-5p
transcr_102920	M:mir-200a-5p
transcr_102923	M:NODE_319513_lenGth_12777_Cov_25.897472_22022-5p
transcr_102926	M:NODE_73783_lenGth_9524_Cov_27.044939_6098-3p
transcr_102928	M:NODE_207375_lenGth_15949_Cov_31.924007_15267-3p
transcr_102935	M:NODE_100328_lenGth_37307_Cov_31.060150_8007-5p
transcr_102943	S:NODE_173406_lenGth_10615_Cov_25.613283_13044-3p
transcr_102951	M:mir-19c-3p
transcr_102962	S:NODE_173406_lenGth_10615_Cov_25.613283_13044-3p
transcr_102964	M:NODE_18140_lenGth_4410_Cov_26.652155_1813-5p
transcr_102967	S:mir-301a-3p
transcr_102986	S:NODE_424631_lenGth_3119_Cov_27.136581_27835-5p
transcr_103010	M:NODE_319513_lenGth_12777_Cov_25.897472_22022-5p
transcr_103015	S:NODE_424631_lenGth_3119_Cov_27.136581_27835-5p
transcr_103020	S:NODE_424631_lenGth_3119_Cov_27.136581_27835-5p
transcr_103036	M:mir-200a-5p
transcr_103070	S:mir-301a-3p
transcr_103071	M:mir-19c-3p
transcr_103097	M:NODE_207375_lenGth_15949_Cov_31.924007_15267-3p
transcr_103123	M:mir-19c-3p
transcr_103128	S:NODE_424631_lenGth_3119_Cov_27.136581_27835-5p
transcr_103130	M:NODE_207375_lenGth_15949_Cov_31.924007_15267-3p
transcr_103135	S:mir-301a-3p
transcr_103137	S:mir-7132b-3p
transcr_103144	M:mir-19c-3p
transcr_103144	S:NODE_904529_lenGth_12541_Cov_25.146160_47617-5p
transcr_103166	M:NODE_207375_lenGth_15949_Cov_31.924007_15267-3p
transcr_103170	M:NODE_347227_lenGth_31694_Cov_26.835678_23466-3p
transcr_103197	S:NODE_904529_lenGth_12541_Cov_25.146160_47617-5p
transcr_103206	M:mir-19c-3p
transcr_103229	M:NODE_347227_lenGth_31694_Cov_26.835678_23466-3p
transcr_103230	M:mir-200a-5p
transcr_103234	M:NODE_18140_lenGth_4410_Cov_26.652155_1813-5p
transcr_103237	M:mir-19c-3p
transcr_103237	S:mir-7132b-3p
transcr_103242	M:NODE_100328_lenGth_37307_Cov_31.060150_8007-5p
transcr_103250	S:mir-726-3p
transcr_103258	S:mir-301a-3p
transcr_103307	M:mir-200a-5p
transcr_103317	M:NODE_207375_lenGth_15949_Cov_31.924007_15267-3p
transcr_103320	S:mir-7132b-3p
transcr_103334	M:mir-200a-5p
transcr_103334	M:NODE_207375_lenGth_15949_Cov_31.924007_15267-3p
transcr_103355	M:NODE_347227_lenGth_31694_Cov_26.835678_23466-3p
transcr_103362	M:NODE_18140_lenGth_4410_Cov_26.652155_1813-5p
transcr_103368	S:NODE_424631_lenGth_3119_Cov_27.136581_27835-5p
transcr_103371	M:NODE_140268_lenGth_8766_Cov_21.932808_10821-3p
transcr_103389	M:mir-200a-5p
transcr_103396	M:NODE_73783_lenGth_9524_Cov_27.044939_6098-3p
transcr_103400	M:NODE_207375_lenGth_15949_Cov_31.924007_15267-3p
transcr_103416	M:NODE_18140_lenGth_4410_Cov_26.652155_1813-5p
transcr_103416	M:NODE_207375_lenGth_15949_Cov_31.924007_15267-3p
transcr_103427	M:NODE_140268_lenGth_8766_Cov_21.932808_10821-3p
transcr_103442	M:mir-726-5p
transcr_103455	M:NODE_140268_lenGth_8766_Cov_21.932808_10821-3p
transcr_103487	M:mir-726-5p
transcr_103502	M:NODE_18140_lenGth_4410_Cov_26.652155_1813-5p
transcr_103502	M:NODE_319513_lenGth_12777_Cov_25.897472_22022-5p
transcr_103522	M:mir-200a-5p
transcr_103533	M:NODE_207375_lenGth_15949_Cov_31.924007_15267-3p
transcr_103538	M:NODE_100328_lenGth_37307_Cov_31.060150_8007-5p
transcr_103546	M:mir-19c-3p
transcr_103551	M:NODE_319513_lenGth_12777_Cov_25.897472_22022-5p
transcr_103575	M:NODE_18140_lenGth_4410_Cov_26.652155_1813-5p
transcr_103620	M:NODE_207375_lenGth_15949_Cov_31.924007_15267-3p
transcr_103620	M:NODE_73783_lenGth_9524_Cov_27.044939_6098-3p
transcr_103633	M:NODE_18140_lenGth_4410_Cov_26.652155_1813-5p
transcr_103642	M:mir-726-5p
transcr_103644	M:mir-200a-5p
transcr_103645	M:mir-726-5p
transcr_103645	M:NODE_319513_lenGth_12777_Cov_25.897472_22022-5p
transcr_103651	M:NODE_18140_lenGth_4410_Cov_26.652155_1813-5p
transcr_103651	S:NODE_904529_lenGth_12541_Cov_25.146160_47617-5p
transcr_103688	S:NODE_173406_lenGth_10615_Cov_25.613283_13044-3p
transcr_103690	M:NODE_73783_lenGth_9524_Cov_27.044939_6098-3p
transcr_103696	M:NODE_100328_lenGth_37307_Cov_31.060150_8007-5p
transcr_103709	S:mir-7132b-3p
transcr_103712	S:mir-726-3p
transcr_103724	M:NODE_207375_lenGth_15949_Cov_31.924007_15267-3p
transcr_103726	M:mir-19c-3p
transcr_103744	S:mir-10895-3p
transcr_103747	S:mir-7132b-3p
transcr_103750	M:mir-200a-5p
transcr_103753	S:NODE_173406_lenGth_10615_Cov_25.613283_13044-3p
transcr_103770	S:NODE_424631_lenGth_3119_Cov_27.136581_27835-5p
transcr_103835	M:NODE_18140_lenGth_4410_Cov_26.652155_1813-5p
transcr_103837	S:mir-10895-3p
transcr_103840	S:NODE_173406_lenGth_10615_Cov_25.613283_13044-3p
transcr_103848	S:mir-726-3p
transcr_103858	S:mir-10895-3p
transcr_103862	M:mir-19c-3p
transcr_103875	M:NODE_207375_lenGth_15949_Cov_31.924007_15267-3p
transcr_103875	S:mir-301a-3p
transcr_103885	S:NODE_424631_lenGth_3119_Cov_27.136581_27835-5p
transcr_103892	S:NODE_173406_lenGth_10615_Cov_25.613283_13044-3p
transcr_103903	M:mir-19c-3p
transcr_103906	M:NODE_73783_lenGth_9524_Cov_27.044939_6098-3p
transcr_103913	M:NODE_347227_lenGth_31694_Cov_26.835678_23466-3p
transcr_103948	M:NODE_347227_lenGth_31694_Cov_26.835678_23466-3p
transcr_103948	S:NODE_424631_lenGth_3119_Cov_27.136581_27835-5p
transcr_103951	M:mir-726-5p
transcr_103951	S:NODE_424631_lenGth_3119_Cov_27.136581_27835-5p
transcr_103952	M:NODE_100328_lenGth_37307_Cov_31.060150_8007-5p
transcr_103953	M:NODE_100328_lenGth_37307_Cov_31.060150_8007-5p
transcr_103958	M:mir-200a-5p
transcr_103982	M:NODE_100328_lenGth_37307_Cov_31.060150_8007-5p
transcr_103985	S:mir-10895-3p
transcr_103991	M:NODE_100328_lenGth_37307_Cov_31.060150_8007-5p
transcr_104028	M:NODE_319513_lenGth_12777_Cov_25.897472_22022-5p
transcr_104028	M:NODE_566768_lenGth_28237_Cov_26.092113_35777-5p
transcr_104029	M:NODE_73783_lenGth_9524_Cov_27.044939_6098-3p
transcr_104032	S:NODE_424631_lenGth_3119_Cov_27.136581_27835-5p
transcr_104061	M:NODE_18140_lenGth_4410_Cov_26.652155_1813-5p
transcr_104061	M:NODE_207375_lenGth_15949_Cov_31.924007_15267-3p
transcr_104070	S:NODE_424631_lenGth_3119_Cov_27.136581_27835-5p
transcr_104073	M:NODE_347227_lenGth_31694_Cov_26.835678_23466-3p
transcr_104096	M:NODE_100328_lenGth_37307_Cov_31.060150_8007-5p
transcr_104098	S:NODE_424631_lenGth_3119_Cov_27.136581_27835-5p
transcr_104110	S:NODE_424631_lenGth_3119_Cov_27.136581_27835-5p
transcr_104116	M:NODE_100328_lenGth_37307_Cov_31.060150_8007-5p
transcr_104117	M:mir-19c-3p
transcr_104135	M:NODE_140268_lenGth_8766_Cov_21.932808_10821-3p
transcr_104150	M:mir-19c-3p
transcr_104152	S:mir-7132b-3p
transcr_104172	M:mir-19c-3p
transcr_104172	M:NODE_319513_lenGth_12777_Cov_25.897472_22022-5p
transcr_104178	S:NODE_424631_lenGth_3119_Cov_27.136581_27835-5p
transcr_104180	S:mir-726-3p
transcr_104181	M:NODE_319513_lenGth_12777_Cov_25.897472_22022-5p
transcr_104188	S:mir-726-3p
transcr_104189	S:NODE_173406_lenGth_10615_Cov_25.613283_13044-3p
transcr_104197	M:NODE_100328_lenGth_37307_Cov_31.060150_8007-5p
transcr_104207	M:NODE_100328_lenGth_37307_Cov_31.060150_8007-5p
transcr_104226	M:NODE_18140_lenGth_4410_Cov_26.652155_1813-5p
transcr_104226	M:NODE_207375_lenGth_15949_Cov_31.924007_15267-3p
transcr_104232	S:mir-301a-3p
transcr_104262	M:NODE_347227_lenGth_31694_Cov_26.835678_23466-3p
transcr_104267	M:mir-200a-5p
transcr_104310	M:mir-200a-5p
transcr_104316	S:NODE_650421_lenGth_14855_Cov_31.549580_39767-5p
transcr_104326	M:mir-200a-5p
transcr_104359	M:NODE_18140_lenGth_4410_Cov_26.652155_1813-5p
transcr_104367	M:mir-19c-3p
transcr_104373	S:mir-301a-3p
transcr_104381	S:mir-726-3p
transcr_104387	M:NODE_18140_lenGth_4410_Cov_26.652155_1813-5p
transcr_104399	M:NODE_73783_lenGth_9524_Cov_27.044939_6098-3p
transcr_104404	S:NODE_424631_lenGth_3119_Cov_27.136581_27835-5p
transcr_104411	S:mir-7132b-3p
transcr_104422	S:NODE_424631_lenGth_3119_Cov_27.136581_27835-5p
transcr_104482	M:NODE_100328_lenGth_37307_Cov_31.060150_8007-5p
transcr_104498	M:mir-19c-3p
transcr_104513	M:NODE_100328_lenGth_37307_Cov_31.060150_8007-5p
transcr_104513	S:NODE_904529_lenGth_12541_Cov_25.146160_47617-5p
transcr_104515	M:NODE_319513_lenGth_12777_Cov_25.897472_22022-5p
transcr_104515	M:NODE_347227_lenGth_31694_Cov_26.835678_23466-3p
transcr_104529	M:mir-19c-3p
transcr_104536	S:NODE_173406_lenGth_10615_Cov_25.613283_13044-3p
transcr_104538	S:mir-301a-3p
transcr_104538	S:NODE_904529_lenGth_12541_Cov_25.146160_47617-5p
transcr_104539	M:NODE_347227_lenGth_31694_Cov_26.835678_23466-3p
transcr_104541	S:NODE_424631_lenGth_3119_Cov_27.136581_27835-5p
transcr_104548	M:mir-200a-5p
transcr_104548	S:mir-7132b-3p
transcr_104550	S:NODE_424631_lenGth_3119_Cov_27.136581_27835-5p
transcr_104557	M:NODE_100328_lenGth_37307_Cov_31.060150_8007-5p
transcr_104557	S:mir-301a-3p
transcr_104558	S:NODE_904529_lenGth_12541_Cov_25.146160_47617-5p
transcr_104567	S:mir-7132b-3p
transcr_104567	S:mir-726-3p
transcr_104584	S:NODE_173406_lenGth_10615_Cov_25.613283_13044-3p
transcr_104597	M:NODE_100328_lenGth_37307_Cov_31.060150_8007-5p
transcr_104628	S:mir-10895-3p
transcr_104641	S:mir-10895-3p
transcr_104644	M:NODE_18140_lenGth_4410_Cov_26.652155_1813-5p
transcr_104644	S:NODE_424631_lenGth_3119_Cov_27.136581_27835-5p
transcr_104654	S:NODE_424631_lenGth_3119_Cov_27.136581_27835-5p
transcr_104658	M:mir-19c-3p
transcr_104662	S:mir-7132b-3p
transcr_104689	S:NODE_173406_lenGth_10615_Cov_25.613283_13044-3p
transcr_104691	M:NODE_566768_lenGth_28237_Cov_26.092113_35777-5p
transcr_104694	M:NODE_207375_lenGth_15949_Cov_31.924007_15267-3p
transcr_104694	S:NODE_424631_lenGth_3119_Cov_27.136581_27835-5p
transcr_104701	M:NODE_566768_lenGth_28237_Cov_26.092113_35777-5p
transcr_104711	M:NODE_347227_lenGth_31694_Cov_26.835678_23466-3p
transcr_104711	S:mir-10895-3p
transcr_104729	M:NODE_319513_lenGth_12777_Cov_25.897472_22022-5p
transcr_104729	S:mir-301a-3p
transcr_104744	M:mir-200a-5p
transcr_104751	M:NODE_100328_lenGth_37307_Cov_31.060150_8007-5p
transcr_104766	M:mir-200a-5p
transcr_104766	M:NODE_18140_lenGth_4410_Cov_26.652155_1813-5p
transcr_104766	M:NODE_347227_lenGth_31694_Cov_26.835678_23466-3p
transcr_104766	S:mir-726-3p
transcr_104778	M:NODE_207375_lenGth_15949_Cov_31.924007_15267-3p
transcr_104780	M:mir-200a-5p
transcr_104780	S:NODE_424631_lenGth_3119_Cov_27.136581_27835-5p
transcr_104783	M:NODE_207375_lenGth_15949_Cov_31.924007_15267-3p
transcr_104798	M:NODE_100328_lenGth_37307_Cov_31.060150_8007-5p
transcr_104798	S:mir-10895-3p
transcr_104805	S:NODE_424631_lenGth_3119_Cov_27.136581_27835-5p
transcr_104810	M:NODE_347227_lenGth_31694_Cov_26.835678_23466-3p
transcr_104816	M:NODE_100328_lenGth_37307_Cov_31.060150_8007-5p
transcr_104838	M:mir-19c-3p
transcr_104846	M:NODE_207375_lenGth_15949_Cov_31.924007_15267-3p
transcr_104846	S:mir-10895-3p
transcr_104847	S:mir-301a-3p
transcr_104857	S:NODE_424631_lenGth_3119_Cov_27.136581_27835-5p
transcr_104867	M:NODE_73783_lenGth_9524_Cov_27.044939_6098-3p
transcr_104869	M:NODE_319513_lenGth_12777_Cov_25.897472_22022-5p
transcr_104877	S:mir-301a-3p
transcr_104885	S:NODE_904529_lenGth_12541_Cov_25.146160_47617-5p
transcr_104896	M:NODE_18140_lenGth_4410_Cov_26.652155_1813-5p
transcr_104922	M:NODE_18140_lenGth_4410_Cov_26.652155_1813-5p
transcr_104928	S:NODE_424631_lenGth_3119_Cov_27.136581_27835-5p
transcr_104947	S:mir-7132b-3p
transcr_104959	M:NODE_319513_lenGth_12777_Cov_25.897472_22022-5p
transcr_104968	S:NODE_173406_lenGth_10615_Cov_25.613283_13044-3p
transcr_104972	M:mir-19c-3p
transcr_104972	S:mir-301a-3p
transcr_104986	M:NODE_347227_lenGth_31694_Cov_26.835678_23466-3p
transcr_104992	M:NODE_73783_lenGth_9524_Cov_27.044939_6098-3p
transcr_104994	S:mir-10895-3p
transcr_105039	M:mir-200a-5p
transcr_105039	M:NODE_73783_lenGth_9524_Cov_27.044939_6098-3p
transcr_105039	S:NODE_424631_lenGth_3119_Cov_27.136581_27835-5p
transcr_105041	M:NODE_18140_lenGth_4410_Cov_26.652155_1813-5p
transcr_105063	M:NODE_100328_lenGth_37307_Cov_31.060150_8007-5p
transcr_105079	S:NODE_424631_lenGth_3119_Cov_27.136581_27835-5p
transcr_105088	M:NODE_319513_lenGth_12777_Cov_25.897472_22022-5p
transcr_105092	M:mir-19c-3p
transcr_105101	M:NODE_18140_lenGth_4410_Cov_26.652155_1813-5p
transcr_105111	M:NODE_319513_lenGth_12777_Cov_25.897472_22022-5p
transcr_105119	M:mir-200a-5p
transcr_105147	S:mir-10895-3p
transcr_105218	M:NODE_18140_lenGth_4410_Cov_26.652155_1813-5p
transcr_105218	M:NODE_207375_lenGth_15949_Cov_31.924007_15267-3p
transcr_105222	S:NODE_173406_lenGth_10615_Cov_25.613283_13044-3p
transcr_105223	M:NODE_18140_lenGth_4410_Cov_26.652155_1813-5p
transcr_105227	M:mir-19c-3p
transcr_105230	S:mir-301a-3p
transcr_105230	S:mir-7132b-3p
transcr_105233	M:NODE_100328_lenGth_37307_Cov_31.060150_8007-5p
transcr_105243	M:NODE_100328_lenGth_37307_Cov_31.060150_8007-5p
transcr_105254	S:NODE_424631_lenGth_3119_Cov_27.136581_27835-5p
transcr_105256	S:mir-7132b-3p
transcr_105271	M:mir-19c-3p
transcr_105273	M:NODE_73783_lenGth_9524_Cov_27.044939_6098-3p
transcr_105277	M:NODE_140268_lenGth_8766_Cov_21.932808_10821-3p
transcr_105291	M:NODE_319513_lenGth_12777_Cov_25.897472_22022-5p
transcr_105309	M:mir-200a-5p
transcr_105317	M:NODE_347227_lenGth_31694_Cov_26.835678_23466-3p
transcr_105327	M:mir-19c-3p
transcr_105342	M:NODE_319513_lenGth_12777_Cov_25.897472_22022-5p
transcr_105358	M:mir-726-5p
transcr_105364	M:mir-200a-5p
transcr_105372	M:NODE_207375_lenGth_15949_Cov_31.924007_15267-3p
transcr_105374	S:mir-10895-3p
transcr_105380	S:mir-301a-3p
transcr_105388	M:NODE_566768_lenGth_28237_Cov_26.092113_35777-5p
transcr_105410	M:mir-200a-5p
transcr_105447	M:NODE_319513_lenGth_12777_Cov_25.897472_22022-5p
transcr_105452	S:mir-7132b-3p
transcr_105456	S:NODE_424631_lenGth_3119_Cov_27.136581_27835-5p
transcr_105458	M:NODE_73783_lenGth_9524_Cov_27.044939_6098-3p
transcr_105469	S:mir-726-3p
transcr_105482	M:mir-726-5p
transcr_105482	M:NODE_140268_lenGth_8766_Cov_21.932808_10821-3p
transcr_105482	M:NODE_207375_lenGth_15949_Cov_31.924007_15267-3p
transcr_105488	M:mir-19c-3p
transcr_105494	M:NODE_100328_lenGth_37307_Cov_31.060150_8007-5p
transcr_105500	S:mir-301a-3p
transcr_105503	M:mir-19c-3p
transcr_105524	S:mir-301a-3p
transcr_105525	S:mir-301a-3p
transcr_105540	M:NODE_18140_lenGth_4410_Cov_26.652155_1813-5p
transcr_105542	M:NODE_140268_lenGth_8766_Cov_21.932808_10821-3p
transcr_105544	S:mir-10895-3p
transcr_105568	M:mir-726-5p
transcr_105580	M:mir-200a-5p
transcr_105586	M:mir-200a-5p
transcr_105593	M:NODE_100328_lenGth_37307_Cov_31.060150_8007-5p
transcr_105593	S:mir-10895-3p
transcr_105598	M:NODE_100328_lenGth_37307_Cov_31.060150_8007-5p
transcr_105598	M:NODE_319513_lenGth_12777_Cov_25.897472_22022-5p
transcr_105608	M:NODE_207375_lenGth_15949_Cov_31.924007_15267-3p
transcr_105611	S:NODE_904529_lenGth_12541_Cov_25.146160_47617-5p
transcr_105623	M:mir-19c-3p
transcr_105623	M:NODE_100328_lenGth_37307_Cov_31.060150_8007-5p
transcr_105625	M:mir-19c-3p
transcr_105626	S:NODE_424631_lenGth_3119_Cov_27.136581_27835-5p
transcr_105637	M:mir-200a-5p
transcr_105661	M:NODE_347227_lenGth_31694_Cov_26.835678_23466-3p
transcr_105671	M:mir-200a-5p
transcr_105686	M:NODE_207375_lenGth_15949_Cov_31.924007_15267-3p
transcr_105692	M:mir-200a-5p
transcr_105697	S:NODE_173406_lenGth_10615_Cov_25.613283_13044-3p
transcr_105699	S:mir-726-3p
transcr_105702	S:NODE_173406_lenGth_10615_Cov_25.613283_13044-3p
transcr_105738	S:NODE_173406_lenGth_10615_Cov_25.613283_13044-3p
transcr_105744	S:mir-7132b-3p
transcr_105748	M:NODE_100328_lenGth_37307_Cov_31.060150_8007-5p
transcr_105763	S:NODE_424631_lenGth_3119_Cov_27.136581_27835-5p
transcr_105763	S:NODE_904529_lenGth_12541_Cov_25.146160_47617-5p
transcr_105770	S:mir-301a-3p
transcr_105782	M:mir-19c-3p
transcr_105785	M:mir-19c-3p
transcr_105792	S:NODE_424631_lenGth_3119_Cov_27.136581_27835-5p
transcr_105806	M:NODE_207375_lenGth_15949_Cov_31.924007_15267-3p
transcr_105808	M:NODE_207375_lenGth_15949_Cov_31.924007_15267-3p
transcr_105810	M:NODE_207375_lenGth_15949_Cov_31.924007_15267-3p
transcr_105835	M:NODE_207375_lenGth_15949_Cov_31.924007_15267-3p
transcr_105837	M:mir-200a-5p
transcr_105850	M:NODE_207375_lenGth_15949_Cov_31.924007_15267-3p
transcr_105852	S:NODE_904529_lenGth_12541_Cov_25.146160_47617-5p
transcr_105870	S:NODE_904529_lenGth_12541_Cov_25.146160_47617-5p
transcr_105874	M:mir-19c-3p
transcr_105874	M:NODE_100328_lenGth_37307_Cov_31.060150_8007-5p
transcr_105876	M:NODE_100328_lenGth_37307_Cov_31.060150_8007-5p
transcr_105876	S:mir-10895-3p
transcr_105878	M:NODE_100328_lenGth_37307_Cov_31.060150_8007-5p
transcr_105878	M:NODE_18140_lenGth_4410_Cov_26.652155_1813-5p
transcr_105900	M:NODE_207375_lenGth_15949_Cov_31.924007_15267-3p
transcr_105900	M:NODE_347227_lenGth_31694_Cov_26.835678_23466-3p
transcr_105908	S:mir-10895-3p
transcr_105939	M:mir-200a-5p
transcr_105939	M:NODE_18140_lenGth_4410_Cov_26.652155_1813-5p
transcr_105954	M:mir-19c-3p
transcr_105961	S:NODE_904529_lenGth_12541_Cov_25.146160_47617-5p
transcr_105982	M:NODE_100328_lenGth_37307_Cov_31.060150_8007-5p
transcr_105989	M:NODE_73783_lenGth_9524_Cov_27.044939_6098-3p
transcr_105989	S:NODE_424631_lenGth_3119_Cov_27.136581_27835-5p
transcr_105992	M:NODE_566768_lenGth_28237_Cov_26.092113_35777-5p
transcr_106010	M:mir-200a-5p
transcr_106014	M:mir-200a-5p
transcr_106015	M:NODE_100328_lenGth_37307_Cov_31.060150_8007-5p
transcr_106017	M:NODE_207375_lenGth_15949_Cov_31.924007_15267-3p
transcr_106020	M:mir-200a-5p
transcr_106020	M:NODE_100328_lenGth_37307_Cov_31.060150_8007-5p
transcr_106037	M:mir-19c-3p
transcr_106037	M:mir-200a-5p
transcr_106037	S:NODE_173406_lenGth_10615_Cov_25.613283_13044-3p
transcr_106043	S:mir-7132b-3p
transcr_106048	M:NODE_73783_lenGth_9524_Cov_27.044939_6098-3p
transcr_106049	S:mir-10895-3p
transcr_106052	M:NODE_73783_lenGth_9524_Cov_27.044939_6098-3p
transcr_106052	S:NODE_173406_lenGth_10615_Cov_25.613283_13044-3p
transcr_106109	M:mir-200a-5p
transcr_106146	S:mir-7132b-3p
transcr_106146	S:NODE_173406_lenGth_10615_Cov_25.613283_13044-3p
transcr_106160	S:NODE_173406_lenGth_10615_Cov_25.613283_13044-3p
transcr_106161	M:mir-19c-3p
transcr_106162	M:NODE_207375_lenGth_15949_Cov_31.924007_15267-3p
transcr_106184	M:mir-19c-3p
transcr_106190	S:NODE_904529_lenGth_12541_Cov_25.146160_47617-5p
transcr_106197	S:NODE_424631_lenGth_3119_Cov_27.136581_27835-5p
transcr_106200	M:mir-19c-3p
transcr_106200	S:NODE_424631_lenGth_3119_Cov_27.136581_27835-5p
transcr_106217	S:mir-10895-3p
transcr_106239	M:mir-200a-5p
transcr_106239	M:NODE_18140_lenGth_4410_Cov_26.652155_1813-5p
transcr_106239	M:NODE_207375_lenGth_15949_Cov_31.924007_15267-3p
transcr_106261	S:mir-726-3p
transcr_106285	M:NODE_207375_lenGth_15949_Cov_31.924007_15267-3p
transcr_106289	S:mir-726-3p
transcr_106295	M:NODE_73783_lenGth_9524_Cov_27.044939_6098-3p
transcr_106304	S:mir-7132b-3p
transcr_106304	S:mir-726-3p
transcr_106319	S:NODE_424631_lenGth_3119_Cov_27.136581_27835-5p
transcr_106320	S:NODE_424631_lenGth_3119_Cov_27.136581_27835-5p
transcr_106325	M:mir-19c-3p
transcr_106354	M:mir-19c-3p
transcr_106357	S:NODE_424631_lenGth_3119_Cov_27.136581_27835-5p
transcr_106389	M:NODE_207375_lenGth_15949_Cov_31.924007_15267-3p
transcr_106396	M:mir-19c-3p
transcr_106398	M:NODE_18140_lenGth_4410_Cov_26.652155_1813-5p
transcr_106409	M:mir-200a-5p
transcr_106439	M:mir-200a-5p
transcr_106445	S:NODE_173406_lenGth_10615_Cov_25.613283_13044-3p
transcr_106451	M:NODE_73783_lenGth_9524_Cov_27.044939_6098-3p
transcr_106457	S:NODE_904529_lenGth_12541_Cov_25.146160_47617-5p
transcr_106462	S:mir-301a-3p
transcr_106467	S:mir-301a-3p
transcr_106469	S:mir-7132b-3p
transcr_106490	S:mir-7132b-3p
transcr_106494	S:mir-726-3p
transcr_106497	M:NODE_18140_lenGth_4410_Cov_26.652155_1813-5p
transcr_106498	M:NODE_207375_lenGth_15949_Cov_31.924007_15267-3p
transcr_106525	M:mir-200a-5p
transcr_106529	M:NODE_207375_lenGth_15949_Cov_31.924007_15267-3p
transcr_106555	M:NODE_207375_lenGth_15949_Cov_31.924007_15267-3p
transcr_106555	M:NODE_319513_lenGth_12777_Cov_25.897472_22022-5p
transcr_106559	S:mir-10895-3p
transcr_106562	M:NODE_319513_lenGth_12777_Cov_25.897472_22022-5p
transcr_106586	M:NODE_140268_lenGth_8766_Cov_21.932808_10821-3p
transcr_106598	S:NODE_424631_lenGth_3119_Cov_27.136581_27835-5p
transcr_106605	S:mir-301a-3p
transcr_106610	M:mir-19c-3p
transcr_106610	M:NODE_207375_lenGth_15949_Cov_31.924007_15267-3p
transcr_106610	S:NODE_904529_lenGth_12541_Cov_25.146160_47617-5p
transcr_106616	M:NODE_18140_lenGth_4410_Cov_26.652155_1813-5p
transcr_106621	M:mir-19c-3p
transcr_106660	M:mir-19c-3p
transcr_106660	M:NODE_100328_lenGth_37307_Cov_31.060150_8007-5p
transcr_106660	S:NODE_173406_lenGth_10615_Cov_25.613283_13044-3p
transcr_106665	M:mir-200a-5p
transcr_106666	S:mir-10895-3p
transcr_106666	S:mir-7132b-3p
transcr_106687	S:mir-10895-3p
transcr_106694	M:NODE_319513_lenGth_12777_Cov_25.897472_22022-5p
transcr_106712	S:mir-7132b-3p
transcr_106712	S:NODE_424631_lenGth_3119_Cov_27.136581_27835-5p
transcr_106719	M:NODE_73783_lenGth_9524_Cov_27.044939_6098-3p
transcr_106730	S:mir-7132b-3p
transcr_106737	M:mir-200a-5p
transcr_106741	S:NODE_424631_lenGth_3119_Cov_27.136581_27835-5p
transcr_106745	S:NODE_424631_lenGth_3119_Cov_27.136581_27835-5p
transcr_106746	S:NODE_424631_lenGth_3119_Cov_27.136581_27835-5p
transcr_106747	M:mir-200a-5p
transcr_106750	M:NODE_100328_lenGth_37307_Cov_31.060150_8007-5p
transcr_106750	M:NODE_319513_lenGth_12777_Cov_25.897472_22022-5p
transcr_106776	M:NODE_207375_lenGth_15949_Cov_31.924007_15267-3p
transcr_106776	S:mir-7132b-3p
transcr_106782	S:NODE_650421_lenGth_14855_Cov_31.549580_39767-5p
transcr_106784	M:mir-200a-5p
transcr_106784	M:NODE_18140_lenGth_4410_Cov_26.652155_1813-5p
transcr_106785	S:mir-10895-3p
transcr_106788	M:mir-19c-3p
transcr_106788	M:NODE_566768_lenGth_28237_Cov_26.092113_35777-5p
transcr_106788	M:NODE_73783_lenGth_9524_Cov_27.044939_6098-3p
transcr_106789	S:mir-726-3p
transcr_106798	S:NODE_424631_lenGth_3119_Cov_27.136581_27835-5p
transcr_106832	M:NODE_100328_lenGth_37307_Cov_31.060150_8007-5p
transcr_106834	M:NODE_207375_lenGth_15949_Cov_31.924007_15267-3p
transcr_106856	S:mir-10895-3p
transcr_106868	M:NODE_100328_lenGth_37307_Cov_31.060150_8007-5p
transcr_106871	S:NODE_173406_lenGth_10615_Cov_25.613283_13044-3p
transcr_106874	S:mir-10895-3p
transcr_106880	S:mir-10895-3p
transcr_106880	S:NODE_424631_lenGth_3119_Cov_27.136581_27835-5p
transcr_106892	M:mir-19c-3p
transcr_106893	M:NODE_207375_lenGth_15949_Cov_31.924007_15267-3p
transcr_106924	S:mir-726-3p
transcr_106970	S:mir-301a-3p
transcr_106978	M:NODE_207375_lenGth_15949_Cov_31.924007_15267-3p
transcr_106979	M:NODE_18140_lenGth_4410_Cov_26.652155_1813-5p
transcr_106979	S:mir-726-3p
transcr_106986	M:NODE_566768_lenGth_28237_Cov_26.092113_35777-5p
transcr_106988	S:NODE_424631_lenGth_3119_Cov_27.136581_27835-5p
transcr_106989	S:mir-7132b-3p
transcr_107001	M:NODE_18140_lenGth_4410_Cov_26.652155_1813-5p
transcr_107001	M:NODE_207375_lenGth_15949_Cov_31.924007_15267-3p
transcr_107025	S:mir-10895-3p
transcr_107044	S:mir-10895-3p
transcr_107045	M:NODE_207375_lenGth_15949_Cov_31.924007_15267-3p
transcr_107064	S:mir-10895-3p
transcr_107065	M:NODE_100328_lenGth_37307_Cov_31.060150_8007-5p
transcr_107066	M:NODE_73783_lenGth_9524_Cov_27.044939_6098-3p
transcr_107066	S:NODE_424631_lenGth_3119_Cov_27.136581_27835-5p
transcr_107067	S:mir-10895-3p
transcr_107074	S:mir-301a-3p
transcr_107092	S:mir-726-3p
transcr_107101	M:NODE_319513_lenGth_12777_Cov_25.897472_22022-5p
transcr_107101	S:NODE_424631_lenGth_3119_Cov_27.136581_27835-5p
transcr_107113	M:mir-726-5p
transcr_107115	S:mir-10895-3p
transcr_107135	M:NODE_73783_lenGth_9524_Cov_27.044939_6098-3p
transcr_107145	M:NODE_347227_lenGth_31694_Cov_26.835678_23466-3p
transcr_107162	M:NODE_18140_lenGth_4410_Cov_26.652155_1813-5p
transcr_107163	M:NODE_100328_lenGth_37307_Cov_31.060150_8007-5p
transcr_107164	M:mir-200a-5p
transcr_107164	M:NODE_18140_lenGth_4410_Cov_26.652155_1813-5p
transcr_107167	M:NODE_18140_lenGth_4410_Cov_26.652155_1813-5p
transcr_107172	M:mir-19c-3p
transcr_107172	M:mir-200a-5p
transcr_107185	M:mir-19c-3p
transcr_107187	S:mir-7132b-3p
transcr_107194	S:NODE_173406_lenGth_10615_Cov_25.613283_13044-3p
transcr_107208	M:NODE_73783_lenGth_9524_Cov_27.044939_6098-3p
transcr_107211	S:NODE_424631_lenGth_3119_Cov_27.136581_27835-5p
transcr_107257	M:mir-19c-3p
transcr_107300	M:mir-19c-3p
transcr_107308	S:mir-301a-3p
transcr_107308	S:NODE_904529_lenGth_12541_Cov_25.146160_47617-5p
transcr_107313	M:mir-19c-3p
transcr_107316	M:NODE_140268_lenGth_8766_Cov_21.932808_10821-3p
transcr_107318	M:mir-726-5p
transcr_107318	S:NODE_424631_lenGth_3119_Cov_27.136581_27835-5p
transcr_107331	M:NODE_319513_lenGth_12777_Cov_25.897472_22022-5p
transcr_107352	M:NODE_319513_lenGth_12777_Cov_25.897472_22022-5p
transcr_107352	M:NODE_73783_lenGth_9524_Cov_27.044939_6098-3p
transcr_107365	S:NODE_173406_lenGth_10615_Cov_25.613283_13044-3p
transcr_107366	M:NODE_18140_lenGth_4410_Cov_26.652155_1813-5p
transcr_107366	S:mir-726-3p
transcr_107371	S:NODE_424631_lenGth_3119_Cov_27.136581_27835-5p
transcr_107379	M:mir-19c-3p
transcr_107401	M:NODE_100328_lenGth_37307_Cov_31.060150_8007-5p
transcr_107405	S:mir-7132b-3p
transcr_107438	S:mir-726-3p
transcr_107439	M:NODE_319513_lenGth_12777_Cov_25.897472_22022-5p
transcr_107454	M:mir-19c-3p
transcr_107454	S:mir-301a-3p
transcr_107462	S:NODE_424631_lenGth_3119_Cov_27.136581_27835-5p
transcr_107500	S:NODE_173406_lenGth_10615_Cov_25.613283_13044-3p
transcr_107511	S:mir-10895-3p
transcr_107519	M:NODE_100328_lenGth_37307_Cov_31.060150_8007-5p
transcr_107519	M:NODE_566768_lenGth_28237_Cov_26.092113_35777-5p
transcr_107533	M:NODE_347227_lenGth_31694_Cov_26.835678_23466-3p
transcr_107533	S:mir-10895-3p
transcr_107544	M:NODE_100328_lenGth_37307_Cov_31.060150_8007-5p
transcr_107546	M:NODE_347227_lenGth_31694_Cov_26.835678_23466-3p
transcr_107552	M:NODE_140268_lenGth_8766_Cov_21.932808_10821-3p
transcr_107561	M:mir-200a-5p
transcr_107562	S:NODE_650421_lenGth_14855_Cov_31.549580_39767-5p
transcr_107581	S:NODE_424631_lenGth_3119_Cov_27.136581_27835-5p
transcr_107596	M:NODE_18140_lenGth_4410_Cov_26.652155_1813-5p
transcr_107598	M:NODE_73783_lenGth_9524_Cov_27.044939_6098-3p
transcr_107619	S:NODE_424631_lenGth_3119_Cov_27.136581_27835-5p
transcr_107626	S:NODE_173406_lenGth_10615_Cov_25.613283_13044-3p
transcr_107637	M:NODE_347227_lenGth_31694_Cov_26.835678_23466-3p
transcr_107642	M:NODE_319513_lenGth_12777_Cov_25.897472_22022-5p
transcr_107643	M:mir-19c-3p
transcr_107673	M:NODE_18140_lenGth_4410_Cov_26.652155_1813-5p
transcr_107680	M:mir-726-5p
transcr_107699	M:NODE_207375_lenGth_15949_Cov_31.924007_15267-3p
transcr_107732	S:NODE_424631_lenGth_3119_Cov_27.136581_27835-5p
transcr_107740	M:NODE_73783_lenGth_9524_Cov_27.044939_6098-3p
transcr_107741	S:NODE_424631_lenGth_3119_Cov_27.136581_27835-5p
transcr_107746	M:NODE_100328_lenGth_37307_Cov_31.060150_8007-5p
transcr_107754	S:mir-726-3p
transcr_107777	M:mir-200a-5p
transcr_107777	M:NODE_319513_lenGth_12777_Cov_25.897472_22022-5p
transcr_107777	S:mir-10895-3p
transcr_107821	M:NODE_73783_lenGth_9524_Cov_27.044939_6098-3p
transcr_107829	M:NODE_207375_lenGth_15949_Cov_31.924007_15267-3p
transcr_107839	M:NODE_207375_lenGth_15949_Cov_31.924007_15267-3p
transcr_107865	M:mir-19c-3p
transcr_107865	M:NODE_73783_lenGth_9524_Cov_27.044939_6098-3p
transcr_107866	M:NODE_207375_lenGth_15949_Cov_31.924007_15267-3p
transcr_107867	S:mir-301a-3p
transcr_107871	M:mir-200a-5p
transcr_107871	S:mir-301a-3p
transcr_107874	S:mir-7132b-3p
transcr_107874	S:mir-726-3p
transcr_107886	M:NODE_207375_lenGth_15949_Cov_31.924007_15267-3p
transcr_107886	M:NODE_319513_lenGth_12777_Cov_25.897472_22022-5p
transcr_107893	M:mir-726-5p
transcr_107907	S:mir-10895-3p
transcr_107909	M:mir-19c-3p
transcr_107909	M:NODE_207375_lenGth_15949_Cov_31.924007_15267-3p
transcr_107913	S:mir-726-3p
transcr_107915	M:NODE_207375_lenGth_15949_Cov_31.924007_15267-3p
transcr_107917	M:mir-19c-3p
transcr_107917	S:mir-10895-3p
transcr_107932	M:NODE_100328_lenGth_37307_Cov_31.060150_8007-5p
transcr_107934	S:NODE_424631_lenGth_3119_Cov_27.136581_27835-5p
transcr_107937	S:mir-10895-3p
transcr_107941	M:mir-200a-5p
transcr_107951	S:mir-10895-3p
transcr_107953	M:mir-19c-3p
transcr_107970	M:NODE_207375_lenGth_15949_Cov_31.924007_15267-3p
transcr_107981	S:NODE_424631_lenGth_3119_Cov_27.136581_27835-5p
transcr_107989	S:mir-7132b-3p
transcr_108005	M:NODE_100328_lenGth_37307_Cov_31.060150_8007-5p
transcr_108022	S:NODE_650421_lenGth_14855_Cov_31.549580_39767-5p
transcr_108024	M:mir-19c-3p
transcr_108033	S:mir-726-3p
transcr_108035	M:NODE_207375_lenGth_15949_Cov_31.924007_15267-3p
transcr_108035	M:NODE_319513_lenGth_12777_Cov_25.897472_22022-5p
transcr_108045	M:NODE_347227_lenGth_31694_Cov_26.835678_23466-3p
transcr_108061	M:NODE_18140_lenGth_4410_Cov_26.652155_1813-5p
transcr_108061	M:NODE_207375_lenGth_15949_Cov_31.924007_15267-3p
transcr_108062	M:mir-19c-3p
transcr_108062	M:mir-726-5p
transcr_108069	M:NODE_319513_lenGth_12777_Cov_25.897472_22022-5p
transcr_108083	M:NODE_347227_lenGth_31694_Cov_26.835678_23466-3p
transcr_108105	M:NODE_319513_lenGth_12777_Cov_25.897472_22022-5p
transcr_108122	S:mir-726-3p
transcr_108122	S:NODE_424631_lenGth_3119_Cov_27.136581_27835-5p
transcr_108162	M:NODE_100328_lenGth_37307_Cov_31.060150_8007-5p
transcr_108162	S:mir-7132b-3p
transcr_108164	M:NODE_319513_lenGth_12777_Cov_25.897472_22022-5p
transcr_108164	S:mir-726-3p
transcr_108171	M:mir-19c-3p
transcr_108193	M:mir-200a-5p
transcr_108196	S:mir-10895-3p
transcr_108196	S:NODE_424631_lenGth_3119_Cov_27.136581_27835-5p
transcr_108196	S:NODE_904529_lenGth_12541_Cov_25.146160_47617-5p
transcr_108242	M:mir-200a-5p
transcr_108270	S:NODE_424631_lenGth_3119_Cov_27.136581_27835-5p
transcr_108271	M:NODE_207375_lenGth_15949_Cov_31.924007_15267-3p
transcr_108283	M:NODE_140268_lenGth_8766_Cov_21.932808_10821-3p
transcr_108299	M:mir-19c-3p
transcr_108304	S:mir-726-3p
transcr_108336	S:NODE_424631_lenGth_3119_Cov_27.136581_27835-5p
transcr_108350	S:NODE_904529_lenGth_12541_Cov_25.146160_47617-5p
transcr_108355	M:mir-19c-3p
transcr_108359	M:NODE_100328_lenGth_37307_Cov_31.060150_8007-5p
transcr_108360	M:NODE_319513_lenGth_12777_Cov_25.897472_22022-5p
transcr_108360	M:NODE_73783_lenGth_9524_Cov_27.044939_6098-3p
transcr_108362	M:NODE_73783_lenGth_9524_Cov_27.044939_6098-3p
transcr_108362	S:NODE_424631_lenGth_3119_Cov_27.136581_27835-5p
transcr_108367	M:NODE_73783_lenGth_9524_Cov_27.044939_6098-3p
transcr_108390	M:NODE_73783_lenGth_9524_Cov_27.044939_6098-3p
transcr_108395	M:mir-200a-5p
transcr_108413	S:mir-301a-3p
transcr_108413	S:mir-7132b-3p
transcr_108422	M:NODE_347227_lenGth_31694_Cov_26.835678_23466-3p
transcr_108428	S:mir-7132b-3p
transcr_108440	M:NODE_347227_lenGth_31694_Cov_26.835678_23466-3p
transcr_108451	S:mir-301a-3p
transcr_108466	M:NODE_319513_lenGth_12777_Cov_25.897472_22022-5p
transcr_108466	M:NODE_73783_lenGth_9524_Cov_27.044939_6098-3p
transcr_108468	M:NODE_207375_lenGth_15949_Cov_31.924007_15267-3p
transcr_108493	M:mir-19c-3p
transcr_108512	M:mir-19c-3p
transcr_108513	M:NODE_73783_lenGth_9524_Cov_27.044939_6098-3p
transcr_108513	S:mir-726-3p
transcr_108521	S:mir-7132b-3p
transcr_108536	S:NODE_650421_lenGth_14855_Cov_31.549580_39767-5p
transcr_108549	S:mir-301a-3p
transcr_108552	M:mir-200a-5p
transcr_108556	S:mir-7132b-3p
transcr_108558	M:mir-200a-5p
transcr_108561	S:mir-726-3p
transcr_108564	M:NODE_140268_lenGth_8766_Cov_21.932808_10821-3p
transcr_108574	M:NODE_18140_lenGth_4410_Cov_26.652155_1813-5p
transcr_108578	S:NODE_424631_lenGth_3119_Cov_27.136581_27835-5p
transcr_108585	M:NODE_100328_lenGth_37307_Cov_31.060150_8007-5p
transcr_108591	M:NODE_347227_lenGth_31694_Cov_26.835678_23466-3p
transcr_108606	M:NODE_566768_lenGth_28237_Cov_26.092113_35777-5p
transcr_108617	M:NODE_207375_lenGth_15949_Cov_31.924007_15267-3p
transcr_108628	M:NODE_73783_lenGth_9524_Cov_27.044939_6098-3p
transcr_108635	M:NODE_566768_lenGth_28237_Cov_26.092113_35777-5p
transcr_108642	M:mir-200a-5p
transcr_108643	S:NODE_173406_lenGth_10615_Cov_25.613283_13044-3p
transcr_108645	M:NODE_207375_lenGth_15949_Cov_31.924007_15267-3p
transcr_108645	S:NODE_904529_lenGth_12541_Cov_25.146160_47617-5p
transcr_108655	M:mir-200a-5p
transcr_108664	M:NODE_100328_lenGth_37307_Cov_31.060150_8007-5p
transcr_108666	S:mir-301a-3p
transcr_108670	M:NODE_18140_lenGth_4410_Cov_26.652155_1813-5p
transcr_108672	S:mir-7132b-3p
transcr_108678	S:NODE_424631_lenGth_3119_Cov_27.136581_27835-5p
transcr_108692	M:mir-19c-3p
transcr_108693	M:NODE_100328_lenGth_37307_Cov_31.060150_8007-5p
transcr_108706	M:NODE_73783_lenGth_9524_Cov_27.044939_6098-3p
transcr_108708	S:NODE_424631_lenGth_3119_Cov_27.136581_27835-5p
transcr_108711	M:NODE_18140_lenGth_4410_Cov_26.652155_1813-5p
transcr_108716	S:mir-301a-3p
transcr_108749	M:NODE_100328_lenGth_37307_Cov_31.060150_8007-5p
transcr_108757	M:mir-726-5p
transcr_108764	M:NODE_207375_lenGth_15949_Cov_31.924007_15267-3p
transcr_108764	S:NODE_424631_lenGth_3119_Cov_27.136581_27835-5p
transcr_108773	S:NODE_173406_lenGth_10615_Cov_25.613283_13044-3p
transcr_108790	M:NODE_18140_lenGth_4410_Cov_26.652155_1813-5p
transcr_108796	M:mir-19c-3p
transcr_108796	M:mir-200a-5p
transcr_108798	M:mir-200a-5p
transcr_108816	S:mir-10895-3p
transcr_108830	M:NODE_100328_lenGth_37307_Cov_31.060150_8007-5p
transcr_108846	S:NODE_424631_lenGth_3119_Cov_27.136581_27835-5p
transcr_108858	M:mir-19c-3p
transcr_108865	S:mir-301a-3p
transcr_108897	M:mir-19c-3p
transcr_108897	M:NODE_207375_lenGth_15949_Cov_31.924007_15267-3p
transcr_108906	M:NODE_18140_lenGth_4410_Cov_26.652155_1813-5p
transcr_108907	M:mir-200a-5p
transcr_108911	M:NODE_100328_lenGth_37307_Cov_31.060150_8007-5p
transcr_108937	M:NODE_207375_lenGth_15949_Cov_31.924007_15267-3p
transcr_108942	S:mir-10895-3p
transcr_108944	M:NODE_18140_lenGth_4410_Cov_26.652155_1813-5p
transcr_108947	M:mir-19c-3p
transcr_108963	M:NODE_100328_lenGth_37307_Cov_31.060150_8007-5p
transcr_108964	S:mir-301a-3p
transcr_108983	M:NODE_100328_lenGth_37307_Cov_31.060150_8007-5p
transcr_108983	M:NODE_18140_lenGth_4410_Cov_26.652155_1813-5p
transcr_108986	M:mir-19c-3p
transcr_108996	S:NODE_424631_lenGth_3119_Cov_27.136581_27835-5p
transcr_109008	M:NODE_566768_lenGth_28237_Cov_26.092113_35777-5p
transcr_109010	S:mir-7132b-3p
transcr_109033	M:NODE_566768_lenGth_28237_Cov_26.092113_35777-5p
transcr_109047	M:NODE_207375_lenGth_15949_Cov_31.924007_15267-3p
transcr_109051	M:NODE_18140_lenGth_4410_Cov_26.652155_1813-5p
transcr_109052	M:NODE_18140_lenGth_4410_Cov_26.652155_1813-5p
transcr_109052	M:NODE_207375_lenGth_15949_Cov_31.924007_15267-3p
transcr_109058	M:mir-19c-3p
transcr_109069	S:NODE_173406_lenGth_10615_Cov_25.613283_13044-3p
transcr_109084	M:mir-200a-5p
transcr_109087	S:mir-726-3p
transcr_109092	S:mir-7132b-3p
transcr_109093	M:NODE_566768_lenGth_28237_Cov_26.092113_35777-5p
transcr_109097	S:NODE_173406_lenGth_10615_Cov_25.613283_13044-3p
transcr_109099	S:mir-10895-3p
transcr_109103	M:NODE_319513_lenGth_12777_Cov_25.897472_22022-5p
transcr_109125	S:mir-10895-3p
transcr_109125	S:NODE_424631_lenGth_3119_Cov_27.136581_27835-5p
transcr_109134	M:NODE_73783_lenGth_9524_Cov_27.044939_6098-3p
transcr_109147	S:NODE_650421_lenGth_14855_Cov_31.549580_39767-5p
transcr_109207	M:NODE_207375_lenGth_15949_Cov_31.924007_15267-3p
transcr_109207	S:mir-726-3p
transcr_109215	M:NODE_100328_lenGth_37307_Cov_31.060150_8007-5p
transcr_109215	S:NODE_904529_lenGth_12541_Cov_25.146160_47617-5p
transcr_109230	S:mir-7132b-3p
transcr_109230	S:NODE_173406_lenGth_10615_Cov_25.613283_13044-3p
transcr_109238	S:NODE_424631_lenGth_3119_Cov_27.136581_27835-5p
transcr_109248	M:NODE_207375_lenGth_15949_Cov_31.924007_15267-3p
transcr_109248	M:NODE_319513_lenGth_12777_Cov_25.897472_22022-5p
transcr_109253	S:NODE_904529_lenGth_12541_Cov_25.146160_47617-5p
transcr_109256	M:NODE_319513_lenGth_12777_Cov_25.897472_22022-5p
transcr_109266	M:mir-19c-3p
transcr_109266	S:mir-726-3p
transcr_109266	S:NODE_173406_lenGth_10615_Cov_25.613283_13044-3p
transcr_109266	S:NODE_650421_lenGth_14855_Cov_31.549580_39767-5p
transcr_109270	M:mir-19c-3p
transcr_109274	M:NODE_140268_lenGth_8766_Cov_21.932808_10821-3p
transcr_109274	M:NODE_566768_lenGth_28237_Cov_26.092113_35777-5p
transcr_109278	M:mir-200a-5p
transcr_109285	M:NODE_207375_lenGth_15949_Cov_31.924007_15267-3p
transcr_109299	M:mir-200a-5p
transcr_109310	M:mir-19c-3p
transcr_109312	S:mir-726-3p
transcr_109315	M:mir-19c-3p
transcr_109315	S:mir-7132b-3p
transcr_109381	M:NODE_207375_lenGth_15949_Cov_31.924007_15267-3p
transcr_109386	M:NODE_18140_lenGth_4410_Cov_26.652155_1813-5p
transcr_109397	M:NODE_347227_lenGth_31694_Cov_26.835678_23466-3p
transcr_109397	S:NODE_173406_lenGth_10615_Cov_25.613283_13044-3p
transcr_109402	S:mir-301a-3p
transcr_109444	M:NODE_73783_lenGth_9524_Cov_27.044939_6098-3p
transcr_109450	S:NODE_424631_lenGth_3119_Cov_27.136581_27835-5p
transcr_109453	S:mir-301a-3p
transcr_109455	M:NODE_18140_lenGth_4410_Cov_26.652155_1813-5p
transcr_109457	M:NODE_207375_lenGth_15949_Cov_31.924007_15267-3p
transcr_109457	M:NODE_347227_lenGth_31694_Cov_26.835678_23466-3p
transcr_109457	S:NODE_650421_lenGth_14855_Cov_31.549580_39767-5p
transcr_109458	M:mir-19c-3p
transcr_109458	M:NODE_100328_lenGth_37307_Cov_31.060150_8007-5p
transcr_109458	S:mir-726-3p
transcr_109466	S:NODE_173406_lenGth_10615_Cov_25.613283_13044-3p
transcr_109471	M:NODE_319513_lenGth_12777_Cov_25.897472_22022-5p
transcr_109483	M:mir-19c-3p
transcr_109490	M:mir-19c-3p
transcr_109490	S:NODE_173406_lenGth_10615_Cov_25.613283_13044-3p
transcr_109513	M:mir-19c-3p
transcr_109513	M:NODE_347227_lenGth_31694_Cov_26.835678_23466-3p
transcr_109519	S:mir-10895-3p
transcr_109521	S:mir-10895-3p
transcr_109537	M:NODE_140268_lenGth_8766_Cov_21.932808_10821-3p
transcr_109540	S:mir-726-3p
transcr_109542	S:mir-7132b-3p
transcr_109546	S:mir-7132b-3p
transcr_109548	M:mir-726-5p
transcr_109548	S:NODE_424631_lenGth_3119_Cov_27.136581_27835-5p
transcr_109549	S:mir-7132b-3p
transcr_109555	M:NODE_18140_lenGth_4410_Cov_26.652155_1813-5p
transcr_109566	M:mir-19c-3p
transcr_109583	M:NODE_73783_lenGth_9524_Cov_27.044939_6098-3p
transcr_109585	S:mir-726-3p
transcr_109590	S:NODE_173406_lenGth_10615_Cov_25.613283_13044-3p
transcr_109591	M:mir-19c-3p
transcr_109591	S:NODE_173406_lenGth_10615_Cov_25.613283_13044-3p
transcr_109592	M:NODE_18140_lenGth_4410_Cov_26.652155_1813-5p
transcr_109592	M:NODE_207375_lenGth_15949_Cov_31.924007_15267-3p
transcr_109597	M:mir-19c-3p
transcr_109605	S:NODE_424631_lenGth_3119_Cov_27.136581_27835-5p
transcr_109616	S:mir-301a-3p
transcr_109657	S:NODE_173406_lenGth_10615_Cov_25.613283_13044-3p
transcr_109659	S:mir-726-3p
transcr_109662	S:NODE_904529_lenGth_12541_Cov_25.146160_47617-5p
transcr_109666	M:NODE_140268_lenGth_8766_Cov_21.932808_10821-3p
transcr_109669	S:NODE_173406_lenGth_10615_Cov_25.613283_13044-3p
transcr_109672	M:NODE_18140_lenGth_4410_Cov_26.652155_1813-5p
transcr_109672	M:NODE_207375_lenGth_15949_Cov_31.924007_15267-3p
transcr_109689	M:mir-200a-5p
transcr_109715	M:NODE_18140_lenGth_4410_Cov_26.652155_1813-5p
transcr_109727	S:NODE_904529_lenGth_12541_Cov_25.146160_47617-5p
transcr_109728	S:mir-726-3p
transcr_109768	S:mir-7132b-3p
transcr_109780	M:mir-200a-5p
transcr_109803	M:NODE_140268_lenGth_8766_Cov_21.932808_10821-3p
transcr_109811	S:mir-301a-3p
transcr_109816	S:NODE_173406_lenGth_10615_Cov_25.613283_13044-3p
transcr_109818	M:NODE_207375_lenGth_15949_Cov_31.924007_15267-3p
transcr_109832	S:NODE_904529_lenGth_12541_Cov_25.146160_47617-5p
transcr_109850	M:NODE_100328_lenGth_37307_Cov_31.060150_8007-5p
transcr_109855	M:NODE_319513_lenGth_12777_Cov_25.897472_22022-5p
transcr_109858	M:mir-19c-3p
transcr_109872	M:NODE_18140_lenGth_4410_Cov_26.652155_1813-5p
transcr_109874	S:mir-7132b-3p
transcr_109875	M:NODE_207375_lenGth_15949_Cov_31.924007_15267-3p
transcr_109876	S:NODE_173406_lenGth_10615_Cov_25.613283_13044-3p
transcr_109891	S:NODE_424631_lenGth_3119_Cov_27.136581_27835-5p
transcr_109897	M:NODE_100328_lenGth_37307_Cov_31.060150_8007-5p
transcr_109909	S:NODE_424631_lenGth_3119_Cov_27.136581_27835-5p
transcr_109913	M:NODE_207375_lenGth_15949_Cov_31.924007_15267-3p
transcr_109920	M:mir-19c-3p
transcr_109920	M:mir-200a-5p
transcr_109920	M:NODE_319513_lenGth_12777_Cov_25.897472_22022-5p
transcr_109923	M:NODE_100328_lenGth_37307_Cov_31.060150_8007-5p
transcr_109923	S:NODE_904529_lenGth_12541_Cov_25.146160_47617-5p
transcr_109925	S:mir-10895-3p
transcr_109929	M:NODE_73783_lenGth_9524_Cov_27.044939_6098-3p
transcr_109956	M:NODE_566768_lenGth_28237_Cov_26.092113_35777-5p
transcr_109975	S:mir-301a-3p
transcr_109988	S:NODE_424631_lenGth_3119_Cov_27.136581_27835-5p
transcr_110003	S:mir-726-3p
transcr_110033	M:mir-200a-5p
transcr_110033	M:NODE_207375_lenGth_15949_Cov_31.924007_15267-3p
transcr_110033	S:NODE_650421_lenGth_14855_Cov_31.549580_39767-5p
transcr_110047	S:mir-7132b-3p
transcr_110050	M:NODE_207375_lenGth_15949_Cov_31.924007_15267-3p
transcr_110053	S:NODE_650421_lenGth_14855_Cov_31.549580_39767-5p
transcr_110056	M:mir-19c-3p
transcr_110063	M:mir-19c-3p
transcr_110067	S:mir-7132b-3p
transcr_110068	M:NODE_18140_lenGth_4410_Cov_26.652155_1813-5p
transcr_110096	M:mir-19c-3p
transcr_110107	S:mir-10895-3p
transcr_110119	M:NODE_73783_lenGth_9524_Cov_27.044939_6098-3p
transcr_110119	S:NODE_424631_lenGth_3119_Cov_27.136581_27835-5p
transcr_110136	S:NODE_424631_lenGth_3119_Cov_27.136581_27835-5p
transcr_110146	M:NODE_319513_lenGth_12777_Cov_25.897472_22022-5p
transcr_110149	M:mir-19c-3p
transcr_110149	S:mir-7132b-3p
transcr_110182	M:NODE_319513_lenGth_12777_Cov_25.897472_22022-5p
transcr_110200	M:NODE_207375_lenGth_15949_Cov_31.924007_15267-3p
transcr_110200	M:NODE_347227_lenGth_31694_Cov_26.835678_23466-3p
transcr_110201	M:NODE_18140_lenGth_4410_Cov_26.652155_1813-5p
transcr_110201	M:NODE_207375_lenGth_15949_Cov_31.924007_15267-3p
transcr_110209	S:mir-726-3p
transcr_110215	S:NODE_173406_lenGth_10615_Cov_25.613283_13044-3p
transcr_110217	M:mir-19c-3p
transcr_110218	M:mir-19c-3p
transcr_110220	S:mir-7132b-3p
transcr_110262	S:NODE_904529_lenGth_12541_Cov_25.146160_47617-5p
transcr_110277	M:NODE_319513_lenGth_12777_Cov_25.897472_22022-5p
transcr_110291	M:NODE_347227_lenGth_31694_Cov_26.835678_23466-3p
transcr_110293	M:NODE_347227_lenGth_31694_Cov_26.835678_23466-3p
transcr_110295	M:NODE_18140_lenGth_4410_Cov_26.652155_1813-5p
transcr_110295	M:NODE_207375_lenGth_15949_Cov_31.924007_15267-3p
transcr_110300	M:mir-19c-3p
transcr_110300	S:mir-301a-3p
transcr_110342	M:mir-19c-3p
transcr_110342	M:NODE_100328_lenGth_37307_Cov_31.060150_8007-5p
transcr_110366	S:NODE_424631_lenGth_3119_Cov_27.136581_27835-5p
transcr_110381	M:NODE_207375_lenGth_15949_Cov_31.924007_15267-3p
transcr_110387	S:mir-726-3p
transcr_110392	S:NODE_424631_lenGth_3119_Cov_27.136581_27835-5p
transcr_110395	M:NODE_18140_lenGth_4410_Cov_26.652155_1813-5p
transcr_110422	S:mir-10895-3p
transcr_110422	S:mir-7132b-3p
transcr_110424	S:NODE_904529_lenGth_12541_Cov_25.146160_47617-5p
transcr_110429	M:mir-19c-3p
transcr_110429	M:NODE_319513_lenGth_12777_Cov_25.897472_22022-5p
transcr_110429	M:NODE_566768_lenGth_28237_Cov_26.092113_35777-5p
transcr_110431	M:NODE_73783_lenGth_9524_Cov_27.044939_6098-3p
transcr_110438	S:mir-7132b-3p
transcr_110439	S:NODE_424631_lenGth_3119_Cov_27.136581_27835-5p
transcr_110444	M:mir-200a-5p
transcr_110444	M:NODE_319513_lenGth_12777_Cov_25.897472_22022-5p
transcr_110449	S:mir-10895-3p
transcr_110470	M:NODE_566768_lenGth_28237_Cov_26.092113_35777-5p
transcr_110470	S:mir-726-3p
transcr_110473	S:NODE_424631_lenGth_3119_Cov_27.136581_27835-5p
transcr_110474	S:NODE_173406_lenGth_10615_Cov_25.613283_13044-3p
transcr_110477	M:NODE_73783_lenGth_9524_Cov_27.044939_6098-3p
transcr_110480	S:NODE_173406_lenGth_10615_Cov_25.613283_13044-3p
transcr_110484	M:NODE_18140_lenGth_4410_Cov_26.652155_1813-5p
transcr_110491	M:NODE_319513_lenGth_12777_Cov_25.897472_22022-5p
transcr_110498	M:NODE_140268_lenGth_8766_Cov_21.932808_10821-3p
transcr_110498	M:NODE_207375_lenGth_15949_Cov_31.924007_15267-3p
transcr_110511	M:NODE_100328_lenGth_37307_Cov_31.060150_8007-5p
transcr_110519	M:NODE_100328_lenGth_37307_Cov_31.060150_8007-5p
transcr_110519	M:NODE_18140_lenGth_4410_Cov_26.652155_1813-5p
transcr_110522	M:mir-19c-3p
transcr_110522	M:NODE_207375_lenGth_15949_Cov_31.924007_15267-3p
transcr_110540	S:mir-726-3p
transcr_110544	S:NODE_904529_lenGth_12541_Cov_25.146160_47617-5p
transcr_110547	M:NODE_347227_lenGth_31694_Cov_26.835678_23466-3p
transcr_110552	M:NODE_207375_lenGth_15949_Cov_31.924007_15267-3p
transcr_110552	S:NODE_904529_lenGth_12541_Cov_25.146160_47617-5p
transcr_110557	M:NODE_140268_lenGth_8766_Cov_21.932808_10821-3p
transcr_110562	S:NODE_650421_lenGth_14855_Cov_31.549580_39767-5p
transcr_110563	M:NODE_207375_lenGth_15949_Cov_31.924007_15267-3p
transcr_110571	M:mir-19c-3p
transcr_110571	M:NODE_100328_lenGth_37307_Cov_31.060150_8007-5p
transcr_110573	M:NODE_100328_lenGth_37307_Cov_31.060150_8007-5p
transcr_110575	M:NODE_100328_lenGth_37307_Cov_31.060150_8007-5p
transcr_110575	S:mir-10895-3p
transcr_110575	S:mir-301a-3p
transcr_110584	S:NODE_424631_lenGth_3119_Cov_27.136581_27835-5p
transcr_110606	S:mir-10895-3p
transcr_110611	M:mir-19c-3p
transcr_110611	M:mir-726-5p
transcr_110614	M:NODE_18140_lenGth_4410_Cov_26.652155_1813-5p
transcr_110616	M:NODE_140268_lenGth_8766_Cov_21.932808_10821-3p
transcr_110617	S:NODE_424631_lenGth_3119_Cov_27.136581_27835-5p
transcr_110627	M:mir-200a-5p
transcr_110636	M:NODE_100328_lenGth_37307_Cov_31.060150_8007-5p
transcr_110657	S:NODE_904529_lenGth_12541_Cov_25.146160_47617-5p
transcr_110671	M:mir-200a-5p
transcr_110675	S:mir-7132b-3p
transcr_110676	S:mir-301a-3p
transcr_110688	M:mir-200a-5p
transcr_110704	M:mir-200a-5p
transcr_110704	S:NODE_173406_lenGth_10615_Cov_25.613283_13044-3p
transcr_110720	M:NODE_18140_lenGth_4410_Cov_26.652155_1813-5p
transcr_110726	S:NODE_173406_lenGth_10615_Cov_25.613283_13044-3p
transcr_110747	M:NODE_100328_lenGth_37307_Cov_31.060150_8007-5p
transcr_110750	M:NODE_100328_lenGth_37307_Cov_31.060150_8007-5p
transcr_110755	S:NODE_173406_lenGth_10615_Cov_25.613283_13044-3p
transcr_110768	S:mir-726-3p
transcr_110771	M:NODE_18140_lenGth_4410_Cov_26.652155_1813-5p
transcr_110786	M:NODE_100328_lenGth_37307_Cov_31.060150_8007-5p
transcr_110794	S:mir-726-3p
transcr_110808	S:mir-7132b-3p
transcr_110808	S:NODE_424631_lenGth_3119_Cov_27.136581_27835-5p
transcr_110818	M:NODE_100328_lenGth_37307_Cov_31.060150_8007-5p
transcr_110820	M:NODE_207375_lenGth_15949_Cov_31.924007_15267-3p
transcr_110820	S:NODE_173406_lenGth_10615_Cov_25.613283_13044-3p
transcr_110825	M:NODE_207375_lenGth_15949_Cov_31.924007_15267-3p
transcr_110827	S:NODE_424631_lenGth_3119_Cov_27.136581_27835-5p
transcr_110846	M:mir-200a-5p
transcr_110850	S:NODE_904529_lenGth_12541_Cov_25.146160_47617-5p
transcr_110852	M:mir-200a-5p
transcr_110852	M:NODE_207375_lenGth_15949_Cov_31.924007_15267-3p
transcr_110853	S:NODE_424631_lenGth_3119_Cov_27.136581_27835-5p
transcr_110859	M:mir-19c-3p
transcr_110859	S:NODE_424631_lenGth_3119_Cov_27.136581_27835-5p
transcr_110862	S:NODE_904529_lenGth_12541_Cov_25.146160_47617-5p
transcr_110876	M:mir-726-5p
transcr_110896	S:mir-10895-3p
transcr_110900	M:mir-200a-5p
transcr_110903	M:NODE_18140_lenGth_4410_Cov_26.652155_1813-5p
transcr_110943	M:NODE_100328_lenGth_37307_Cov_31.060150_8007-5p
transcr_110946	S:NODE_904529_lenGth_12541_Cov_25.146160_47617-5p
transcr_110952	S:mir-10895-3p
transcr_110956	M:NODE_207375_lenGth_15949_Cov_31.924007_15267-3p
transcr_110961	S:mir-726-3p
transcr_110969	S:NODE_650421_lenGth_14855_Cov_31.549580_39767-5p
transcr_110991	M:NODE_566768_lenGth_28237_Cov_26.092113_35777-5p
transcr_110994	S:mir-726-3p
transcr_110996	M:NODE_100328_lenGth_37307_Cov_31.060150_8007-5p
transcr_111004	M:NODE_319513_lenGth_12777_Cov_25.897472_22022-5p
transcr_111012	M:NODE_18140_lenGth_4410_Cov_26.652155_1813-5p
transcr_111016	M:mir-19c-3p
transcr_111029	M:NODE_100328_lenGth_37307_Cov_31.060150_8007-5p
transcr_111029	S:NODE_424631_lenGth_3119_Cov_27.136581_27835-5p
transcr_111044	S:mir-7132b-3p
transcr_111047	S:NODE_173406_lenGth_10615_Cov_25.613283_13044-3p
transcr_111065	S:NODE_424631_lenGth_3119_Cov_27.136581_27835-5p
transcr_111066	M:NODE_319513_lenGth_12777_Cov_25.897472_22022-5p
transcr_111067	M:NODE_18140_lenGth_4410_Cov_26.652155_1813-5p
transcr_111089	S:mir-726-3p
transcr_111092	M:NODE_73783_lenGth_9524_Cov_27.044939_6098-3p
transcr_111092	S:mir-7132b-3p
transcr_111097	S:mir-7132b-3p
transcr_111102	M:NODE_207375_lenGth_15949_Cov_31.924007_15267-3p
transcr_111113	S:mir-10895-3p
transcr_111119	M:mir-19c-3p
transcr_111120	S:mir-726-3p
transcr_111131	M:mir-19c-3p
transcr_111139	S:NODE_424631_lenGth_3119_Cov_27.136581_27835-5p
transcr_111144	S:mir-7132b-3p
transcr_111150	M:NODE_73783_lenGth_9524_Cov_27.044939_6098-3p
transcr_111152	M:NODE_319513_lenGth_12777_Cov_25.897472_22022-5p
transcr_111163	M:NODE_319513_lenGth_12777_Cov_25.897472_22022-5p
transcr_111164	M:mir-726-5p
transcr_111170	M:NODE_207375_lenGth_15949_Cov_31.924007_15267-3p
transcr_111179	S:NODE_904529_lenGth_12541_Cov_25.146160_47617-5p
transcr_111180	M:NODE_18140_lenGth_4410_Cov_26.652155_1813-5p
transcr_111180	S:NODE_173406_lenGth_10615_Cov_25.613283_13044-3p
transcr_111187	M:NODE_100328_lenGth_37307_Cov_31.060150_8007-5p
transcr_111190	S:mir-726-3p
transcr_111199	M:mir-19c-3p
transcr_111199	M:NODE_18140_lenGth_4410_Cov_26.652155_1813-5p
transcr_111227	S:mir-7132b-3p
transcr_111236	M:NODE_319513_lenGth_12777_Cov_25.897472_22022-5p
transcr_111239	S:NODE_904529_lenGth_12541_Cov_25.146160_47617-5p
transcr_111240	M:NODE_18140_lenGth_4410_Cov_26.652155_1813-5p
transcr_111241	S:mir-726-3p
transcr_111273	S:mir-301a-3p
transcr_111284	M:NODE_73783_lenGth_9524_Cov_27.044939_6098-3p
transcr_111285	S:NODE_424631_lenGth_3119_Cov_27.136581_27835-5p
transcr_111295	M:mir-19c-3p
transcr_111295	M:mir-200a-5p
transcr_111296	S:mir-10895-3p
transcr_111307	S:NODE_424631_lenGth_3119_Cov_27.136581_27835-5p
transcr_111335	S:NODE_650421_lenGth_14855_Cov_31.549580_39767-5p
transcr_111344	M:NODE_207375_lenGth_15949_Cov_31.924007_15267-3p
transcr_111344	S:mir-7132b-3p
transcr_111357	S:mir-10895-3p
transcr_111373	S:mir-10895-3p
transcr_111384	M:NODE_347227_lenGth_31694_Cov_26.835678_23466-3p
transcr_111395	M:NODE_207375_lenGth_15949_Cov_31.924007_15267-3p
transcr_111397	M:NODE_100328_lenGth_37307_Cov_31.060150_8007-5p
transcr_111418	M:NODE_207375_lenGth_15949_Cov_31.924007_15267-3p
transcr_111426	M:NODE_18140_lenGth_4410_Cov_26.652155_1813-5p
transcr_111429	M:NODE_566768_lenGth_28237_Cov_26.092113_35777-5p
transcr_111431	M:NODE_18140_lenGth_4410_Cov_26.652155_1813-5p
transcr_111431	M:NODE_319513_lenGth_12777_Cov_25.897472_22022-5p
transcr_111435	S:mir-10895-3p
transcr_111438	M:NODE_100328_lenGth_37307_Cov_31.060150_8007-5p
transcr_111469	S:NODE_173406_lenGth_10615_Cov_25.613283_13044-3p
transcr_111471	M:mir-200a-5p
transcr_111471	S:NODE_424631_lenGth_3119_Cov_27.136581_27835-5p
transcr_111516	M:NODE_18140_lenGth_4410_Cov_26.652155_1813-5p
transcr_111519	M:NODE_207375_lenGth_15949_Cov_31.924007_15267-3p
transcr_111523	M:NODE_140268_lenGth_8766_Cov_21.932808_10821-3p
transcr_111523	S:mir-7132b-3p
transcr_111523	S:NODE_173406_lenGth_10615_Cov_25.613283_13044-3p
transcr_111526	M:mir-19c-3p
transcr_111526	M:NODE_73783_lenGth_9524_Cov_27.044939_6098-3p
transcr_111528	M:NODE_347227_lenGth_31694_Cov_26.835678_23466-3p
transcr_111530	M:NODE_18140_lenGth_4410_Cov_26.652155_1813-5p
transcr_111530	M:NODE_207375_lenGth_15949_Cov_31.924007_15267-3p
transcr_111530	S:mir-726-3p
transcr_111533	S:NODE_424631_lenGth_3119_Cov_27.136581_27835-5p
transcr_111539	M:mir-19c-3p
transcr_111539	M:NODE_100328_lenGth_37307_Cov_31.060150_8007-5p
transcr_111562	M:mir-200a-5p
transcr_111562	M:mir-726-5p
transcr_111566	M:NODE_100328_lenGth_37307_Cov_31.060150_8007-5p
transcr_111567	S:NODE_424631_lenGth_3119_Cov_27.136581_27835-5p
transcr_111581	S:mir-10895-3p
transcr_111597	M:mir-200a-5p
transcr_111597	M:mir-726-5p
transcr_111598	S:mir-10895-3p
transcr_111604	S:mir-10895-3p
transcr_111605	S:mir-726-3p
transcr_111608	M:NODE_100328_lenGth_37307_Cov_31.060150_8007-5p
transcr_111635	M:NODE_207375_lenGth_15949_Cov_31.924007_15267-3p
transcr_111656	S:mir-301a-3p
transcr_111660	S:mir-726-3p
transcr_111662	M:NODE_319513_lenGth_12777_Cov_25.897472_22022-5p
transcr_111672	M:NODE_207375_lenGth_15949_Cov_31.924007_15267-3p
transcr_111672	S:mir-301a-3p
transcr_111673	S:mir-7132b-3p
transcr_111674	M:NODE_18140_lenGth_4410_Cov_26.652155_1813-5p
transcr_111674	M:NODE_319513_lenGth_12777_Cov_25.897472_22022-5p
transcr_111706	M:NODE_100328_lenGth_37307_Cov_31.060150_8007-5p
transcr_111719	M:NODE_347227_lenGth_31694_Cov_26.835678_23466-3p
transcr_111739	S:NODE_904529_lenGth_12541_Cov_25.146160_47617-5p
transcr_111752	S:mir-726-3p
transcr_111757	M:mir-200a-5p
transcr_111758	S:NODE_650421_lenGth_14855_Cov_31.549580_39767-5p
transcr_111769	S:NODE_904529_lenGth_12541_Cov_25.146160_47617-5p
transcr_111788	M:mir-726-5p
transcr_111793	S:NODE_424631_lenGth_3119_Cov_27.136581_27835-5p
transcr_111799	M:NODE_73783_lenGth_9524_Cov_27.044939_6098-3p
transcr_111818	M:NODE_18140_lenGth_4410_Cov_26.652155_1813-5p
transcr_111828	M:NODE_207375_lenGth_15949_Cov_31.924007_15267-3p
transcr_111833	M:mir-19c-3p
transcr_111837	S:mir-7132b-3p
transcr_111843	S:NODE_424631_lenGth_3119_Cov_27.136581_27835-5p
transcr_111845	S:NODE_424631_lenGth_3119_Cov_27.136581_27835-5p
transcr_111876	M:NODE_100328_lenGth_37307_Cov_31.060150_8007-5p
transcr_111876	M:NODE_73783_lenGth_9524_Cov_27.044939_6098-3p
transcr_111876	S:mir-301a-3p
transcr_111882	M:mir-200a-5p
transcr_111895	M:NODE_100328_lenGth_37307_Cov_31.060150_8007-5p
transcr_111916	M:NODE_18140_lenGth_4410_Cov_26.652155_1813-5p
transcr_111920	M:mir-19c-3p
transcr_111952	S:mir-10895-3p
transcr_111958	M:NODE_18140_lenGth_4410_Cov_26.652155_1813-5p
transcr_111958	S:mir-7132b-3p
transcr_111964	S:mir-7132b-3p
transcr_111966	M:NODE_207375_lenGth_15949_Cov_31.924007_15267-3p
transcr_111974	M:NODE_100328_lenGth_37307_Cov_31.060150_8007-5p
transcr_111974	M:NODE_18140_lenGth_4410_Cov_26.652155_1813-5p
transcr_111979	M:NODE_18140_lenGth_4410_Cov_26.652155_1813-5p
transcr_112002	M:NODE_207375_lenGth_15949_Cov_31.924007_15267-3p
transcr_112007	S:mir-301a-3p
transcr_112008	M:mir-200a-5p
transcr_112012	S:mir-726-3p
transcr_112019	M:NODE_347227_lenGth_31694_Cov_26.835678_23466-3p
transcr_112030	M:NODE_140268_lenGth_8766_Cov_21.932808_10821-3p
transcr_112030	M:NODE_207375_lenGth_15949_Cov_31.924007_15267-3p
transcr_112052	M:NODE_319513_lenGth_12777_Cov_25.897472_22022-5p
transcr_112056	M:NODE_140268_lenGth_8766_Cov_21.932808_10821-3p
transcr_112060	M:mir-19c-3p
transcr_112060	M:NODE_100328_lenGth_37307_Cov_31.060150_8007-5p
transcr_112062	S:mir-10895-3p
transcr_112068	M:NODE_18140_lenGth_4410_Cov_26.652155_1813-5p
transcr_112071	S:NODE_650421_lenGth_14855_Cov_31.549580_39767-5p
transcr_112079	M:NODE_140268_lenGth_8766_Cov_21.932808_10821-3p
transcr_112079	M:NODE_207375_lenGth_15949_Cov_31.924007_15267-3p
transcr_112091	M:NODE_73783_lenGth_9524_Cov_27.044939_6098-3p
transcr_112091	S:mir-726-3p
transcr_112092	M:NODE_207375_lenGth_15949_Cov_31.924007_15267-3p
transcr_112099	M:NODE_100328_lenGth_37307_Cov_31.060150_8007-5p
transcr_112107	M:mir-200a-5p
transcr_112111	M:mir-726-5p
transcr_112119	M:NODE_207375_lenGth_15949_Cov_31.924007_15267-3p
transcr_112119	S:NODE_173406_lenGth_10615_Cov_25.613283_13044-3p
transcr_112124	M:NODE_73783_lenGth_9524_Cov_27.044939_6098-3p
transcr_112174	M:NODE_73783_lenGth_9524_Cov_27.044939_6098-3p
transcr_112179	M:mir-726-5p
transcr_112180	S:NODE_424631_lenGth_3119_Cov_27.136581_27835-5p
transcr_112205	S:NODE_424631_lenGth_3119_Cov_27.136581_27835-5p
transcr_112216	M:mir-19c-3p
transcr_112223	M:NODE_100328_lenGth_37307_Cov_31.060150_8007-5p
transcr_112226	M:NODE_100328_lenGth_37307_Cov_31.060150_8007-5p
transcr_112233	S:mir-10895-3p
transcr_112236	S:mir-7132b-3p
transcr_112240	M:NODE_207375_lenGth_15949_Cov_31.924007_15267-3p
transcr_112240	S:NODE_173406_lenGth_10615_Cov_25.613283_13044-3p
transcr_112244	S:NODE_173406_lenGth_10615_Cov_25.613283_13044-3p
transcr_112256	S:NODE_424631_lenGth_3119_Cov_27.136581_27835-5p
transcr_112311	M:mir-200a-5p
transcr_112318	M:NODE_207375_lenGth_15949_Cov_31.924007_15267-3p
transcr_112318	S:mir-726-3p
transcr_112322	M:NODE_207375_lenGth_15949_Cov_31.924007_15267-3p
transcr_112346	M:mir-19c-3p
transcr_112346	M:NODE_207375_lenGth_15949_Cov_31.924007_15267-3p
transcr_112346	M:NODE_347227_lenGth_31694_Cov_26.835678_23466-3p
transcr_112348	S:NODE_424631_lenGth_3119_Cov_27.136581_27835-5p
transcr_112349	S:NODE_424631_lenGth_3119_Cov_27.136581_27835-5p
transcr_112351	M:NODE_18140_lenGth_4410_Cov_26.652155_1813-5p
transcr_112354	M:NODE_73783_lenGth_9524_Cov_27.044939_6098-3p
transcr_112374	M:NODE_73783_lenGth_9524_Cov_27.044939_6098-3p
transcr_112377	M:NODE_18140_lenGth_4410_Cov_26.652155_1813-5p
transcr_112377	M:NODE_207375_lenGth_15949_Cov_31.924007_15267-3p
transcr_112381	M:NODE_18140_lenGth_4410_Cov_26.652155_1813-5p
transcr_112413	M:mir-19c-3p
transcr_112415	M:mir-19c-3p
transcr_112415	S:mir-7132b-3p
transcr_112435	M:NODE_73783_lenGth_9524_Cov_27.044939_6098-3p
transcr_112453	M:NODE_18140_lenGth_4410_Cov_26.652155_1813-5p
transcr_112464	M:mir-19c-3p
transcr_112469	S:NODE_173406_lenGth_10615_Cov_25.613283_13044-3p
transcr_112482	M:NODE_100328_lenGth_37307_Cov_31.060150_8007-5p
transcr_112488	M:NODE_319513_lenGth_12777_Cov_25.897472_22022-5p
transcr_112496	M:mir-200a-5p
transcr_112496	M:NODE_566768_lenGth_28237_Cov_26.092113_35777-5p
transcr_112501	M:mir-19c-3p
transcr_112504	M:NODE_566768_lenGth_28237_Cov_26.092113_35777-5p
transcr_112507	M:NODE_73783_lenGth_9524_Cov_27.044939_6098-3p
transcr_112535	S:mir-301a-3p
transcr_112545	M:NODE_207375_lenGth_15949_Cov_31.924007_15267-3p
transcr_112550	M:mir-726-5p
transcr_112557	M:NODE_100328_lenGth_37307_Cov_31.060150_8007-5p
transcr_112571	M:NODE_347227_lenGth_31694_Cov_26.835678_23466-3p
transcr_112595	M:NODE_18140_lenGth_4410_Cov_26.652155_1813-5p
transcr_112595	M:NODE_207375_lenGth_15949_Cov_31.924007_15267-3p
transcr_112600	M:mir-19c-3p
transcr_112639	S:mir-301a-3p
transcr_112648	S:mir-726-3p
transcr_112649	S:NODE_173406_lenGth_10615_Cov_25.613283_13044-3p
transcr_112652	M:NODE_18140_lenGth_4410_Cov_26.652155_1813-5p
transcr_112652	S:NODE_173406_lenGth_10615_Cov_25.613283_13044-3p
transcr_112664	S:NODE_424631_lenGth_3119_Cov_27.136581_27835-5p
transcr_112673	M:NODE_140268_lenGth_8766_Cov_21.932808_10821-3p
transcr_112673	M:NODE_347227_lenGth_31694_Cov_26.835678_23466-3p
transcr_112687	M:mir-19c-3p
transcr_112694	M:NODE_100328_lenGth_37307_Cov_31.060150_8007-5p
transcr_112694	S:NODE_424631_lenGth_3119_Cov_27.136581_27835-5p
transcr_112721	M:NODE_73783_lenGth_9524_Cov_27.044939_6098-3p
transcr_112738	M:mir-19c-3p
transcr_112738	M:NODE_319513_lenGth_12777_Cov_25.897472_22022-5p
transcr_112740	M:NODE_73783_lenGth_9524_Cov_27.044939_6098-3p
transcr_112743	M:NODE_347227_lenGth_31694_Cov_26.835678_23466-3p
transcr_112751	M:NODE_319513_lenGth_12777_Cov_25.897472_22022-5p
transcr_112759	S:NODE_424631_lenGth_3119_Cov_27.136581_27835-5p
transcr_112762	M:NODE_566768_lenGth_28237_Cov_26.092113_35777-5p
transcr_112768	M:NODE_73783_lenGth_9524_Cov_27.044939_6098-3p
transcr_112783	M:NODE_207375_lenGth_15949_Cov_31.924007_15267-3p
transcr_112783	S:mir-726-3p
transcr_112794	S:NODE_424631_lenGth_3119_Cov_27.136581_27835-5p
transcr_112797	M:NODE_100328_lenGth_37307_Cov_31.060150_8007-5p
transcr_112804	S:NODE_904529_lenGth_12541_Cov_25.146160_47617-5p
transcr_112805	S:mir-7132b-3p
transcr_112805	S:NODE_173406_lenGth_10615_Cov_25.613283_13044-3p
transcr_112808	S:mir-7132b-3p
transcr_112812	M:NODE_319513_lenGth_12777_Cov_25.897472_22022-5p
transcr_112829	M:NODE_319513_lenGth_12777_Cov_25.897472_22022-5p
transcr_112850	M:NODE_319513_lenGth_12777_Cov_25.897472_22022-5p
transcr_112852	M:NODE_319513_lenGth_12777_Cov_25.897472_22022-5p
transcr_112856	M:NODE_100328_lenGth_37307_Cov_31.060150_8007-5p
transcr_112858	M:NODE_100328_lenGth_37307_Cov_31.060150_8007-5p
transcr_112870	M:NODE_207375_lenGth_15949_Cov_31.924007_15267-3p
transcr_112877	M:NODE_100328_lenGth_37307_Cov_31.060150_8007-5p
transcr_112883	M:NODE_319513_lenGth_12777_Cov_25.897472_22022-5p
transcr_112897	M:NODE_207375_lenGth_15949_Cov_31.924007_15267-3p
transcr_112902	M:NODE_100328_lenGth_37307_Cov_31.060150_8007-5p
transcr_112905	M:mir-200a-5p
transcr_112908	S:mir-10895-3p
transcr_112911	S:NODE_424631_lenGth_3119_Cov_27.136581_27835-5p
transcr_112915	M:mir-19c-3p
transcr_112915	M:NODE_18140_lenGth_4410_Cov_26.652155_1813-5p
transcr_112917	S:NODE_424631_lenGth_3119_Cov_27.136581_27835-5p
transcr_112929	M:mir-200a-5p
transcr_112937	S:NODE_904529_lenGth_12541_Cov_25.146160_47617-5p
transcr_112939	M:mir-200a-5p
transcr_112939	S:NODE_173406_lenGth_10615_Cov_25.613283_13044-3p
transcr_112939	S:NODE_424631_lenGth_3119_Cov_27.136581_27835-5p
transcr_112941	M:NODE_18140_lenGth_4410_Cov_26.652155_1813-5p
transcr_112951	S:mir-7132b-3p
transcr_112952	M:NODE_319513_lenGth_12777_Cov_25.897472_22022-5p
transcr_112954	M:mir-19c-3p
transcr_112954	M:NODE_207375_lenGth_15949_Cov_31.924007_15267-3p
transcr_112958	S:NODE_424631_lenGth_3119_Cov_27.136581_27835-5p
transcr_112973	S:mir-726-3p
transcr_112983	M:NODE_18140_lenGth_4410_Cov_26.652155_1813-5p
transcr_112983	M:NODE_207375_lenGth_15949_Cov_31.924007_15267-3p
transcr_112985	M:mir-200a-5p
transcr_112989	M:NODE_100328_lenGth_37307_Cov_31.060150_8007-5p
transcr_113003	M:mir-19c-3p
transcr_113007	M:NODE_73783_lenGth_9524_Cov_27.044939_6098-3p
transcr_113023	S:NODE_424631_lenGth_3119_Cov_27.136581_27835-5p
transcr_113036	M:NODE_319513_lenGth_12777_Cov_25.897472_22022-5p
transcr_113036	S:mir-7132b-3p
transcr_113037	M:NODE_73783_lenGth_9524_Cov_27.044939_6098-3p
transcr_113038	S:NODE_904529_lenGth_12541_Cov_25.146160_47617-5p
transcr_113053	S:NODE_650421_lenGth_14855_Cov_31.549580_39767-5p
transcr_113067	M:NODE_319513_lenGth_12777_Cov_25.897472_22022-5p
transcr_113067	M:NODE_73783_lenGth_9524_Cov_27.044939_6098-3p
transcr_113078	M:mir-19c-3p
transcr_113087	M:NODE_319513_lenGth_12777_Cov_25.897472_22022-5p
transcr_113092	S:NODE_173406_lenGth_10615_Cov_25.613283_13044-3p
transcr_113105	M:NODE_566768_lenGth_28237_Cov_26.092113_35777-5p
transcr_113107	M:NODE_207375_lenGth_15949_Cov_31.924007_15267-3p
transcr_113111	M:mir-19c-3p
transcr_113128	M:mir-19c-3p
transcr_113148	M:mir-19c-3p
transcr_113149	S:NODE_424631_lenGth_3119_Cov_27.136581_27835-5p
transcr_113185	M:NODE_100328_lenGth_37307_Cov_31.060150_8007-5p
transcr_113198	M:mir-19c-3p
transcr_113212	S:mir-726-3p
transcr_113219	S:mir-10895-3p
transcr_113225	M:NODE_100328_lenGth_37307_Cov_31.060150_8007-5p
transcr_113230	M:NODE_319513_lenGth_12777_Cov_25.897472_22022-5p
transcr_113238	S:NODE_173406_lenGth_10615_Cov_25.613283_13044-3p
transcr_113251	S:mir-10895-3p
transcr_113260	M:NODE_319513_lenGth_12777_Cov_25.897472_22022-5p
transcr_113274	M:NODE_100328_lenGth_37307_Cov_31.060150_8007-5p
transcr_113274	M:NODE_18140_lenGth_4410_Cov_26.652155_1813-5p
transcr_113275	M:mir-19c-3p
transcr_113275	S:mir-7132b-3p
transcr_113284	M:NODE_73783_lenGth_9524_Cov_27.044939_6098-3p
transcr_113284	S:NODE_904529_lenGth_12541_Cov_25.146160_47617-5p
transcr_113288	S:NODE_424631_lenGth_3119_Cov_27.136581_27835-5p
transcr_113288	S:NODE_650421_lenGth_14855_Cov_31.549580_39767-5p
transcr_113301	M:mir-19c-3p
transcr_113308	S:NODE_424631_lenGth_3119_Cov_27.136581_27835-5p
transcr_113310	M:NODE_100328_lenGth_37307_Cov_31.060150_8007-5p
transcr_113311	M:mir-200a-5p
transcr_113315	M:mir-726-5p
transcr_113315	M:NODE_319513_lenGth_12777_Cov_25.897472_22022-5p
transcr_113325	M:mir-200a-5p
transcr_113325	S:NODE_173406_lenGth_10615_Cov_25.613283_13044-3p
transcr_113330	M:NODE_73783_lenGth_9524_Cov_27.044939_6098-3p
transcr_113335	M:NODE_319513_lenGth_12777_Cov_25.897472_22022-5p
transcr_113335	M:NODE_73783_lenGth_9524_Cov_27.044939_6098-3p
transcr_113336	M:NODE_100328_lenGth_37307_Cov_31.060150_8007-5p
transcr_113345	S:NODE_424631_lenGth_3119_Cov_27.136581_27835-5p
transcr_113352	M:NODE_207375_lenGth_15949_Cov_31.924007_15267-3p
transcr_113352	S:mir-726-3p
transcr_113358	S:mir-7132b-3p
transcr_113361	M:mir-19c-3p
transcr_113363	S:mir-10895-3p
transcr_113365	M:mir-200a-5p
transcr_113365	S:NODE_424631_lenGth_3119_Cov_27.136581_27835-5p
transcr_113370	S:NODE_424631_lenGth_3119_Cov_27.136581_27835-5p
transcr_113395	S:mir-301a-3p
transcr_113400	M:NODE_100328_lenGth_37307_Cov_31.060150_8007-5p
transcr_113403	M:mir-19c-3p
transcr_113403	M:NODE_207375_lenGth_15949_Cov_31.924007_15267-3p
transcr_113403	M:NODE_347227_lenGth_31694_Cov_26.835678_23466-3p
transcr_113407	M:mir-19c-3p
transcr_113440	M:mir-19c-3p
transcr_113441	M:NODE_207375_lenGth_15949_Cov_31.924007_15267-3p
transcr_113456	M:NODE_319513_lenGth_12777_Cov_25.897472_22022-5p
transcr_113478	M:mir-19c-3p
transcr_113493	S:mir-7132b-3p
transcr_113493	S:mir-726-3p
transcr_113494	M:NODE_18140_lenGth_4410_Cov_26.652155_1813-5p
transcr_113497	S:NODE_173406_lenGth_10615_Cov_25.613283_13044-3p
transcr_113499	S:mir-10895-3p
transcr_113519	S:NODE_424631_lenGth_3119_Cov_27.136581_27835-5p
transcr_113525	M:NODE_566768_lenGth_28237_Cov_26.092113_35777-5p
transcr_113525	S:NODE_904529_lenGth_12541_Cov_25.146160_47617-5p
transcr_113532	S:mir-10895-3p
transcr_113552	S:NODE_173406_lenGth_10615_Cov_25.613283_13044-3p
transcr_113564	M:mir-19c-3p
transcr_113564	M:mir-200a-5p
transcr_113572	M:NODE_207375_lenGth_15949_Cov_31.924007_15267-3p
transcr_113575	M:NODE_207375_lenGth_15949_Cov_31.924007_15267-3p
transcr_113578	M:NODE_347227_lenGth_31694_Cov_26.835678_23466-3p
transcr_113578	S:NODE_904529_lenGth_12541_Cov_25.146160_47617-5p
transcr_113586	S:mir-10895-3p
transcr_113587	M:NODE_207375_lenGth_15949_Cov_31.924007_15267-3p
transcr_113595	M:NODE_73783_lenGth_9524_Cov_27.044939_6098-3p
transcr_113597	M:mir-726-5p
transcr_113618	M:NODE_207375_lenGth_15949_Cov_31.924007_15267-3p
transcr_113626	M:NODE_347227_lenGth_31694_Cov_26.835678_23466-3p
transcr_113626	S:mir-726-3p
transcr_113640	M:mir-200a-5p
transcr_113640	M:NODE_207375_lenGth_15949_Cov_31.924007_15267-3p
transcr_113649	S:NODE_173406_lenGth_10615_Cov_25.613283_13044-3p
transcr_113653	S:mir-7132b-3p
transcr_113658	S:NODE_650421_lenGth_14855_Cov_31.549580_39767-5p
transcr_113678	M:mir-19c-3p
transcr_113697	M:mir-726-5p
transcr_113721	M:NODE_566768_lenGth_28237_Cov_26.092113_35777-5p
transcr_113723	M:NODE_18140_lenGth_4410_Cov_26.652155_1813-5p
transcr_113729	M:mir-19c-3p
transcr_113729	M:NODE_207375_lenGth_15949_Cov_31.924007_15267-3p
transcr_113729	S:mir-726-3p
transcr_113730	M:NODE_319513_lenGth_12777_Cov_25.897472_22022-5p
transcr_113740	M:mir-19c-3p
transcr_113740	S:NODE_650421_lenGth_14855_Cov_31.549580_39767-5p
transcr_113759	S:mir-301a-3p
transcr_113786	S:mir-301a-3p
transcr_113798	M:mir-19c-3p
transcr_113809	S:mir-10895-3p
transcr_113832	M:mir-19c-3p
transcr_113836	M:mir-19c-3p
transcr_113842	S:NODE_424631_lenGth_3119_Cov_27.136581_27835-5p
transcr_113843	M:NODE_347227_lenGth_31694_Cov_26.835678_23466-3p
transcr_113843	S:NODE_173406_lenGth_10615_Cov_25.613283_13044-3p
transcr_113857	S:mir-7132b-3p
transcr_113857	S:mir-726-3p
transcr_113870	S:NODE_424631_lenGth_3119_Cov_27.136581_27835-5p
transcr_113884	M:mir-200a-5p
transcr_113884	S:mir-726-3p
transcr_113884	S:NODE_424631_lenGth_3119_Cov_27.136581_27835-5p
transcr_113891	M:NODE_140268_lenGth_8766_Cov_21.932808_10821-3p
transcr_113892	M:mir-726-5p
transcr_113906	M:mir-726-5p
transcr_113911	S:mir-726-3p
transcr_113911	S:NODE_424631_lenGth_3119_Cov_27.136581_27835-5p
transcr_113942	M:NODE_319513_lenGth_12777_Cov_25.897472_22022-5p
transcr_113944	S:mir-726-3p
transcr_113953	M:NODE_100328_lenGth_37307_Cov_31.060150_8007-5p
transcr_113961	S:mir-301a-3p
transcr_113965	M:mir-19c-3p
transcr_114006	M:NODE_347227_lenGth_31694_Cov_26.835678_23466-3p
transcr_114006	S:mir-301a-3p
transcr_114081	M:mir-200a-5p
transcr_114081	M:NODE_207375_lenGth_15949_Cov_31.924007_15267-3p
transcr_114100	M:mir-19c-3p
transcr_114105	M:NODE_100328_lenGth_37307_Cov_31.060150_8007-5p
transcr_114105	M:NODE_566768_lenGth_28237_Cov_26.092113_35777-5p
transcr_114112	M:NODE_73783_lenGth_9524_Cov_27.044939_6098-3p
transcr_114135	M:NODE_100328_lenGth_37307_Cov_31.060150_8007-5p
transcr_114143	S:mir-7132b-3p
transcr_114143	S:NODE_173406_lenGth_10615_Cov_25.613283_13044-3p
transcr_114145	M:mir-19c-3p
transcr_114145	M:NODE_207375_lenGth_15949_Cov_31.924007_15267-3p
transcr_114165	M:NODE_319513_lenGth_12777_Cov_25.897472_22022-5p
transcr_114175	S:mir-7132b-3p
transcr_114196	S:mir-10895-3p
transcr_114203	M:NODE_100328_lenGth_37307_Cov_31.060150_8007-5p
transcr_114208	M:NODE_18140_lenGth_4410_Cov_26.652155_1813-5p
transcr_114208	S:NODE_904529_lenGth_12541_Cov_25.146160_47617-5p
transcr_114215	M:NODE_100328_lenGth_37307_Cov_31.060150_8007-5p
transcr_114217	S:mir-7132b-3p
transcr_114217	S:mir-726-3p
transcr_114226	S:mir-726-3p
transcr_114233	M:NODE_140268_lenGth_8766_Cov_21.932808_10821-3p
transcr_114235	M:NODE_207375_lenGth_15949_Cov_31.924007_15267-3p
transcr_114244	S:mir-7132b-3p
transcr_114244	S:NODE_424631_lenGth_3119_Cov_27.136581_27835-5p
transcr_114248	S:mir-7132b-3p
transcr_114248	S:mir-726-3p
transcr_114255	M:NODE_347227_lenGth_31694_Cov_26.835678_23466-3p
transcr_114259	M:NODE_319513_lenGth_12777_Cov_25.897472_22022-5p
transcr_114291	S:mir-7132b-3p
transcr_114291	S:NODE_904529_lenGth_12541_Cov_25.146160_47617-5p
transcr_114304	M:NODE_100328_lenGth_37307_Cov_31.060150_8007-5p
transcr_114304	S:NODE_650421_lenGth_14855_Cov_31.549580_39767-5p
transcr_114304	S:NODE_904529_lenGth_12541_Cov_25.146160_47617-5p
transcr_114306	M:mir-19c-3p
transcr_114309	M:mir-726-5p
transcr_114310	M:NODE_18140_lenGth_4410_Cov_26.652155_1813-5p
transcr_114312	M:NODE_207375_lenGth_15949_Cov_31.924007_15267-3p
transcr_114312	S:NODE_424631_lenGth_3119_Cov_27.136581_27835-5p
transcr_114342	M:NODE_18140_lenGth_4410_Cov_26.652155_1813-5p
transcr_114342	M:NODE_347227_lenGth_31694_Cov_26.835678_23466-3p
transcr_114349	M:mir-200a-5p
transcr_114354	M:NODE_347227_lenGth_31694_Cov_26.835678_23466-3p
transcr_114354	S:NODE_424631_lenGth_3119_Cov_27.136581_27835-5p
transcr_114378	M:mir-200a-5p
transcr_114384	M:mir-19c-3p
transcr_114388	S:NODE_173406_lenGth_10615_Cov_25.613283_13044-3p
transcr_114433	M:NODE_347227_lenGth_31694_Cov_26.835678_23466-3p
transcr_114433	M:NODE_73783_lenGth_9524_Cov_27.044939_6098-3p
transcr_114452	M:NODE_18140_lenGth_4410_Cov_26.652155_1813-5p
transcr_114453	S:mir-726-3p
transcr_114456	S:mir-301a-3p
transcr_114458	M:NODE_207375_lenGth_15949_Cov_31.924007_15267-3p
transcr_114478	M:mir-200a-5p
transcr_114480	S:NODE_424631_lenGth_3119_Cov_27.136581_27835-5p
transcr_114486	M:NODE_207375_lenGth_15949_Cov_31.924007_15267-3p
transcr_114489	S:mir-301a-3p
transcr_114508	M:mir-200a-5p
transcr_114528	S:mir-301a-3p
transcr_114531	M:NODE_100328_lenGth_37307_Cov_31.060150_8007-5p
transcr_114531	M:NODE_207375_lenGth_15949_Cov_31.924007_15267-3p
transcr_114531	S:mir-7132b-3p
transcr_114533	M:NODE_207375_lenGth_15949_Cov_31.924007_15267-3p
transcr_114533	S:mir-7132b-3p
transcr_114536	S:mir-301a-3p
transcr_114538	M:mir-19c-3p
transcr_114538	M:mir-726-5p
transcr_114538	M:NODE_140268_lenGth_8766_Cov_21.932808_10821-3p
transcr_114538	M:NODE_207375_lenGth_15949_Cov_31.924007_15267-3p
transcr_114545	M:mir-19c-3p
transcr_114545	M:NODE_18140_lenGth_4410_Cov_26.652155_1813-5p
transcr_114546	M:NODE_207375_lenGth_15949_Cov_31.924007_15267-3p
transcr_114562	S:mir-10895-3p
transcr_114574	M:NODE_100328_lenGth_37307_Cov_31.060150_8007-5p
transcr_114580	M:mir-19c-3p
transcr_114582	S:NODE_173406_lenGth_10615_Cov_25.613283_13044-3p
transcr_114590	M:mir-200a-5p
transcr_114592	M:NODE_566768_lenGth_28237_Cov_26.092113_35777-5p
transcr_114609	M:NODE_207375_lenGth_15949_Cov_31.924007_15267-3p
transcr_114611	S:NODE_424631_lenGth_3119_Cov_27.136581_27835-5p
transcr_114614	M:NODE_347227_lenGth_31694_Cov_26.835678_23466-3p
transcr_114631	M:NODE_100328_lenGth_37307_Cov_31.060150_8007-5p
transcr_114650	M:mir-200a-5p
transcr_114661	M:mir-19c-3p
transcr_114668	M:mir-19c-3p
transcr_114669	S:mir-10895-3p
transcr_114669	S:NODE_173406_lenGth_10615_Cov_25.613283_13044-3p
transcr_114691	M:NODE_18140_lenGth_4410_Cov_26.652155_1813-5p
transcr_114697	M:mir-19c-3p
transcr_114697	M:NODE_319513_lenGth_12777_Cov_25.897472_22022-5p
transcr_114698	M:NODE_100328_lenGth_37307_Cov_31.060150_8007-5p
transcr_114699	S:NODE_424631_lenGth_3119_Cov_27.136581_27835-5p
transcr_114705	S:NODE_424631_lenGth_3119_Cov_27.136581_27835-5p
transcr_114722	M:NODE_18140_lenGth_4410_Cov_26.652155_1813-5p
transcr_114723	M:mir-200a-5p
transcr_114730	M:NODE_207375_lenGth_15949_Cov_31.924007_15267-3p
transcr_114730	M:NODE_319513_lenGth_12777_Cov_25.897472_22022-5p
transcr_114733	M:NODE_347227_lenGth_31694_Cov_26.835678_23466-3p
transcr_114735	M:NODE_207375_lenGth_15949_Cov_31.924007_15267-3p
transcr_114737	M:NODE_207375_lenGth_15949_Cov_31.924007_15267-3p
transcr_114745	M:mir-726-5p
transcr_114749	M:mir-19c-3p
transcr_114752	M:NODE_18140_lenGth_4410_Cov_26.652155_1813-5p
transcr_114770	M:NODE_100328_lenGth_37307_Cov_31.060150_8007-5p
transcr_114770	S:mir-10895-3p
transcr_114770	S:mir-301a-3p
transcr_114799	S:mir-301a-3p
transcr_114804	M:NODE_207375_lenGth_15949_Cov_31.924007_15267-3p
transcr_114806	S:NODE_424631_lenGth_3119_Cov_27.136581_27835-5p
transcr_114817	S:mir-301a-3p
transcr_114818	M:NODE_18140_lenGth_4410_Cov_26.652155_1813-5p
transcr_114822	S:mir-10895-3p
transcr_114835	S:NODE_424631_lenGth_3119_Cov_27.136581_27835-5p
transcr_114841	M:NODE_73783_lenGth_9524_Cov_27.044939_6098-3p
transcr_114841	S:NODE_904529_lenGth_12541_Cov_25.146160_47617-5p
transcr_114843	M:NODE_18140_lenGth_4410_Cov_26.652155_1813-5p
transcr_114854	M:NODE_100328_lenGth_37307_Cov_31.060150_8007-5p
transcr_114858	M:NODE_140268_lenGth_8766_Cov_21.932808_10821-3p
transcr_114860	S:NODE_650421_lenGth_14855_Cov_31.549580_39767-5p
transcr_114860	S:NODE_904529_lenGth_12541_Cov_25.146160_47617-5p
transcr_114870	M:NODE_319513_lenGth_12777_Cov_25.897472_22022-5p
transcr_114874	S:mir-7132b-3p
transcr_114880	M:NODE_347227_lenGth_31694_Cov_26.835678_23466-3p
transcr_114917	M:NODE_207375_lenGth_15949_Cov_31.924007_15267-3p
transcr_114936	S:mir-10895-3p
transcr_114941	M:NODE_347227_lenGth_31694_Cov_26.835678_23466-3p
transcr_114952	S:mir-7132b-3p
transcr_114955	M:NODE_18140_lenGth_4410_Cov_26.652155_1813-5p
transcr_114955	M:NODE_207375_lenGth_15949_Cov_31.924007_15267-3p
transcr_114980	M:NODE_207375_lenGth_15949_Cov_31.924007_15267-3p
transcr_114992	S:mir-726-3p
transcr_115010	S:NODE_904529_lenGth_12541_Cov_25.146160_47617-5p
transcr_115030	M:NODE_18140_lenGth_4410_Cov_26.652155_1813-5p
transcr_115031	M:mir-19c-3p
transcr_115031	M:NODE_100328_lenGth_37307_Cov_31.060150_8007-5p
transcr_115037	M:mir-200a-5p
transcr_115037	S:mir-7132b-3p
transcr_115046	M:mir-19c-3p
transcr_115047	M:NODE_566768_lenGth_28237_Cov_26.092113_35777-5p
transcr_115052	M:NODE_73783_lenGth_9524_Cov_27.044939_6098-3p
transcr_115053	S:NODE_904529_lenGth_12541_Cov_25.146160_47617-5p
transcr_115054	M:mir-19c-3p
transcr_115057	M:NODE_347227_lenGth_31694_Cov_26.835678_23466-3p
transcr_115059	M:mir-19c-3p
transcr_115059	M:NODE_207375_lenGth_15949_Cov_31.924007_15267-3p
transcr_115093	S:mir-726-3p
transcr_115098	M:NODE_319513_lenGth_12777_Cov_25.897472_22022-5p
transcr_115111	M:mir-19c-3p
transcr_115128	S:NODE_904529_lenGth_12541_Cov_25.146160_47617-5p
transcr_115145	S:NODE_650421_lenGth_14855_Cov_31.549580_39767-5p
transcr_115147	M:mir-726-5p
transcr_115147	M:NODE_207375_lenGth_15949_Cov_31.924007_15267-3p
transcr_115153	M:mir-19c-3p
transcr_115153	S:mir-7132b-3p
transcr_115157	M:mir-19c-3p
transcr_115157	M:mir-726-5p
transcr_115158	M:NODE_347227_lenGth_31694_Cov_26.835678_23466-3p
transcr_115158	S:NODE_424631_lenGth_3119_Cov_27.136581_27835-5p
transcr_115189	S:mir-10895-3p
transcr_115204	S:NODE_904529_lenGth_12541_Cov_25.146160_47617-5p
transcr_115207	M:NODE_347227_lenGth_31694_Cov_26.835678_23466-3p
transcr_115210	M:NODE_207375_lenGth_15949_Cov_31.924007_15267-3p
transcr_115219	M:NODE_18140_lenGth_4410_Cov_26.652155_1813-5p
transcr_115229	M:NODE_73783_lenGth_9524_Cov_27.044939_6098-3p
transcr_115233	S:mir-726-3p
transcr_115249	M:mir-200a-5p
transcr_115254	M:NODE_347227_lenGth_31694_Cov_26.835678_23466-3p
transcr_115254	M:NODE_73783_lenGth_9524_Cov_27.044939_6098-3p
transcr_115265	S:mir-301a-3p
transcr_115268	S:mir-726-3p
transcr_115299	M:NODE_73783_lenGth_9524_Cov_27.044939_6098-3p
transcr_115299	S:NODE_424631_lenGth_3119_Cov_27.136581_27835-5p
transcr_115324	M:NODE_566768_lenGth_28237_Cov_26.092113_35777-5p
transcr_115336	S:NODE_173406_lenGth_10615_Cov_25.613283_13044-3p
transcr_115370	M:mir-200a-5p
transcr_115370	M:NODE_207375_lenGth_15949_Cov_31.924007_15267-3p
transcr_115370	S:mir-726-3p
transcr_115374	M:mir-19c-3p
transcr_115386	S:NODE_424631_lenGth_3119_Cov_27.136581_27835-5p
transcr_115387	M:mir-19c-3p
transcr_115400	M:NODE_207375_lenGth_15949_Cov_31.924007_15267-3p
transcr_115428	M:mir-19c-3p
transcr_115428	S:mir-726-3p
transcr_115451	M:mir-200a-5p
transcr_115455	M:NODE_207375_lenGth_15949_Cov_31.924007_15267-3p
transcr_115455	S:NODE_424631_lenGth_3119_Cov_27.136581_27835-5p
transcr_115463	S:NODE_904529_lenGth_12541_Cov_25.146160_47617-5p
transcr_115471	M:NODE_566768_lenGth_28237_Cov_26.092113_35777-5p
transcr_115492	S:mir-301a-3p
transcr_115494	M:NODE_207375_lenGth_15949_Cov_31.924007_15267-3p
transcr_115515	M:mir-19c-3p
transcr_115515	M:NODE_207375_lenGth_15949_Cov_31.924007_15267-3p
transcr_115533	M:NODE_100328_lenGth_37307_Cov_31.060150_8007-5p
transcr_115543	M:mir-200a-5p
transcr_115551	S:mir-7132b-3p
transcr_115557	M:mir-19c-3p
transcr_115557	M:NODE_566768_lenGth_28237_Cov_26.092113_35777-5p
transcr_115557	S:mir-726-3p
transcr_115562	M:mir-200a-5p
transcr_115562	M:NODE_207375_lenGth_15949_Cov_31.924007_15267-3p
transcr_115564	S:NODE_650421_lenGth_14855_Cov_31.549580_39767-5p
transcr_115586	S:mir-726-3p
transcr_115589	S:mir-7132b-3p
transcr_115590	S:NODE_173406_lenGth_10615_Cov_25.613283_13044-3p
transcr_115591	M:NODE_319513_lenGth_12777_Cov_25.897472_22022-5p
transcr_115605	S:NODE_173406_lenGth_10615_Cov_25.613283_13044-3p
transcr_115609	M:mir-19c-3p
transcr_115630	S:NODE_173406_lenGth_10615_Cov_25.613283_13044-3p
transcr_115636	S:mir-726-3p
transcr_115645	S:NODE_650421_lenGth_14855_Cov_31.549580_39767-5p
transcr_115650	S:mir-10895-3p
transcr_115654	M:NODE_207375_lenGth_15949_Cov_31.924007_15267-3p
transcr_115672	S:NODE_424631_lenGth_3119_Cov_27.136581_27835-5p
transcr_115676	M:NODE_207375_lenGth_15949_Cov_31.924007_15267-3p
transcr_115677	S:NODE_424631_lenGth_3119_Cov_27.136581_27835-5p
transcr_115681	M:mir-200a-5p
transcr_115682	M:mir-19c-3p
transcr_115685	S:mir-726-3p
transcr_115688	M:NODE_18140_lenGth_4410_Cov_26.652155_1813-5p
transcr_115690	M:mir-19c-3p
transcr_115690	M:NODE_566768_lenGth_28237_Cov_26.092113_35777-5p
transcr_115690	S:mir-726-3p
transcr_115706	M:mir-726-5p
transcr_115706	S:mir-7132b-3p
transcr_115711	M:NODE_347227_lenGth_31694_Cov_26.835678_23466-3p
transcr_115711	S:mir-7132b-3p
transcr_115711	S:NODE_173406_lenGth_10615_Cov_25.613283_13044-3p
transcr_115711	S:NODE_424631_lenGth_3119_Cov_27.136581_27835-5p
transcr_115723	S:mir-726-3p
transcr_115726	M:NODE_18140_lenGth_4410_Cov_26.652155_1813-5p
transcr_115730	S:mir-10895-3p
transcr_115755	M:mir-200a-5p
transcr_115757	S:NODE_424631_lenGth_3119_Cov_27.136581_27835-5p
transcr_115767	S:NODE_424631_lenGth_3119_Cov_27.136581_27835-5p
transcr_115770	S:NODE_650421_lenGth_14855_Cov_31.549580_39767-5p
transcr_115789	M:NODE_319513_lenGth_12777_Cov_25.897472_22022-5p
transcr_115790	M:mir-19c-3p
transcr_115796	S:mir-7132b-3p
transcr_115797	M:mir-726-5p
transcr_115801	M:NODE_73783_lenGth_9524_Cov_27.044939_6098-3p
transcr_115804	M:NODE_18140_lenGth_4410_Cov_26.652155_1813-5p
transcr_115804	S:NODE_904529_lenGth_12541_Cov_25.146160_47617-5p
transcr_115829	S:NODE_173406_lenGth_10615_Cov_25.613283_13044-3p
transcr_115847	M:NODE_207375_lenGth_15949_Cov_31.924007_15267-3p
transcr_115860	S:NODE_424631_lenGth_3119_Cov_27.136581_27835-5p
transcr_115865	S:mir-301a-3p
transcr_115869	S:NODE_904529_lenGth_12541_Cov_25.146160_47617-5p
transcr_115874	S:NODE_904529_lenGth_12541_Cov_25.146160_47617-5p
transcr_115881	S:mir-726-3p
transcr_115909	M:mir-726-5p
transcr_115917	S:mir-726-3p
transcr_115921	S:mir-301a-3p
transcr_115922	S:NODE_173406_lenGth_10615_Cov_25.613283_13044-3p
transcr_115923	M:mir-200a-5p
transcr_115925	S:NODE_424631_lenGth_3119_Cov_27.136581_27835-5p
transcr_115957	M:NODE_18140_lenGth_4410_Cov_26.652155_1813-5p
transcr_115967	M:NODE_347227_lenGth_31694_Cov_26.835678_23466-3p
transcr_115972	M:NODE_319513_lenGth_12777_Cov_25.897472_22022-5p
transcr_115978	M:NODE_100328_lenGth_37307_Cov_31.060150_8007-5p
transcr_115998	S:NODE_904529_lenGth_12541_Cov_25.146160_47617-5p
transcr_116018	M:NODE_100328_lenGth_37307_Cov_31.060150_8007-5p
transcr_116018	M:NODE_18140_lenGth_4410_Cov_26.652155_1813-5p
transcr_116024	M:mir-19c-3p
transcr_116024	S:NODE_173406_lenGth_10615_Cov_25.613283_13044-3p
transcr_116025	S:mir-726-3p
transcr_116028	S:mir-726-3p
transcr_116036	M:mir-19c-3p
transcr_116043	S:NODE_173406_lenGth_10615_Cov_25.613283_13044-3p
transcr_116060	M:NODE_18140_lenGth_4410_Cov_26.652155_1813-5p
transcr_116068	S:mir-726-3p
transcr_116095	S:NODE_173406_lenGth_10615_Cov_25.613283_13044-3p
transcr_116111	M:mir-19c-3p
transcr_116140	S:mir-301a-3p
transcr_116148	M:NODE_18140_lenGth_4410_Cov_26.652155_1813-5p
transcr_116148	S:mir-10895-3p
transcr_116149	M:NODE_207375_lenGth_15949_Cov_31.924007_15267-3p
transcr_116166	M:NODE_73783_lenGth_9524_Cov_27.044939_6098-3p
transcr_116185	M:mir-19c-3p
transcr_116185	S:NODE_173406_lenGth_10615_Cov_25.613283_13044-3p
transcr_116190	S:mir-10895-3p
transcr_116196	M:NODE_73783_lenGth_9524_Cov_27.044939_6098-3p
transcr_116204	M:NODE_207375_lenGth_15949_Cov_31.924007_15267-3p
transcr_116205	M:NODE_100328_lenGth_37307_Cov_31.060150_8007-5p
transcr_116205	S:mir-10895-3p
transcr_116210	S:NODE_173406_lenGth_10615_Cov_25.613283_13044-3p
transcr_116218	S:mir-726-3p
transcr_116224	M:mir-200a-5p
transcr_116228	M:NODE_347227_lenGth_31694_Cov_26.835678_23466-3p
transcr_116229	M:mir-19c-3p
transcr_116232	S:mir-7132b-3p
transcr_116232	S:NODE_173406_lenGth_10615_Cov_25.613283_13044-3p
transcr_116234	M:NODE_18140_lenGth_4410_Cov_26.652155_1813-5p
transcr_116240	S:mir-301a-3p
transcr_116255	M:NODE_319513_lenGth_12777_Cov_25.897472_22022-5p
transcr_116264	S:NODE_650421_lenGth_14855_Cov_31.549580_39767-5p
transcr_116269	S:NODE_424631_lenGth_3119_Cov_27.136581_27835-5p
transcr_116270	M:NODE_347227_lenGth_31694_Cov_26.835678_23466-3p
transcr_116270	S:mir-726-3p
transcr_116285	M:NODE_207375_lenGth_15949_Cov_31.924007_15267-3p
transcr_116285	S:mir-301a-3p
transcr_116292	S:mir-726-3p
transcr_116294	M:NODE_347227_lenGth_31694_Cov_26.835678_23466-3p
transcr_116299	S:mir-301a-3p
transcr_116303	M:NODE_100328_lenGth_37307_Cov_31.060150_8007-5p
transcr_116303	M:NODE_347227_lenGth_31694_Cov_26.835678_23466-3p
transcr_116307	M:NODE_347227_lenGth_31694_Cov_26.835678_23466-3p
transcr_116310	S:mir-726-3p
transcr_116318	M:NODE_100328_lenGth_37307_Cov_31.060150_8007-5p
transcr_116324	M:NODE_207375_lenGth_15949_Cov_31.924007_15267-3p
transcr_116327	S:mir-7132b-3p
transcr_116333	S:mir-726-3p
transcr_116340	S:NODE_904529_lenGth_12541_Cov_25.146160_47617-5p
transcr_116343	M:NODE_73783_lenGth_9524_Cov_27.044939_6098-3p
transcr_116344	M:mir-19c-3p
transcr_116349	M:NODE_100328_lenGth_37307_Cov_31.060150_8007-5p
transcr_116360	M:NODE_100328_lenGth_37307_Cov_31.060150_8007-5p
transcr_116368	M:NODE_207375_lenGth_15949_Cov_31.924007_15267-3p
transcr_116368	M:NODE_319513_lenGth_12777_Cov_25.897472_22022-5p
transcr_116379	M:NODE_319513_lenGth_12777_Cov_25.897472_22022-5p
transcr_116381	S:NODE_904529_lenGth_12541_Cov_25.146160_47617-5p
transcr_116410	S:mir-301a-3p
transcr_116422	M:NODE_347227_lenGth_31694_Cov_26.835678_23466-3p
transcr_116428	S:NODE_650421_lenGth_14855_Cov_31.549580_39767-5p
transcr_116433	M:NODE_347227_lenGth_31694_Cov_26.835678_23466-3p
transcr_116434	S:mir-301a-3p
transcr_116455	M:mir-19c-3p
transcr_116456	M:NODE_207375_lenGth_15949_Cov_31.924007_15267-3p
transcr_116456	S:NODE_173406_lenGth_10615_Cov_25.613283_13044-3p
transcr_116461	S:mir-726-3p
transcr_116464	M:NODE_100328_lenGth_37307_Cov_31.060150_8007-5p
transcr_116464	S:mir-726-3p
transcr_116487	M:NODE_18140_lenGth_4410_Cov_26.652155_1813-5p
transcr_116487	M:NODE_73783_lenGth_9524_Cov_27.044939_6098-3p
transcr_116487	S:mir-301a-3p
transcr_116490	M:NODE_207375_lenGth_15949_Cov_31.924007_15267-3p
transcr_116498	M:NODE_100328_lenGth_37307_Cov_31.060150_8007-5p
transcr_116513	M:NODE_73783_lenGth_9524_Cov_27.044939_6098-3p
transcr_116525	M:NODE_18140_lenGth_4410_Cov_26.652155_1813-5p
transcr_116531	M:NODE_347227_lenGth_31694_Cov_26.835678_23466-3p
transcr_116554	M:NODE_207375_lenGth_15949_Cov_31.924007_15267-3p
transcr_116554	M:NODE_566768_lenGth_28237_Cov_26.092113_35777-5p
transcr_116581	M:NODE_73783_lenGth_9524_Cov_27.044939_6098-3p
transcr_116588	M:NODE_207375_lenGth_15949_Cov_31.924007_15267-3p
transcr_116613	S:mir-7132b-3p
transcr_116616	S:NODE_904529_lenGth_12541_Cov_25.146160_47617-5p
transcr_116645	M:NODE_18140_lenGth_4410_Cov_26.652155_1813-5p
transcr_116664	M:NODE_73783_lenGth_9524_Cov_27.044939_6098-3p
transcr_116677	S:NODE_904529_lenGth_12541_Cov_25.146160_47617-5p
transcr_116689	M:NODE_207375_lenGth_15949_Cov_31.924007_15267-3p
transcr_116697	M:NODE_100328_lenGth_37307_Cov_31.060150_8007-5p
transcr_116699	S:NODE_173406_lenGth_10615_Cov_25.613283_13044-3p
transcr_116701	M:NODE_18140_lenGth_4410_Cov_26.652155_1813-5p
transcr_116709	S:NODE_173406_lenGth_10615_Cov_25.613283_13044-3p
transcr_116729	S:NODE_173406_lenGth_10615_Cov_25.613283_13044-3p
transcr_116738	M:NODE_18140_lenGth_4410_Cov_26.652155_1813-5p
transcr_116743	M:NODE_319513_lenGth_12777_Cov_25.897472_22022-5p
transcr_116743	S:NODE_424631_lenGth_3119_Cov_27.136581_27835-5p
transcr_116748	M:NODE_207375_lenGth_15949_Cov_31.924007_15267-3p
transcr_116767	S:NODE_173406_lenGth_10615_Cov_25.613283_13044-3p
transcr_116784	M:mir-200a-5p
transcr_116784	S:NODE_173406_lenGth_10615_Cov_25.613283_13044-3p
transcr_116785	M:NODE_73783_lenGth_9524_Cov_27.044939_6098-3p
transcr_116793	S:mir-301a-3p
transcr_116796	S:mir-7132b-3p
transcr_116805	S:NODE_173406_lenGth_10615_Cov_25.613283_13044-3p
transcr_116819	S:NODE_424631_lenGth_3119_Cov_27.136581_27835-5p
transcr_116825	M:NODE_18140_lenGth_4410_Cov_26.652155_1813-5p
transcr_116828	M:NODE_73783_lenGth_9524_Cov_27.044939_6098-3p
transcr_116831	M:NODE_18140_lenGth_4410_Cov_26.652155_1813-5p
transcr_116831	S:NODE_904529_lenGth_12541_Cov_25.146160_47617-5p
transcr_116844	M:mir-726-5p
transcr_116844	S:NODE_904529_lenGth_12541_Cov_25.146160_47617-5p
transcr_116850	M:mir-19c-3p
transcr_116856	M:mir-200a-5p
transcr_116865	M:mir-726-5p
transcr_116869	M:NODE_207375_lenGth_15949_Cov_31.924007_15267-3p
transcr_116869	M:NODE_566768_lenGth_28237_Cov_26.092113_35777-5p
transcr_116870	M:NODE_566768_lenGth_28237_Cov_26.092113_35777-5p
transcr_116882	M:NODE_319513_lenGth_12777_Cov_25.897472_22022-5p
transcr_116926	M:mir-19c-3p
transcr_116927	M:NODE_100328_lenGth_37307_Cov_31.060150_8007-5p
transcr_116927	M:NODE_319513_lenGth_12777_Cov_25.897472_22022-5p
transcr_116955	S:mir-7132b-3p
transcr_116962	M:NODE_100328_lenGth_37307_Cov_31.060150_8007-5p
transcr_116965	M:NODE_73783_lenGth_9524_Cov_27.044939_6098-3p
transcr_116980	M:NODE_319513_lenGth_12777_Cov_25.897472_22022-5p
transcr_116980	S:mir-10895-3p
transcr_116981	M:NODE_319513_lenGth_12777_Cov_25.897472_22022-5p
transcr_116983	M:NODE_566768_lenGth_28237_Cov_26.092113_35777-5p
transcr_116992	M:NODE_347227_lenGth_31694_Cov_26.835678_23466-3p
transcr_116993	M:NODE_207375_lenGth_15949_Cov_31.924007_15267-3p
transcr_116993	M:NODE_319513_lenGth_12777_Cov_25.897472_22022-5p
transcr_116998	M:NODE_207375_lenGth_15949_Cov_31.924007_15267-3p
transcr_117003	M:mir-200a-5p
transcr_117007	M:NODE_207375_lenGth_15949_Cov_31.924007_15267-3p
transcr_117010	S:NODE_424631_lenGth_3119_Cov_27.136581_27835-5p
transcr_117037	M:NODE_319513_lenGth_12777_Cov_25.897472_22022-5p
transcr_117039	S:NODE_424631_lenGth_3119_Cov_27.136581_27835-5p
transcr_117046	S:NODE_424631_lenGth_3119_Cov_27.136581_27835-5p
transcr_117061	S:mir-301a-3p
transcr_117068	M:NODE_207375_lenGth_15949_Cov_31.924007_15267-3p
transcr_117068	S:NODE_173406_lenGth_10615_Cov_25.613283_13044-3p
transcr_117077	M:mir-200a-5p
transcr_117077	M:NODE_100328_lenGth_37307_Cov_31.060150_8007-5p
transcr_117081	M:NODE_566768_lenGth_28237_Cov_26.092113_35777-5p
transcr_117093	M:NODE_347227_lenGth_31694_Cov_26.835678_23466-3p
transcr_117099	M:mir-19c-3p
[truncated: 22,208 more rows]

## Sheet: gonad female B+ DE miRs interac
target	miRNA
transcr_100006	M:NODE_437235_lenGth_49973_Cov_29.757549_28394-5p
transcr_100022	M:mir-730-5p
transcr_100022	M:NODE_529742_lenGth_5748_Cov_29.569763_33745-5p
transcr_100022	M:NODE_65503_lenGth_17390_Cov_27.012823_5423-5p
transcr_100022	S:mir-29c-5p
transcr_100031	M:mir-730-5p
transcr_100032	S:mir-728-5p
transcr_100032	S:mir-7a-6-3p
transcr_100034	M:mir-3120-3p
transcr_100034	S:NODE_65503_lenGth_17390_Cov_27.012823_5427-3p
transcr_100045	M:NODE_317207_lenGth_17788_Cov_31.397797_21792-3p
transcr_100048	M:mir-728a-3p
transcr_100049	M:NODE_317207_lenGth_17788_Cov_31.397797_21792-3p
transcr_100058	M:mir-3120-3p
transcr_100058	S:mir-728-5p
transcr_100067	S:mir-725-5p
transcr_100072	M:NODE_61435_lenGth_11576_Cov_22.588200_5171-3p
transcr_100090	M:mir-730-5p
transcr_100090	S:mir-728-5p
transcr_100091	M:NODE_317207_lenGth_17788_Cov_31.397797_21792-3p
transcr_100091	S:mir-214-5p
transcr_100096	M:NODE_478880_lenGth_167_Cov_45.562874_30784-3p
transcr_100101	M:mir-551-3p
transcr_100109	M:NODE_268202_lenGth_1240_Cov_18.933065_18927-5p
transcr_100116	S:mir-29c-5p
transcr_100121	S:mir-205-1-5p
transcr_100139	M:NODE_287166_lenGth_26153_Cov_24.486980_20029-5p
transcr_100139	M:NODE_687041_lenGth_11553_Cov_26.289968_41446-5p
transcr_100139	S:mir-728-5p
transcr_100140	M:NODE_618044_lenGth_26971_Cov_25.920063_38053-3p
transcr_100149	M:NODE_81238_lenGth_2792_Cov_141.863892_6616-3p
transcr_100150	M:NODE_1101960_lenGth_65_Cov_124.676926_48943-3p
transcr_100150	M:NODE_5057_lenGth_10758_Cov_28.897379_537-3p
transcr_100159	M:NODE_317207_lenGth_17788_Cov_31.397797_21792-3p
transcr_100159	M:NODE_551141_lenGth_75190_Cov_29.979904_34729-3p
transcr_100168	M:mir-3120-3p
transcr_100168	S:NODE_479052_lenGth_25577_Cov_27.990187_30800-3p
transcr_100170	M:mir-10557-3p
transcr_100170	M:mir-730-5p
transcr_100170	M:NODE_317207_lenGth_17788_Cov_31.397797_21792-3p
transcr_100170	M:NODE_81238_lenGth_2792_Cov_141.863892_6616-3p
transcr_100170	S:mir-205-1-5p
transcr_100187	M:NODE_538217_lenGth_17757_Cov_28.332264_34185-5p
transcr_100190	M:NODE_317207_lenGth_17788_Cov_31.397797_21792-3p
transcr_100190	M:NODE_551141_lenGth_75190_Cov_29.979904_34729-3p
transcr_100190	S:mir-19c-5p
transcr_100196	S:mir-728-5p
transcr_100198	M:NODE_478880_lenGth_167_Cov_45.562874_30784-3p
transcr_100201	M:NODE_491304_lenGth_4123_Cov_31.826097_31413-3p
transcr_100208	M:NODE_1101960_lenGth_65_Cov_124.676926_48943-3p
transcr_100208	M:NODE_5057_lenGth_10758_Cov_28.897379_537-3p
transcr_100211	M:NODE_1101960_lenGth_65_Cov_124.676926_48943-3p
transcr_100211	M:NODE_5057_lenGth_10758_Cov_28.897379_537-3p
transcr_100211	M:NODE_81238_lenGth_2792_Cov_141.863892_6616-3p
transcr_100211	S:mir-19c-5p
transcr_100213	S:NODE_65503_lenGth_17390_Cov_27.012823_5423-3p
transcr_100214	S:mir-192-3p
transcr_100222	M:NODE_687041_lenGth_11553_Cov_26.289968_41446-5p
transcr_100241	M:NODE_670780_lenGth_5273_Cov_19.867249_40811-5p
transcr_100242	M:NODE_287166_lenGth_26153_Cov_24.486980_20029-5p
transcr_100243	S:mir-192-3p
transcr_100253	M:NODE_106232_lenGth_8611_Cov_25.181976_8442-3p
transcr_100253	M:NODE_551141_lenGth_75190_Cov_29.979904_34729-3p
transcr_100253	M:NODE_661702_lenGth_31525_Cov_26.808311_40380-3p
transcr_100255	S:mir-205-1-5p
transcr_100257	S:NODE_479052_lenGth_25577_Cov_27.990187_30800-3p
transcr_100277	M:NODE_437235_lenGth_49973_Cov_29.757549_28394-5p
transcr_100314	S:mir-19c-5p
transcr_100314	S:mir-205-1-5p
transcr_100315	M:NODE_529742_lenGth_5748_Cov_29.569763_33745-5p
transcr_100315	M:NODE_687041_lenGth_11553_Cov_26.289968_41446-5p
transcr_100316	S:NODE_65503_lenGth_17390_Cov_27.012823_5423-3p
transcr_100318	S:mir-19c-5p
transcr_100320	M:NODE_529742_lenGth_5748_Cov_29.569763_33745-5p
transcr_100324	S:NODE_65503_lenGth_17390_Cov_27.012823_5423-3p
transcr_100329	M:NODE_81238_lenGth_2792_Cov_141.863892_6616-3p
transcr_100331	M:mir-3120-3p
transcr_100331	M:mir-728a-3p
transcr_100331	M:NODE_211784_lenGth_7340_Cov_29.774523_15604-5p
transcr_100333	M:mir-10557-3p
transcr_100338	S:mir-728-5p
transcr_100341	M:NODE_478880_lenGth_167_Cov_45.562874_30784-3p
transcr_100344	M:mir-728a-3p
transcr_100344	S:mir-192-3p
transcr_100361	M:NODE_287166_lenGth_26153_Cov_24.486980_20029-5p
transcr_100377	M:NODE_317207_lenGth_17788_Cov_31.397797_21792-3p
transcr_100379	M:mir-3120-3p
transcr_100387	M:NODE_478880_lenGth_167_Cov_45.562874_30784-3p
transcr_100387	S:mir-728-5p
transcr_100404	S:mir-29c-5p
transcr_100412	M:NODE_287166_lenGth_26153_Cov_24.486980_20029-5p
transcr_100416	M:mir-10557-3p
transcr_100417	S:mir-214-5p
transcr_100418	S:NODE_65503_lenGth_17390_Cov_27.012823_5427-3p
transcr_100427	M:mir-728a-3p
transcr_100429	M:NODE_268202_lenGth_1240_Cov_18.933065_18927-5p
transcr_100429	S:mir-725-5p
transcr_100435	S:mir-29c-5p
transcr_100436	M:mir-728a-3p
transcr_100443	S:mir-728-5p
transcr_100461	S:NODE_65503_lenGth_17390_Cov_27.012823_5423-3p
transcr_100462	S:mir-29c-5p
transcr_100471	M:NODE_317207_lenGth_17788_Cov_31.397797_21792-3p
transcr_100471	S:mir-10544
transcr_100473	S:mir-205-1-5p
transcr_100475	M:NODE_81238_lenGth_2792_Cov_141.863892_6616-3p
transcr_100475	S:mir-7a-6-3p
transcr_100479	M:NODE_81238_lenGth_2792_Cov_141.863892_6616-3p
transcr_100481	S:mir-192-3p
transcr_100486	M:NODE_317207_lenGth_17788_Cov_31.397797_21792-3p
transcr_100486	M:NODE_618044_lenGth_26971_Cov_25.920063_38053-3p
transcr_100486	S:mir-728-5p
transcr_100488	S:mir-192-3p
transcr_100488	S:mir-7a-6-3p
transcr_100493	S:mir-728-5p
transcr_100504	M:mir-3120-3p
transcr_100513	S:mir-725-5p
transcr_100514	M:mir-730-5p
transcr_100514	M:NODE_61435_lenGth_11576_Cov_22.588200_5171-3p
transcr_100515	S:mir-29c-5p
transcr_100519	M:mir-730-5p
transcr_100524	M:NODE_317207_lenGth_17788_Cov_31.397797_21792-3p
transcr_100524	S:mir-728-5p
transcr_100525	S:mir-19c-5p
transcr_100526	M:NODE_479052_lenGth_25577_Cov_27.990187_30800-5p
transcr_100533	M:NODE_618044_lenGth_26971_Cov_25.920063_38053-3p
transcr_100533	S:NODE_65503_lenGth_17390_Cov_27.012823_5427-3p
transcr_100534	M:NODE_106232_lenGth_8611_Cov_25.181976_8442-3p
transcr_100534	M:NODE_618044_lenGth_26971_Cov_25.920063_38053-3p
transcr_100536	M:NODE_106232_lenGth_8611_Cov_25.181976_8442-3p
transcr_100536	S:mir-205-1-5p
transcr_100556	S:mir-19c-5p
transcr_100560	M:NODE_61435_lenGth_11576_Cov_22.588200_5171-3p
transcr_100565	S:mir-205-1-5p
transcr_100565	S:mir-29c-5p
transcr_100566	M:NODE_157412_lenGth_1687_Cov_20.292828_11898-3p
transcr_100571	M:NODE_61435_lenGth_11576_Cov_22.588200_5171-3p
transcr_100571	S:NODE_65503_lenGth_17390_Cov_27.012823_5427-3p
transcr_100582	M:NODE_618044_lenGth_26971_Cov_25.920063_38053-3p
transcr_100609	S:mir-19c-5p
transcr_100614	S:NODE_479052_lenGth_25577_Cov_27.990187_30800-3p
transcr_100615	M:NODE_61435_lenGth_11576_Cov_22.588200_5171-3p
transcr_100615	S:mir-725-5p
transcr_100632	S:mir-29c-5p
transcr_100641	M:NODE_478880_lenGth_167_Cov_45.562874_30784-3p
transcr_100641	M:NODE_61435_lenGth_11576_Cov_22.588200_5171-3p
transcr_100656	M:mir-99a-5p
transcr_100656	S:mir-725-5p
transcr_100659	S:mir-7a-6-3p
transcr_100660	S:mir-29c-5p
transcr_100660	S:mir-728-5p
transcr_100671	M:mir-10557-3p
transcr_100671	M:NODE_478880_lenGth_167_Cov_45.562874_30784-3p
transcr_100671	S:mir-192-3p
transcr_100671	S:mir-214-5p
transcr_100674	M:NODE_268202_lenGth_1240_Cov_18.933065_18927-5p
transcr_100674	M:NODE_478880_lenGth_167_Cov_45.562874_30784-3p
transcr_100674	S:mir-725-5p
transcr_100682	M:NODE_551141_lenGth_75190_Cov_29.979904_34729-3p
transcr_100683	S:NODE_479052_lenGth_25577_Cov_27.990187_30800-3p
transcr_100690	M:NODE_65503_lenGth_17390_Cov_27.012823_5427-5p
transcr_100700	S:NODE_479052_lenGth_25577_Cov_27.990187_30800-3p
transcr_100709	S:mir-205-1-5p
transcr_100723	M:mir-730-5p
transcr_100723	M:NODE_287166_lenGth_26153_Cov_24.486980_20029-5p
transcr_100724	S:mir-19c-5p
transcr_100728	M:NODE_670780_lenGth_5273_Cov_19.867249_40811-5p
transcr_100729	M:mir-728a-3p
transcr_100729	S:mir-728-5p
transcr_100729	S:NODE_479052_lenGth_25577_Cov_27.990187_30800-3p
transcr_100730	M:NODE_529742_lenGth_5748_Cov_29.569763_33745-5p
transcr_100734	M:NODE_479052_lenGth_25577_Cov_27.990187_30800-5p
transcr_100734	M:NODE_65503_lenGth_17390_Cov_27.012823_5423-5p
transcr_100736	M:NODE_478880_lenGth_167_Cov_45.562874_30784-3p
transcr_100736	M:NODE_551141_lenGth_75190_Cov_29.979904_34729-3p
transcr_100736	S:mir-205-1-5p
transcr_100736	S:mir-214-5p
transcr_100738	S:mir-29c-5p
transcr_100755	M:NODE_81238_lenGth_2792_Cov_141.863892_6616-3p
transcr_100756	M:NODE_211784_lenGth_7340_Cov_29.774523_15604-5p
transcr_100756	M:NODE_317207_lenGth_17788_Cov_31.397797_21792-3p
transcr_100756	M:NODE_65503_lenGth_17390_Cov_27.012823_5423-5p
transcr_100756	M:NODE_65503_lenGth_17390_Cov_27.012823_5425-5p
transcr_100757	S:mir-214-5p
transcr_100757	S:mir-29c-5p
transcr_100761	S:mir-192-3p
transcr_100766	M:NODE_106232_lenGth_8611_Cov_25.181976_8442-3p
transcr_100769	M:NODE_551141_lenGth_75190_Cov_29.979904_34729-3p
transcr_100769	S:NODE_65503_lenGth_17390_Cov_27.012823_5423-3p
transcr_100770	M:NODE_65503_lenGth_17390_Cov_27.012823_5425-5p
transcr_100784	M:NODE_317207_lenGth_17788_Cov_31.397797_21792-3p
transcr_100784	S:mir-725-5p
transcr_100796	S:mir-19c-5p
transcr_100798	M:NODE_437235_lenGth_49973_Cov_29.757549_28394-5p
transcr_100799	S:mir-19c-5p
transcr_100802	S:mir-728-5p
transcr_100816	M:NODE_317207_lenGth_17788_Cov_31.397797_21792-3p
transcr_100816	S:mir-205-1-5p
transcr_100818	S:mir-19c-5p
transcr_100820	S:NODE_287166_lenGth_26153_Cov_24.486980_20029-3p
transcr_100823	M:NODE_491304_lenGth_4123_Cov_31.826097_31413-3p
transcr_100824	M:mir-3120-3p
transcr_100828	M:NODE_551141_lenGth_75190_Cov_29.979904_34729-3p
transcr_100834	M:mir-212-2-5p
transcr_100839	M:NODE_106232_lenGth_8611_Cov_25.181976_8442-3p
transcr_100844	S:mir-192-3p
transcr_100855	M:mir-10557-3p
transcr_100855	M:NODE_106232_lenGth_8611_Cov_25.181976_8442-3p
transcr_100864	M:NODE_106232_lenGth_8611_Cov_25.181976_8442-3p
transcr_100864	S:mir-214-5p
transcr_100867	S:mir-725-5p
transcr_100867	S:mir-7a-6-3p
transcr_100877	M:NODE_106232_lenGth_8611_Cov_25.181976_8442-3p
transcr_100884	M:NODE_61435_lenGth_11576_Cov_22.588200_5171-3p
transcr_100892	S:NODE_287166_lenGth_26153_Cov_24.486980_20029-3p
transcr_100901	M:NODE_268202_lenGth_1240_Cov_18.933065_18927-5p
transcr_100902	M:mir-3120-3p
transcr_100904	M:mir-212-2-5p
transcr_100904	M:mir-3120-3p
transcr_100904	M:NODE_661702_lenGth_31525_Cov_26.808311_40380-3p
transcr_100916	S:NODE_65503_lenGth_17390_Cov_27.012823_5423-3p
transcr_100923	M:NODE_157412_lenGth_1687_Cov_20.292828_11898-3p
transcr_100925	M:NODE_61435_lenGth_11576_Cov_22.588200_5171-3p
transcr_100932	M:NODE_157412_lenGth_1687_Cov_20.292828_11898-3p
transcr_100932	M:NODE_65503_lenGth_17390_Cov_27.012823_5425-5p
transcr_100932	S:mir-728-5p
transcr_100941	M:NODE_211784_lenGth_7340_Cov_29.774523_15604-5p
transcr_100944	S:mir-728-5p
transcr_100955	M:NODE_317207_lenGth_17788_Cov_31.397797_21792-3p
transcr_100957	M:NODE_65503_lenGth_17390_Cov_27.012823_5423-5p
transcr_100957	S:mir-214-5p
transcr_100960	S:NODE_65503_lenGth_17390_Cov_27.012823_5423-3p
transcr_100963	M:NODE_157412_lenGth_1687_Cov_20.292828_11898-3p
transcr_100963	M:NODE_618044_lenGth_26971_Cov_25.920063_38053-3p
transcr_100963	S:mir-728-5p
transcr_100963	S:NODE_287166_lenGth_26153_Cov_24.486980_20029-3p
transcr_100966	M:NODE_661702_lenGth_31525_Cov_26.808311_40380-3p
transcr_100970	M:NODE_618044_lenGth_26971_Cov_25.920063_38053-3p
transcr_100972	M:NODE_211784_lenGth_7340_Cov_29.774523_15604-5p
transcr_100972	S:mir-7a-6-3p
transcr_100974	M:NODE_287166_lenGth_26153_Cov_24.486980_20029-5p
transcr_100977	S:NODE_65503_lenGth_17390_Cov_27.012823_5423-3p
transcr_100994	M:NODE_687041_lenGth_11553_Cov_26.289968_41446-5p
transcr_100999	M:NODE_61435_lenGth_11576_Cov_22.588200_5171-3p
transcr_101009	M:NODE_317207_lenGth_17788_Cov_31.397797_21792-3p
transcr_101021	S:mir-205-1-5p
transcr_101023	M:NODE_317207_lenGth_17788_Cov_31.397797_21792-3p
transcr_101035	S:mir-725-5p
transcr_101041	M:NODE_65503_lenGth_17390_Cov_27.012823_5423-5p
transcr_101041	S:mir-205-1-5p
transcr_101041	S:mir-728-5p
transcr_101041	S:NODE_479052_lenGth_25577_Cov_27.990187_30800-3p
transcr_101042	S:mir-205-1-5p
transcr_101047	S:mir-19c-5p
transcr_101050	S:NODE_479052_lenGth_25577_Cov_27.990187_30800-3p
transcr_101054	M:mir-730-5p
transcr_101065	S:mir-728-5p
transcr_101068	M:NODE_106232_lenGth_8611_Cov_25.181976_8442-3p
transcr_101069	M:NODE_317207_lenGth_17788_Cov_31.397797_21792-3p
transcr_101069	S:mir-728-5p
transcr_101070	S:mir-205-1-5p
transcr_101079	M:mir-730-5p
transcr_101079	M:NODE_687041_lenGth_11553_Cov_26.289968_41446-5p
transcr_101079	S:mir-725-5p
transcr_101083	S:mir-29c-5p
transcr_101087	M:NODE_268202_lenGth_1240_Cov_18.933065_18927-5p
transcr_101088	M:NODE_478880_lenGth_167_Cov_45.562874_30784-3p
transcr_101088	S:mir-205-1-5p
transcr_101107	M:NODE_618044_lenGth_26971_Cov_25.920063_38053-3p
transcr_101107	M:NODE_661702_lenGth_31525_Cov_26.808311_40380-3p
transcr_101107	S:mir-205-1-5p
transcr_101115	S:mir-29c-5p
transcr_101127	M:mir-730-5p
transcr_101129	S:mir-29c-5p
transcr_101135	S:mir-29c-5p
transcr_101154	M:NODE_317207_lenGth_17788_Cov_31.397797_21792-3p
transcr_101171	M:NODE_157412_lenGth_1687_Cov_20.292828_11898-3p
transcr_101172	M:NODE_317207_lenGth_17788_Cov_31.397797_21792-3p
transcr_101195	M:NODE_478880_lenGth_167_Cov_45.562874_30784-3p
transcr_101195	M:NODE_661702_lenGth_31525_Cov_26.808311_40380-3p
transcr_101200	M:NODE_618044_lenGth_26971_Cov_25.920063_38053-3p
transcr_101206	M:mir-3120-3p
transcr_101206	M:NODE_1101960_lenGth_65_Cov_124.676926_48943-3p
transcr_101206	M:NODE_5057_lenGth_10758_Cov_28.897379_537-3p
transcr_101208	M:NODE_106232_lenGth_8611_Cov_25.181976_8442-3p
transcr_101216	S:mir-192-3p
transcr_101218	M:NODE_1101960_lenGth_65_Cov_124.676926_48943-3p
transcr_101218	M:NODE_437235_lenGth_49973_Cov_29.757549_28394-5p
transcr_101218	M:NODE_478880_lenGth_167_Cov_45.562874_30784-3p
transcr_101218	M:NODE_661702_lenGth_31525_Cov_26.808311_40380-3p
transcr_101218	S:NODE_65503_lenGth_17390_Cov_27.012823_5427-3p
transcr_101219	M:NODE_268202_lenGth_1240_Cov_18.933065_18927-5p
transcr_101223	M:mir-10557-3p
transcr_101226	M:NODE_317207_lenGth_17788_Cov_31.397797_21792-3p
transcr_101227	S:mir-29c-5p
transcr_101228	M:mir-728a-3p
transcr_101236	M:NODE_157412_lenGth_1687_Cov_20.292828_11898-3p
transcr_101252	M:NODE_661702_lenGth_31525_Cov_26.808311_40380-3p
transcr_101255	M:mir-730-5p
transcr_101258	S:mir-205-1-5p
transcr_101259	M:NODE_437235_lenGth_49973_Cov_29.757549_28394-5p
transcr_101263	M:NODE_687041_lenGth_11553_Cov_26.289968_41446-5p
transcr_101263	S:mir-29c-5p
transcr_101263	S:mir-728-5p
transcr_101264	M:mir-99a-5p
transcr_101266	M:NODE_1101960_lenGth_65_Cov_124.676926_48943-3p
transcr_101266	M:NODE_317207_lenGth_17788_Cov_31.397797_21792-3p
transcr_101266	M:NODE_5057_lenGth_10758_Cov_28.897379_537-3p
transcr_101266	S:mir-205-1-5p
transcr_101267	S:mir-193a-2-3p
transcr_101275	M:NODE_81238_lenGth_2792_Cov_141.863892_6616-3p
transcr_101279	M:NODE_106232_lenGth_8611_Cov_25.181976_8442-3p
transcr_101279	M:NODE_65503_lenGth_17390_Cov_27.012823_5425-5p
transcr_101280	M:NODE_687041_lenGth_11553_Cov_26.289968_41446-5p
transcr_101280	S:mir-205-1-5p
transcr_101285	M:NODE_65503_lenGth_17390_Cov_27.012823_5427-5p
transcr_101306	M:mir-3120-3p
transcr_101310	M:mir-728a-3p
transcr_101314	M:NODE_287166_lenGth_26153_Cov_24.486980_20029-5p
transcr_101314	M:NODE_687041_lenGth_11553_Cov_26.289968_41446-5p
transcr_101315	M:mir-3120-3p
transcr_101315	M:NODE_529742_lenGth_5748_Cov_29.569763_33745-5p
transcr_101317	S:mir-193a-2-3p
transcr_101322	M:NODE_317207_lenGth_17788_Cov_31.397797_21792-3p
transcr_101322	M:NODE_437235_lenGth_49973_Cov_29.757549_28394-5p
transcr_101322	S:mir-728-5p
transcr_101324	M:mir-730-5p
transcr_101331	M:NODE_317207_lenGth_17788_Cov_31.397797_21792-3p
transcr_101331	M:NODE_479052_lenGth_25577_Cov_27.990187_30800-5p
transcr_101334	M:NODE_81238_lenGth_2792_Cov_141.863892_6616-3p
transcr_101341	M:mir-3120-3p
transcr_101349	M:NODE_268202_lenGth_1240_Cov_18.933065_18927-5p
transcr_101356	S:NODE_65503_lenGth_17390_Cov_27.012823_5427-3p
transcr_101376	S:mir-19c-5p
transcr_101412	M:NODE_551141_lenGth_75190_Cov_29.979904_34729-3p
transcr_101412	M:NODE_65503_lenGth_17390_Cov_27.012823_5425-5p
transcr_101419	M:NODE_478880_lenGth_167_Cov_45.562874_30784-3p
transcr_101423	M:NODE_65503_lenGth_17390_Cov_27.012823_5425-5p
transcr_101425	M:NODE_1101960_lenGth_65_Cov_124.676926_48943-3p
transcr_101425	M:NODE_5057_lenGth_10758_Cov_28.897379_537-3p
transcr_101429	M:NODE_157412_lenGth_1687_Cov_20.292828_11898-3p
transcr_101429	M:NODE_65503_lenGth_17390_Cov_27.012823_5425-5p
transcr_101449	S:mir-29c-5p
transcr_101454	M:NODE_529742_lenGth_5748_Cov_29.569763_33745-5p
transcr_101470	M:mir-728a-3p
transcr_101470	M:mir-730-5p
transcr_101470	M:NODE_61435_lenGth_11576_Cov_22.588200_5171-3p
transcr_101473	S:mir-7a-6-3p
transcr_101489	M:NODE_687041_lenGth_11553_Cov_26.289968_41446-5p
transcr_101501	S:NODE_287166_lenGth_26153_Cov_24.486980_20029-3p
transcr_101510	M:NODE_317207_lenGth_17788_Cov_31.397797_21792-3p
transcr_101510	M:NODE_65503_lenGth_17390_Cov_27.012823_5427-5p
transcr_101512	M:mir-730-5p
transcr_101518	S:mir-728-5p
transcr_101520	M:NODE_478880_lenGth_167_Cov_45.562874_30784-3p
transcr_101520	M:NODE_65503_lenGth_17390_Cov_27.012823_5427-5p
transcr_101520	S:mir-205-1-5p
transcr_101520	S:NODE_65503_lenGth_17390_Cov_27.012823_5427-3p
transcr_101523	M:mir-728a-3p
transcr_101529	S:NODE_65503_lenGth_17390_Cov_27.012823_5427-3p
transcr_101537	M:NODE_479052_lenGth_25577_Cov_27.990187_30800-5p
transcr_101540	M:NODE_478880_lenGth_167_Cov_45.562874_30784-3p
transcr_101555	M:mir-730-5p
transcr_101556	M:NODE_317207_lenGth_17788_Cov_31.397797_21792-3p
transcr_101560	M:NODE_478880_lenGth_167_Cov_45.562874_30784-3p
transcr_101573	M:NODE_61435_lenGth_11576_Cov_22.588200_5171-3p
transcr_101581	M:NODE_529742_lenGth_5748_Cov_29.569763_33745-5p
transcr_101588	M:NODE_618044_lenGth_26971_Cov_25.920063_38053-3p
transcr_101590	M:NODE_65503_lenGth_17390_Cov_27.012823_5423-5p
transcr_101595	M:NODE_81238_lenGth_2792_Cov_141.863892_6616-3p
transcr_101597	M:NODE_317207_lenGth_17788_Cov_31.397797_21792-3p
transcr_101598	S:mir-29c-5p
transcr_101598	S:mir-728-5p
transcr_101617	M:NODE_157412_lenGth_1687_Cov_20.292828_11898-3p
transcr_101617	S:mir-205-1-5p
transcr_101626	M:NODE_81238_lenGth_2792_Cov_141.863892_6616-3p
transcr_101631	M:mir-3120-3p
transcr_101631	S:mir-19c-5p
transcr_101631	S:NODE_287166_lenGth_26153_Cov_24.486980_20029-3p
transcr_101635	M:NODE_478880_lenGth_167_Cov_45.562874_30784-3p
transcr_101635	S:mir-7a-6-3p
transcr_101667	M:NODE_157412_lenGth_1687_Cov_20.292828_11898-3p
transcr_101668	M:NODE_81238_lenGth_2792_Cov_141.863892_6616-3p
transcr_101668	S:mir-728-5p
transcr_101672	S:NODE_65503_lenGth_17390_Cov_27.012823_5427-3p
transcr_101674	M:NODE_106232_lenGth_8611_Cov_25.181976_8442-3p
transcr_101700	M:NODE_538217_lenGth_17757_Cov_28.332264_34185-5p
transcr_101705	M:mir-3120-3p
transcr_101708	M:mir-10557-3p
transcr_101708	M:NODE_81238_lenGth_2792_Cov_141.863892_6616-3p
transcr_101708	S:mir-193a-2-3p
transcr_101719	S:mir-29c-5p
transcr_101719	S:mir-7a-6-3p
transcr_101721	M:NODE_618044_lenGth_26971_Cov_25.920063_38053-3p
transcr_101722	M:mir-3120-3p
transcr_101722	S:mir-728-5p
transcr_101734	M:mir-551-3p
transcr_101748	S:mir-29c-5p
transcr_101751	M:NODE_317207_lenGth_17788_Cov_31.397797_21792-3p
transcr_101751	M:NODE_551141_lenGth_75190_Cov_29.979904_34729-3p
transcr_101751	S:NODE_65503_lenGth_17390_Cov_27.012823_5423-3p
transcr_101760	M:NODE_618044_lenGth_26971_Cov_25.920063_38053-3p
transcr_101761	M:mir-730-5p
transcr_101761	M:NODE_491304_lenGth_4123_Cov_31.826097_31413-3p
transcr_101765	M:NODE_106232_lenGth_8611_Cov_25.181976_8442-3p
transcr_101765	S:NODE_479052_lenGth_25577_Cov_27.990187_30800-3p
transcr_101767	M:NODE_478880_lenGth_167_Cov_45.562874_30784-3p
transcr_101767	M:NODE_618044_lenGth_26971_Cov_25.920063_38053-3p
transcr_101767	M:NODE_65503_lenGth_17390_Cov_27.012823_5427-5p
transcr_101775	S:mir-725-5p
transcr_101779	M:NODE_538217_lenGth_17757_Cov_28.332264_34185-5p
transcr_101788	M:NODE_106232_lenGth_8611_Cov_25.181976_8442-3p
transcr_101790	M:NODE_529742_lenGth_5748_Cov_29.569763_33745-5p
transcr_101792	S:mir-29c-5p
transcr_101809	M:mir-99a-5p
transcr_101827	S:mir-19c-5p
transcr_101831	M:NODE_437235_lenGth_49973_Cov_29.757549_28394-5p
transcr_101831	M:NODE_618044_lenGth_26971_Cov_25.920063_38053-3p
transcr_101835	M:NODE_317207_lenGth_17788_Cov_31.397797_21792-3p
transcr_101844	S:NODE_479052_lenGth_25577_Cov_27.990187_30800-3p
transcr_101845	M:NODE_1101960_lenGth_65_Cov_124.676926_48943-3p
transcr_101845	M:NODE_5057_lenGth_10758_Cov_28.897379_537-3p
transcr_101851	M:NODE_61435_lenGth_11576_Cov_22.588200_5171-3p
transcr_101852	M:NODE_670780_lenGth_5273_Cov_19.867249_40811-5p
transcr_101856	M:NODE_478880_lenGth_167_Cov_45.562874_30784-3p
transcr_101856	S:NODE_479052_lenGth_25577_Cov_27.990187_30800-3p
transcr_101857	M:NODE_268202_lenGth_1240_Cov_18.933065_18927-5p
transcr_101886	M:NODE_81238_lenGth_2792_Cov_141.863892_6616-3p
transcr_101889	M:NODE_268202_lenGth_1240_Cov_18.933065_18927-5p
transcr_101889	M:NODE_479052_lenGth_25577_Cov_27.990187_30800-5p
transcr_101890	S:NODE_65503_lenGth_17390_Cov_27.012823_5423-3p
transcr_101891	M:NODE_317207_lenGth_17788_Cov_31.397797_21792-3p
transcr_101893	S:NODE_287166_lenGth_26153_Cov_24.486980_20029-3p
transcr_101898	M:NODE_437235_lenGth_49973_Cov_29.757549_28394-5p
transcr_101898	M:NODE_551141_lenGth_75190_Cov_29.979904_34729-3p
transcr_101912	M:NODE_529742_lenGth_5748_Cov_29.569763_33745-5p
transcr_101925	M:NODE_437235_lenGth_49973_Cov_29.757549_28394-5p
transcr_101926	S:mir-29c-5p
transcr_101926	S:mir-728-5p
transcr_101948	M:NODE_437235_lenGth_49973_Cov_29.757549_28394-5p
transcr_101955	M:mir-3120-3p
transcr_101955	M:NODE_157412_lenGth_1687_Cov_20.292828_11898-3p
transcr_101955	M:NODE_65503_lenGth_17390_Cov_27.012823_5423-5p
transcr_101959	M:NODE_618044_lenGth_26971_Cov_25.920063_38053-3p
transcr_101964	M:mir-3120-3p
transcr_101964	M:NODE_317207_lenGth_17788_Cov_31.397797_21792-3p
transcr_101964	M:NODE_65503_lenGth_17390_Cov_27.012823_5425-5p
transcr_101976	M:NODE_478880_lenGth_167_Cov_45.562874_30784-3p
transcr_101991	S:mir-728-5p
transcr_102002	S:mir-29c-5p
transcr_102020	S:mir-214-5p
transcr_102024	M:NODE_478880_lenGth_167_Cov_45.562874_30784-3p
transcr_102024	S:NODE_479052_lenGth_25577_Cov_27.990187_30800-3p
transcr_102026	M:mir-10557-3p
transcr_102041	S:mir-725-5p
transcr_102043	M:NODE_437235_lenGth_49973_Cov_29.757549_28394-5p
transcr_102043	S:mir-192-3p
transcr_102045	M:NODE_317207_lenGth_17788_Cov_31.397797_21792-3p
transcr_102045	S:mir-728-5p
transcr_102049	S:mir-29c-5p
transcr_102054	M:NODE_287166_lenGth_26153_Cov_24.486980_20029-5p
transcr_102056	M:NODE_65503_lenGth_17390_Cov_27.012823_5425-5p
transcr_102059	S:mir-205-1-5p
transcr_102061	M:NODE_538217_lenGth_17757_Cov_28.332264_34185-5p
transcr_102065	M:NODE_529742_lenGth_5748_Cov_29.569763_33745-5p
transcr_102077	S:NODE_65503_lenGth_17390_Cov_27.012823_5427-3p
transcr_102088	M:NODE_157412_lenGth_1687_Cov_20.292828_11898-3p
transcr_102090	M:NODE_437235_lenGth_49973_Cov_29.757549_28394-5p
transcr_102090	S:mir-193a-2-3p
transcr_102091	M:NODE_268202_lenGth_1240_Cov_18.933065_18927-5p
transcr_102092	S:mir-29c-5p
transcr_102095	M:NODE_1101960_lenGth_65_Cov_124.676926_48943-3p
transcr_102095	M:NODE_5057_lenGth_10758_Cov_28.897379_537-3p
transcr_102109	M:NODE_317207_lenGth_17788_Cov_31.397797_21792-3p
transcr_102109	S:mir-193a-2-3p
transcr_102109	S:mir-205-1-5p
transcr_102116	S:NODE_65503_lenGth_17390_Cov_27.012823_5423-3p
transcr_102117	M:mir-3120-3p
transcr_102117	M:NODE_687041_lenGth_11553_Cov_26.289968_41446-5p
transcr_102118	M:NODE_317207_lenGth_17788_Cov_31.397797_21792-3p
transcr_102126	M:NODE_687041_lenGth_11553_Cov_26.289968_41446-5p
transcr_102138	M:NODE_317207_lenGth_17788_Cov_31.397797_21792-3p
transcr_102138	S:mir-205-1-5p
transcr_102138	S:mir-728-5p
transcr_102147	S:mir-29c-5p
transcr_102157	M:NODE_317207_lenGth_17788_Cov_31.397797_21792-3p
transcr_102160	M:NODE_551141_lenGth_75190_Cov_29.979904_34729-3p
transcr_102160	S:NODE_65503_lenGth_17390_Cov_27.012823_5423-3p
transcr_102163	M:NODE_106232_lenGth_8611_Cov_25.181976_8442-3p
transcr_102173	M:mir-551-3p
transcr_102173	S:mir-19c-5p
transcr_102178	M:NODE_65503_lenGth_17390_Cov_27.012823_5427-5p
transcr_102178	M:NODE_81238_lenGth_2792_Cov_141.863892_6616-3p
transcr_102183	S:NODE_287166_lenGth_26153_Cov_24.486980_20029-3p
transcr_102195	M:NODE_1101960_lenGth_65_Cov_124.676926_48943-3p
transcr_102195	M:NODE_5057_lenGth_10758_Cov_28.897379_537-3p
transcr_102196	M:NODE_268202_lenGth_1240_Cov_18.933065_18927-5p
transcr_102198	M:NODE_661702_lenGth_31525_Cov_26.808311_40380-3p
transcr_102201	M:mir-551-3p
transcr_102203	M:mir-3120-3p
transcr_102204	M:NODE_551141_lenGth_75190_Cov_29.979904_34729-3p
transcr_102209	M:mir-10557-3p
transcr_102209	M:NODE_317207_lenGth_17788_Cov_31.397797_21792-3p
transcr_102209	M:NODE_551141_lenGth_75190_Cov_29.979904_34729-3p
transcr_102209	S:mir-193a-2-3p
transcr_102209	S:mir-7a-6-3p
transcr_102209	S:NODE_479052_lenGth_25577_Cov_27.990187_30800-3p
transcr_102211	M:NODE_317207_lenGth_17788_Cov_31.397797_21792-3p
transcr_102213	M:NODE_106232_lenGth_8611_Cov_25.181976_8442-3p
transcr_102213	M:NODE_65503_lenGth_17390_Cov_27.012823_5427-5p
transcr_102217	M:NODE_317207_lenGth_17788_Cov_31.397797_21792-3p
transcr_102220	M:NODE_478880_lenGth_167_Cov_45.562874_30784-3p
transcr_102220	S:mir-205-1-5p
transcr_102221	S:mir-214-5p
transcr_102222	M:NODE_157412_lenGth_1687_Cov_20.292828_11898-3p
transcr_102224	S:mir-725-5p
transcr_102228	S:mir-205-1-5p
transcr_102229	M:NODE_268202_lenGth_1240_Cov_18.933065_18927-5p
transcr_102229	M:NODE_479052_lenGth_25577_Cov_27.990187_30800-5p
transcr_102243	M:NODE_65503_lenGth_17390_Cov_27.012823_5423-5p
transcr_102252	M:NODE_661702_lenGth_31525_Cov_26.808311_40380-3p
transcr_102258	M:NODE_670780_lenGth_5273_Cov_19.867249_40811-5p
transcr_102258	S:mir-7a-6-3p
transcr_102265	S:mir-192-3p
transcr_102265	S:mir-205-1-5p
transcr_102267	M:mir-10557-3p
transcr_102267	S:mir-29c-5p
transcr_102267	S:mir-728-5p
transcr_102269	S:NODE_479052_lenGth_25577_Cov_27.990187_30800-3p
transcr_102276	S:mir-725-5p
transcr_102284	S:NODE_65503_lenGth_17390_Cov_27.012823_5427-3p
transcr_102286	M:NODE_551141_lenGth_75190_Cov_29.979904_34729-3p
transcr_102286	S:mir-29c-5p
transcr_102286	S:NODE_65503_lenGth_17390_Cov_27.012823_5423-3p
transcr_102299	M:NODE_65503_lenGth_17390_Cov_27.012823_5423-5p
transcr_102299	M:NODE_65503_lenGth_17390_Cov_27.012823_5425-5p
transcr_102304	M:NODE_157412_lenGth_1687_Cov_20.292828_11898-3p
transcr_102305	M:NODE_529742_lenGth_5748_Cov_29.569763_33745-5p
transcr_102310	M:NODE_529742_lenGth_5748_Cov_29.569763_33745-5p
transcr_102311	M:NODE_157412_lenGth_1687_Cov_20.292828_11898-3p
transcr_102311	M:NODE_687041_lenGth_11553_Cov_26.289968_41446-5p
transcr_102317	M:NODE_65503_lenGth_17390_Cov_27.012823_5423-5p
transcr_102319	M:NODE_157412_lenGth_1687_Cov_20.292828_11898-3p
transcr_102335	M:NODE_661702_lenGth_31525_Cov_26.808311_40380-3p
transcr_102335	S:mir-29c-5p
transcr_102338	M:NODE_157412_lenGth_1687_Cov_20.292828_11898-3p
transcr_102346	M:NODE_65503_lenGth_17390_Cov_27.012823_5423-5p
transcr_102346	M:NODE_65503_lenGth_17390_Cov_27.012823_5427-5p
transcr_102346	S:mir-205-1-5p
transcr_102351	M:NODE_61435_lenGth_11576_Cov_22.588200_5171-3p
transcr_102351	S:mir-214-5p
transcr_102353	M:NODE_1101960_lenGth_65_Cov_124.676926_48943-3p
transcr_102353	M:NODE_437235_lenGth_49973_Cov_29.757549_28394-5p
transcr_102353	M:NODE_5057_lenGth_10758_Cov_28.897379_537-3p
transcr_102353	S:mir-7a-6-3p
transcr_102367	M:mir-99a-5p
transcr_102367	M:NODE_478880_lenGth_167_Cov_45.562874_30784-3p
transcr_102367	S:mir-7a-6-3p
transcr_102367	S:NODE_65503_lenGth_17390_Cov_27.012823_5427-3p
transcr_102372	M:NODE_687041_lenGth_11553_Cov_26.289968_41446-5p
transcr_102376	M:NODE_317207_lenGth_17788_Cov_31.397797_21792-3p
transcr_102376	S:NODE_287166_lenGth_26153_Cov_24.486980_20029-3p
transcr_102381	M:NODE_106232_lenGth_8611_Cov_25.181976_8442-3p
transcr_102381	S:mir-205-1-5p
transcr_102385	S:mir-19c-5p
transcr_102385	S:mir-29c-5p
transcr_102386	M:mir-730-5p
transcr_102386	M:NODE_478880_lenGth_167_Cov_45.562874_30784-3p
transcr_102389	S:mir-205-1-5p
transcr_102390	M:NODE_61435_lenGth_11576_Cov_22.588200_5171-3p
transcr_102390	S:mir-205-1-5p
transcr_102396	M:NODE_317207_lenGth_17788_Cov_31.397797_21792-3p
transcr_102397	S:mir-29c-5p
transcr_102397	S:mir-728-5p
transcr_102405	M:NODE_65503_lenGth_17390_Cov_27.012823_5423-5p
transcr_102415	M:NODE_437235_lenGth_49973_Cov_29.757549_28394-5p
transcr_102415	M:NODE_529742_lenGth_5748_Cov_29.569763_33745-5p
transcr_102416	M:NODE_478880_lenGth_167_Cov_45.562874_30784-3p
transcr_102418	M:NODE_437235_lenGth_49973_Cov_29.757549_28394-5p
transcr_102426	M:mir-99a-5p
transcr_102431	S:NODE_479052_lenGth_25577_Cov_27.990187_30800-3p
transcr_102437	S:mir-205-1-5p
transcr_102462	M:mir-10557-3p
transcr_102470	M:NODE_317207_lenGth_17788_Cov_31.397797_21792-3p
transcr_102472	M:NODE_287166_lenGth_26153_Cov_24.486980_20029-5p
transcr_102472	M:NODE_529742_lenGth_5748_Cov_29.569763_33745-5p
transcr_102473	M:mir-551-3p
transcr_102475	M:NODE_478880_lenGth_167_Cov_45.562874_30784-3p
transcr_102475	S:mir-205-1-5p
transcr_102475	S:mir-728-5p
transcr_102475	S:NODE_287166_lenGth_26153_Cov_24.486980_20029-3p
transcr_102478	M:NODE_687041_lenGth_11553_Cov_26.289968_41446-5p
transcr_102478	S:NODE_65503_lenGth_17390_Cov_27.012823_5427-3p
transcr_102481	M:mir-99a-5p
transcr_102481	S:mir-7a-6-3p
transcr_102488	M:NODE_478880_lenGth_167_Cov_45.562874_30784-3p
transcr_102488	M:NODE_551141_lenGth_75190_Cov_29.979904_34729-3p
transcr_102491	M:NODE_287166_lenGth_26153_Cov_24.486980_20029-5p
transcr_102500	M:NODE_106232_lenGth_8611_Cov_25.181976_8442-3p
transcr_102502	M:NODE_1101960_lenGth_65_Cov_124.676926_48943-3p
transcr_102502	M:NODE_5057_lenGth_10758_Cov_28.897379_537-3p
transcr_102502	S:mir-19c-5p
transcr_102502	S:NODE_65503_lenGth_17390_Cov_27.012823_5427-3p
transcr_102503	M:NODE_317207_lenGth_17788_Cov_31.397797_21792-3p
transcr_102507	S:mir-205-1-5p
transcr_102507	S:NODE_65503_lenGth_17390_Cov_27.012823_5423-3p
transcr_102509	M:NODE_65503_lenGth_17390_Cov_27.012823_5425-5p
transcr_102510	M:NODE_529742_lenGth_5748_Cov_29.569763_33745-5p
transcr_102512	S:mir-19c-5p
transcr_102513	M:NODE_317207_lenGth_17788_Cov_31.397797_21792-3p
transcr_102513	S:mir-728-5p
transcr_102518	S:mir-29c-5p
transcr_102526	M:NODE_317207_lenGth_17788_Cov_31.397797_21792-3p
transcr_102526	S:mir-728-5p
transcr_102530	M:mir-730-5p
transcr_102537	M:NODE_65503_lenGth_17390_Cov_27.012823_5427-5p
transcr_102538	M:NODE_106232_lenGth_8611_Cov_25.181976_8442-3p
transcr_102538	S:NODE_479052_lenGth_25577_Cov_27.990187_30800-3p
transcr_102539	M:NODE_618044_lenGth_26971_Cov_25.920063_38053-3p
transcr_102562	M:NODE_81238_lenGth_2792_Cov_141.863892_6616-3p
transcr_102567	S:NODE_479052_lenGth_25577_Cov_27.990187_30800-3p
transcr_102569	S:NODE_65503_lenGth_17390_Cov_27.012823_5423-3p
transcr_102572	M:NODE_551141_lenGth_75190_Cov_29.979904_34729-3p
transcr_102572	S:mir-29c-5p
transcr_102592	M:NODE_65503_lenGth_17390_Cov_27.012823_5423-5p
transcr_102595	M:NODE_661702_lenGth_31525_Cov_26.808311_40380-3p
transcr_102599	M:mir-3120-3p
transcr_102611	M:NODE_65503_lenGth_17390_Cov_27.012823_5425-5p
transcr_102618	M:NODE_687041_lenGth_11553_Cov_26.289968_41446-5p
transcr_102619	M:NODE_65503_lenGth_17390_Cov_27.012823_5425-5p
transcr_102619	S:mir-192-3p
transcr_102622	S:mir-205-1-5p
transcr_102622	S:NODE_65503_lenGth_17390_Cov_27.012823_5427-3p
transcr_102628	M:NODE_81238_lenGth_2792_Cov_141.863892_6616-3p
transcr_102628	S:mir-192-3p
transcr_102628	S:mir-29c-5p
transcr_102644	M:NODE_529742_lenGth_5748_Cov_29.569763_33745-5p
transcr_102654	M:mir-728a-3p
transcr_102657	M:mir-728a-3p
transcr_102657	M:NODE_287166_lenGth_26153_Cov_24.486980_20029-5p
transcr_102657	S:mir-192-3p
transcr_102659	M:NODE_81238_lenGth_2792_Cov_141.863892_6616-3p
transcr_102660	M:NODE_661702_lenGth_31525_Cov_26.808311_40380-3p
transcr_102663	M:NODE_1101960_lenGth_65_Cov_124.676926_48943-3p
transcr_102663	M:NODE_478880_lenGth_167_Cov_45.562874_30784-3p
transcr_102663	M:NODE_5057_lenGth_10758_Cov_28.897379_537-3p
transcr_102663	S:mir-19c-5p
transcr_102663	S:NODE_65503_lenGth_17390_Cov_27.012823_5427-3p
transcr_102667	M:mir-212-2-5p
transcr_102669	S:mir-7a-6-3p
transcr_102670	M:NODE_157412_lenGth_1687_Cov_20.292828_11898-3p
transcr_102673	M:NODE_287166_lenGth_26153_Cov_24.486980_20029-5p
transcr_102673	S:NODE_65503_lenGth_17390_Cov_27.012823_5423-3p
transcr_102680	M:NODE_529742_lenGth_5748_Cov_29.569763_33745-5p
transcr_102680	M:NODE_65503_lenGth_17390_Cov_27.012823_5425-5p
transcr_102680	S:mir-205-1-5p
transcr_102693	M:NODE_65503_lenGth_17390_Cov_27.012823_5423-5p
transcr_102693	S:mir-19c-5p
transcr_102698	M:NODE_65503_lenGth_17390_Cov_27.012823_5423-5p
transcr_102698	S:mir-19c-5p
transcr_102700	M:mir-728a-3p
transcr_102700	M:NODE_65503_lenGth_17390_Cov_27.012823_5423-5p
transcr_102700	S:mir-192-3p
transcr_102700	S:mir-7a-6-3p
transcr_102704	M:NODE_529742_lenGth_5748_Cov_29.569763_33745-5p
transcr_102704	S:mir-725-5p
transcr_102708	M:NODE_65503_lenGth_17390_Cov_27.012823_5423-5p
transcr_102708	M:NODE_687041_lenGth_11553_Cov_26.289968_41446-5p
transcr_102712	M:mir-3120-3p
transcr_102712	S:mir-205-1-5p
transcr_102712	S:NODE_65503_lenGth_17390_Cov_27.012823_5427-3p
transcr_102719	S:mir-192-3p
transcr_102719	S:mir-214-5p
transcr_102729	S:mir-205-1-5p
transcr_102729	S:NODE_479052_lenGth_25577_Cov_27.990187_30800-3p
transcr_102734	S:mir-29c-5p
transcr_102741	M:mir-10557-3p
transcr_102741	S:mir-29c-5p
transcr_102750	S:mir-29c-5p
transcr_102759	M:NODE_529742_lenGth_5748_Cov_29.569763_33745-5p
transcr_102759	M:NODE_687041_lenGth_11553_Cov_26.289968_41446-5p
transcr_102760	M:NODE_268202_lenGth_1240_Cov_18.933065_18927-5p
transcr_102761	M:mir-551-3p
transcr_102763	S:mir-7a-6-3p
transcr_102768	M:NODE_287166_lenGth_26153_Cov_24.486980_20029-5p
transcr_102771	S:mir-214-5p
transcr_102793	M:NODE_317207_lenGth_17788_Cov_31.397797_21792-3p
transcr_102794	M:mir-551-3p
transcr_102799	M:mir-551-3p
transcr_102800	S:mir-728-5p
transcr_102802	M:NODE_287166_lenGth_26153_Cov_24.486980_20029-5p
transcr_102806	M:NODE_618044_lenGth_26971_Cov_25.920063_38053-3p
transcr_102828	M:NODE_317207_lenGth_17788_Cov_31.397797_21792-3p
transcr_102852	M:NODE_287166_lenGth_26153_Cov_24.486980_20029-5p
transcr_102856	M:mir-728a-3p
transcr_102858	M:NODE_61435_lenGth_11576_Cov_22.588200_5171-3p
transcr_102864	S:mir-728-5p
transcr_102892	M:NODE_687041_lenGth_11553_Cov_26.289968_41446-5p
transcr_102892	S:mir-19c-5p
transcr_102900	M:NODE_65503_lenGth_17390_Cov_27.012823_5427-5p
transcr_102904	S:NODE_479052_lenGth_25577_Cov_27.990187_30800-3p
transcr_102909	M:NODE_551141_lenGth_75190_Cov_29.979904_34729-3p
transcr_102909	S:mir-214-5p
transcr_102909	S:NODE_65503_lenGth_17390_Cov_27.012823_5423-3p
transcr_102914	M:NODE_1101960_lenGth_65_Cov_124.676926_48943-3p
transcr_102914	M:NODE_65503_lenGth_17390_Cov_27.012823_5425-5p
transcr_102920	M:mir-728a-3p
transcr_102926	S:mir-29c-5p
transcr_102933	M:mir-99a-5p
transcr_102933	M:NODE_81238_lenGth_2792_Cov_141.863892_6616-3p
transcr_102933	S:mir-192-3p
transcr_102935	M:mir-3120-3p
transcr_102935	M:NODE_551141_lenGth_75190_Cov_29.979904_34729-3p
transcr_102946	M:NODE_268202_lenGth_1240_Cov_18.933065_18927-5p
transcr_102946	M:NODE_479052_lenGth_25577_Cov_27.990187_30800-5p
transcr_102947	M:NODE_81238_lenGth_2792_Cov_141.863892_6616-3p
transcr_102949	M:NODE_618044_lenGth_26971_Cov_25.920063_38053-3p
transcr_102950	M:NODE_551141_lenGth_75190_Cov_29.979904_34729-3p
transcr_102962	M:NODE_65503_lenGth_17390_Cov_27.012823_5427-5p
transcr_102962	S:mir-205-1-5p
transcr_102962	S:NODE_65503_lenGth_17390_Cov_27.012823_5427-3p
transcr_102964	M:mir-3120-3p
transcr_102964	M:NODE_551141_lenGth_75190_Cov_29.979904_34729-3p
transcr_102966	M:NODE_287166_lenGth_26153_Cov_24.486980_20029-5p
transcr_102966	M:NODE_618044_lenGth_26971_Cov_25.920063_38053-3p
transcr_102967	M:NODE_661702_lenGth_31525_Cov_26.808311_40380-3p
transcr_102967	S:NODE_65503_lenGth_17390_Cov_27.012823_5427-3p
transcr_102972	M:NODE_529742_lenGth_5748_Cov_29.569763_33745-5p
transcr_102975	M:mir-728a-3p
transcr_102984	S:NODE_65503_lenGth_17390_Cov_27.012823_5423-3p
transcr_102985	M:NODE_61435_lenGth_11576_Cov_22.588200_5171-3p
transcr_102985	S:mir-205-1-5p
transcr_102985	S:NODE_65503_lenGth_17390_Cov_27.012823_5423-3p
transcr_103031	M:NODE_479052_lenGth_25577_Cov_27.990187_30800-5p
transcr_103036	M:NODE_157412_lenGth_1687_Cov_20.292828_11898-3p
transcr_103036	M:NODE_687041_lenGth_11553_Cov_26.289968_41446-5p
transcr_103039	M:mir-728a-3p
transcr_103039	M:NODE_551141_lenGth_75190_Cov_29.979904_34729-3p
transcr_103039	S:mir-19c-5p
transcr_103041	M:NODE_618044_lenGth_26971_Cov_25.920063_38053-3p
transcr_103041	S:mir-725-5p
transcr_103046	M:mir-551-3p
transcr_103046	M:NODE_661702_lenGth_31525_Cov_26.808311_40380-3p
transcr_103048	M:NODE_478880_lenGth_167_Cov_45.562874_30784-3p
transcr_103049	M:mir-3120-3p
transcr_103049	M:mir-728a-3p
transcr_103054	S:mir-19c-5p
transcr_103054	S:mir-214-5p
transcr_103054	S:mir-728-5p
transcr_103059	M:NODE_287166_lenGth_26153_Cov_24.486980_20029-5p
transcr_103063	S:mir-19c-5p
transcr_103069	M:NODE_65503_lenGth_17390_Cov_27.012823_5423-5p
transcr_103076	M:NODE_478880_lenGth_167_Cov_45.562874_30784-3p
transcr_103077	M:mir-728a-3p
transcr_103077	S:mir-728-5p
transcr_103083	M:NODE_478880_lenGth_167_Cov_45.562874_30784-3p
transcr_103087	M:mir-196-5p
transcr_103087	M:mir-730-5p
transcr_103087	M:NODE_551141_lenGth_75190_Cov_29.979904_34729-3p
transcr_103088	S:mir-728-5p
transcr_103089	M:NODE_529742_lenGth_5748_Cov_29.569763_33745-5p
transcr_103089	M:NODE_81238_lenGth_2792_Cov_141.863892_6616-3p
transcr_103095	M:NODE_65503_lenGth_17390_Cov_27.012823_5423-5p
transcr_103117	S:mir-19c-5p
transcr_103123	M:mir-728a-3p
transcr_103123	S:mir-205-1-5p
transcr_103127	S:mir-19c-5p
transcr_103127	S:mir-214-5p
transcr_103135	M:NODE_670780_lenGth_5273_Cov_19.867249_40811-5p
transcr_103135	S:mir-7a-6-3p
transcr_103137	M:mir-3120-3p
transcr_103138	M:NODE_65503_lenGth_17390_Cov_27.012823_5427-5p
transcr_103139	S:mir-192-3p
transcr_103141	M:NODE_479052_lenGth_25577_Cov_27.990187_30800-5p
transcr_103141	S:mir-7a-6-3p
transcr_103145	M:mir-10557-3p
transcr_103145	M:NODE_1101960_lenGth_65_Cov_124.676926_48943-3p
transcr_103145	M:NODE_157412_lenGth_1687_Cov_20.292828_11898-3p
transcr_103145	M:NODE_5057_lenGth_10758_Cov_28.897379_537-3p
transcr_103145	S:mir-193a-2-3p
transcr_103149	M:NODE_317207_lenGth_17788_Cov_31.397797_21792-3p
transcr_103149	S:mir-205-1-5p
transcr_103150	M:NODE_478880_lenGth_167_Cov_45.562874_30784-3p
transcr_103151	M:NODE_1101960_lenGth_65_Cov_124.676926_48943-3p
transcr_103151	M:NODE_5057_lenGth_10758_Cov_28.897379_537-3p
transcr_103173	S:mir-29c-5p
transcr_103175	M:mir-551-3p
transcr_103175	S:NODE_479052_lenGth_25577_Cov_27.990187_30800-3p
transcr_103177	M:NODE_529742_lenGth_5748_Cov_29.569763_33745-5p
transcr_103177	S:mir-19c-5p
transcr_103177	S:mir-214-5p
transcr_103180	M:NODE_287166_lenGth_26153_Cov_24.486980_20029-5p
transcr_103182	M:NODE_65503_lenGth_17390_Cov_27.012823_5423-5p
transcr_103194	M:NODE_106232_lenGth_8611_Cov_25.181976_8442-3p
transcr_103194	M:NODE_437235_lenGth_49973_Cov_29.757549_28394-5p
transcr_103196	M:NODE_687041_lenGth_11553_Cov_26.289968_41446-5p
transcr_103208	S:NODE_65503_lenGth_17390_Cov_27.012823_5427-3p
transcr_103221	S:mir-205-1-5p
transcr_103229	S:mir-725-5p
transcr_103231	S:mir-725-5p
transcr_103237	M:mir-730-5p
transcr_103237	M:NODE_317207_lenGth_17788_Cov_31.397797_21792-3p
transcr_103239	M:NODE_317207_lenGth_17788_Cov_31.397797_21792-3p
transcr_103239	M:NODE_551141_lenGth_75190_Cov_29.979904_34729-3p
transcr_103242	M:mir-3120-3p
transcr_103242	M:NODE_529742_lenGth_5748_Cov_29.569763_33745-5p
transcr_103247	S:mir-205-1-5p
transcr_103248	M:NODE_106232_lenGth_8611_Cov_25.181976_8442-3p
transcr_103250	M:NODE_81238_lenGth_2792_Cov_141.863892_6616-3p
transcr_103250	S:mir-205-1-5p
transcr_103250	S:mir-29c-5p
transcr_103250	S:mir-728-5p
transcr_103256	S:mir-29c-5p
transcr_103258	M:NODE_618044_lenGth_26971_Cov_25.920063_38053-3p
transcr_103265	M:NODE_211784_lenGth_7340_Cov_29.774523_15604-5p
transcr_103269	M:mir-730-5p
transcr_103277	M:NODE_317207_lenGth_17788_Cov_31.397797_21792-3p
transcr_103277	M:NODE_618044_lenGth_26971_Cov_25.920063_38053-3p
transcr_103277	S:mir-728-5p
transcr_103280	M:NODE_61435_lenGth_11576_Cov_22.588200_5171-3p
transcr_103282	M:NODE_81238_lenGth_2792_Cov_141.863892_6616-3p
transcr_103282	S:NODE_65503_lenGth_17390_Cov_27.012823_5423-3p
transcr_103300	M:NODE_687041_lenGth_11553_Cov_26.289968_41446-5p
transcr_103301	M:NODE_618044_lenGth_26971_Cov_25.920063_38053-3p
transcr_103302	M:NODE_211784_lenGth_7340_Cov_29.774523_15604-5p
transcr_103306	M:NODE_287166_lenGth_26153_Cov_24.486980_20029-5p
transcr_103307	M:NODE_268202_lenGth_1240_Cov_18.933065_18927-5p
transcr_103307	M:NODE_551141_lenGth_75190_Cov_29.979904_34729-3p
transcr_103307	S:mir-29c-5p
transcr_103317	S:mir-192-3p
transcr_103324	M:NODE_479052_lenGth_25577_Cov_27.990187_30800-5p
transcr_103324	M:NODE_551141_lenGth_75190_Cov_29.979904_34729-3p
transcr_103327	S:mir-728-5p
transcr_103329	M:mir-10557-3p
transcr_103329	M:NODE_478880_lenGth_167_Cov_45.562874_30784-3p
transcr_103329	S:mir-205-1-5p
transcr_103329	S:mir-29c-5p
transcr_103330	M:NODE_65503_lenGth_17390_Cov_27.012823_5423-5p
transcr_103332	S:mir-205-1-5p
transcr_103334	M:mir-10557-3p
transcr_103334	S:mir-193a-2-3p
transcr_103337	M:NODE_551141_lenGth_75190_Cov_29.979904_34729-3p
transcr_103352	M:NODE_1101960_lenGth_65_Cov_124.676926_48943-3p
transcr_103352	M:NODE_5057_lenGth_10758_Cov_28.897379_537-3p
transcr_103352	S:mir-29c-5p
transcr_103355	M:NODE_661702_lenGth_31525_Cov_26.808311_40380-3p
transcr_103362	M:NODE_661702_lenGth_31525_Cov_26.808311_40380-3p
transcr_103362	S:mir-19c-5p
transcr_103368	S:NODE_287166_lenGth_26153_Cov_24.486980_20029-3p
transcr_103374	M:NODE_437235_lenGth_49973_Cov_29.757549_28394-5p
transcr_103377	S:NODE_287166_lenGth_26153_Cov_24.486980_20029-3p
transcr_103379	S:mir-29c-5p
transcr_103389	M:NODE_65503_lenGth_17390_Cov_27.012823_5425-5p
transcr_103390	S:mir-728-5p
transcr_103391	M:NODE_61435_lenGth_11576_Cov_22.588200_5171-3p
transcr_103391	M:NODE_618044_lenGth_26971_Cov_25.920063_38053-3p
transcr_103394	S:mir-29c-5p
transcr_103400	M:NODE_157412_lenGth_1687_Cov_20.292828_11898-3p
transcr_103400	S:mir-19c-5p
transcr_103414	M:NODE_687041_lenGth_11553_Cov_26.289968_41446-5p
transcr_103414	S:mir-7a-6-3p
transcr_103416	M:mir-3120-3p
transcr_103416	M:NODE_65503_lenGth_17390_Cov_27.012823_5423-5p
transcr_103419	M:NODE_551141_lenGth_75190_Cov_29.979904_34729-3p
transcr_103425	M:NODE_687041_lenGth_11553_Cov_26.289968_41446-5p
transcr_103427	S:mir-29c-5p
transcr_103429	S:mir-192-3p
transcr_103429	S:mir-205-1-5p
transcr_103442	M:NODE_65503_lenGth_17390_Cov_27.012823_5425-5p
transcr_103442	M:NODE_81238_lenGth_2792_Cov_141.863892_6616-3p
transcr_103443	M:NODE_268202_lenGth_1240_Cov_18.933065_18927-5p
transcr_103454	M:NODE_478880_lenGth_167_Cov_45.562874_30784-3p
transcr_103471	M:NODE_551141_lenGth_75190_Cov_29.979904_34729-3p
transcr_103473	M:NODE_81238_lenGth_2792_Cov_141.863892_6616-3p
transcr_103473	S:mir-192-3p
transcr_103476	M:mir-99a-5p
transcr_103479	S:mir-7a-6-3p
transcr_103485	M:NODE_661702_lenGth_31525_Cov_26.808311_40380-3p
transcr_103485	S:mir-728-5p
transcr_103487	M:NODE_551141_lenGth_75190_Cov_29.979904_34729-3p
transcr_103493	M:mir-99a-5p
transcr_103493	S:mir-214-5p
transcr_103493	S:NODE_479052_lenGth_25577_Cov_27.990187_30800-3p
transcr_103495	S:mir-214-5p
transcr_103496	M:mir-3120-3p
transcr_103497	M:NODE_551141_lenGth_75190_Cov_29.979904_34729-3p
transcr_103497	S:mir-29c-5p
transcr_103501	M:NODE_529742_lenGth_5748_Cov_29.569763_33745-5p
transcr_103501	M:NODE_65503_lenGth_17390_Cov_27.012823_5423-5p
transcr_103507	S:mir-7a-6-3p
transcr_103515	M:NODE_65503_lenGth_17390_Cov_27.012823_5425-5p
transcr_103515	S:mir-19c-5p
transcr_103516	S:mir-29c-5p
transcr_103516	S:NODE_479052_lenGth_25577_Cov_27.990187_30800-3p
transcr_103522	M:NODE_287166_lenGth_26153_Cov_24.486980_20029-5p
transcr_103522	S:mir-29c-5p
transcr_103537	M:NODE_529742_lenGth_5748_Cov_29.569763_33745-5p
transcr_103546	M:NODE_106232_lenGth_8611_Cov_25.181976_8442-3p
transcr_103546	S:mir-725-5p
transcr_103564	M:mir-196-5p
transcr_103566	S:mir-19c-5p
transcr_103566	S:mir-29c-5p
transcr_103580	M:mir-551-3p
transcr_103580	S:NODE_65503_lenGth_17390_Cov_27.012823_5427-3p
transcr_103583	M:NODE_81238_lenGth_2792_Cov_141.863892_6616-3p
transcr_103584	M:NODE_268202_lenGth_1240_Cov_18.933065_18927-5p
transcr_103590	S:mir-725-5p
transcr_103590	S:NODE_65503_lenGth_17390_Cov_27.012823_5427-3p
transcr_103620	M:NODE_1101960_lenGth_65_Cov_124.676926_48943-3p
transcr_103620	M:NODE_5057_lenGth_10758_Cov_28.897379_537-3p
transcr_103620	S:mir-192-3p
transcr_103623	M:mir-3120-3p
transcr_103627	M:NODE_157412_lenGth_1687_Cov_20.292828_11898-3p
transcr_103629	M:mir-10557-3p
transcr_103629	M:NODE_478880_lenGth_167_Cov_45.562874_30784-3p
transcr_103629	S:mir-193a-2-3p
transcr_103631	M:NODE_317207_lenGth_17788_Cov_31.397797_21792-3p
transcr_103632	M:mir-730-5p
transcr_103633	S:mir-728-5p
transcr_103638	M:mir-3120-3p
transcr_103638	M:NODE_317207_lenGth_17788_Cov_31.397797_21792-3p
transcr_103638	S:mir-214-5p
transcr_103642	M:mir-728a-3p
transcr_103642	S:mir-205-1-5p
transcr_103642	S:mir-728-5p
transcr_103652	M:NODE_687041_lenGth_11553_Cov_26.289968_41446-5p
transcr_103676	M:NODE_529742_lenGth_5748_Cov_29.569763_33745-5p
transcr_103676	S:mir-728-5p
transcr_103688	M:NODE_529742_lenGth_5748_Cov_29.569763_33745-5p
transcr_103689	M:NODE_65503_lenGth_17390_Cov_27.012823_5427-5p
transcr_103691	M:NODE_61435_lenGth_11576_Cov_22.588200_5171-3p
transcr_103694	M:mir-730-5p
transcr_103694	M:NODE_1101960_lenGth_65_Cov_124.676926_48943-3p
transcr_103694	M:NODE_5057_lenGth_10758_Cov_28.897379_537-3p
transcr_103696	M:NODE_1101960_lenGth_65_Cov_124.676926_48943-3p
transcr_103696	M:NODE_5057_lenGth_10758_Cov_28.897379_537-3p
transcr_103696	S:mir-19c-5p
transcr_103696	S:mir-29c-5p
transcr_103698	S:mir-29c-5p
transcr_103700	S:mir-205-1-5p
transcr_103702	M:mir-3120-3p
transcr_103704	S:mir-205-1-5p
transcr_103712	S:mir-205-1-5p
transcr_103712	S:mir-29c-5p
transcr_103716	M:NODE_317207_lenGth_17788_Cov_31.397797_21792-3p
transcr_103722	M:NODE_687041_lenGth_11553_Cov_26.289968_41446-5p
transcr_103722	S:NODE_65503_lenGth_17390_Cov_27.012823_5427-3p
transcr_103726	S:mir-725-5p
transcr_103742	M:NODE_317207_lenGth_17788_Cov_31.397797_21792-3p
transcr_103742	M:NODE_478880_lenGth_167_Cov_45.562874_30784-3p
transcr_103743	M:NODE_1101960_lenGth_65_Cov_124.676926_48943-3p
transcr_103743	M:NODE_478880_lenGth_167_Cov_45.562874_30784-3p
transcr_103743	M:NODE_5057_lenGth_10758_Cov_28.897379_537-3p
transcr_103743	S:mir-192-3p
transcr_103743	S:mir-728-5p
transcr_103746	M:NODE_478880_lenGth_167_Cov_45.562874_30784-3p
transcr_103746	M:NODE_687041_lenGth_11553_Cov_26.289968_41446-5p
transcr_103747	M:mir-728a-3p
transcr_103750	S:NODE_65503_lenGth_17390_Cov_27.012823_5423-3p
transcr_103756	M:NODE_491304_lenGth_4123_Cov_31.826097_31413-3p
transcr_103756	M:NODE_618044_lenGth_26971_Cov_25.920063_38053-3p
transcr_103759	M:NODE_687041_lenGth_11553_Cov_26.289968_41446-5p
transcr_103771	M:NODE_551141_lenGth_75190_Cov_29.979904_34729-3p
transcr_103771	S:NODE_65503_lenGth_17390_Cov_27.012823_5423-3p
transcr_103772	M:NODE_65503_lenGth_17390_Cov_27.012823_5423-5p
transcr_103772	M:NODE_81238_lenGth_2792_Cov_141.863892_6616-3p
transcr_103774	M:NODE_317207_lenGth_17788_Cov_31.397797_21792-3p
transcr_103787	S:mir-725-5p
transcr_103787	S:NODE_287166_lenGth_26153_Cov_24.486980_20029-3p
transcr_103795	M:mir-730-5p
transcr_103808	M:NODE_61435_lenGth_11576_Cov_22.588200_5171-3p
transcr_103808	M:NODE_65503_lenGth_17390_Cov_27.012823_5427-5p
transcr_103810	M:NODE_65503_lenGth_17390_Cov_27.012823_5425-5p
transcr_103811	M:mir-730-5p
transcr_103811	M:NODE_529742_lenGth_5748_Cov_29.569763_33745-5p
transcr_103813	M:NODE_670780_lenGth_5273_Cov_19.867249_40811-5p
transcr_103813	M:NODE_687041_lenGth_11553_Cov_26.289968_41446-5p
transcr_103818	S:mir-19c-5p
transcr_103818	S:NODE_65503_lenGth_17390_Cov_27.012823_5423-3p
transcr_103833	M:NODE_157412_lenGth_1687_Cov_20.292828_11898-3p
transcr_103840	M:NODE_687041_lenGth_11553_Cov_26.289968_41446-5p
transcr_103844	M:mir-3120-3p
transcr_103844	M:NODE_157412_lenGth_1687_Cov_20.292828_11898-3p
transcr_103844	M:NODE_661702_lenGth_31525_Cov_26.808311_40380-3p
transcr_103844	S:mir-725-5p
transcr_103845	M:NODE_529742_lenGth_5748_Cov_29.569763_33745-5p
transcr_103862	M:NODE_479052_lenGth_25577_Cov_27.990187_30800-5p
transcr_103863	S:mir-205-1-5p
transcr_103864	M:mir-99a-5p
transcr_103876	M:mir-728a-3p
transcr_103876	M:NODE_61435_lenGth_11576_Cov_22.588200_5171-3p
transcr_103881	S:mir-192-3p
transcr_103882	S:mir-29c-5p
transcr_103883	M:mir-3120-3p
transcr_103883	S:mir-29c-5p
transcr_103885	M:NODE_106232_lenGth_8611_Cov_25.181976_8442-3p
transcr_103885	S:mir-29c-5p
transcr_103892	M:NODE_81238_lenGth_2792_Cov_141.863892_6616-3p
transcr_103895	M:mir-212-2-5p
transcr_103897	M:NODE_317207_lenGth_17788_Cov_31.397797_21792-3p
transcr_103903	M:NODE_437235_lenGth_49973_Cov_29.757549_28394-5p
transcr_103903	M:NODE_529742_lenGth_5748_Cov_29.569763_33745-5p
transcr_103906	M:NODE_618044_lenGth_26971_Cov_25.920063_38053-3p
transcr_103906	M:NODE_65503_lenGth_17390_Cov_27.012823_5427-5p
transcr_103907	M:NODE_61435_lenGth_11576_Cov_22.588200_5171-3p
transcr_103907	M:NODE_65503_lenGth_17390_Cov_27.012823_5423-5p
transcr_103907	S:mir-205-1-5p
transcr_103907	S:NODE_287166_lenGth_26153_Cov_24.486980_20029-3p
transcr_103911	M:NODE_437235_lenGth_49973_Cov_29.757549_28394-5p
transcr_103911	M:NODE_65503_lenGth_17390_Cov_27.012823_5423-5p
transcr_103915	M:mir-728a-3p
transcr_103915	S:mir-19c-5p
transcr_103927	M:NODE_529742_lenGth_5748_Cov_29.569763_33745-5p
transcr_103939	S:mir-205-1-5p
transcr_103946	M:NODE_157412_lenGth_1687_Cov_20.292828_11898-3p
transcr_103946	S:mir-725-5p
transcr_103948	M:NODE_491304_lenGth_4123_Cov_31.826097_31413-3p
transcr_103948	S:mir-205-1-5p
transcr_103948	S:mir-29c-5p
transcr_103948	S:mir-7a-6-3p
transcr_103952	M:NODE_687041_lenGth_11553_Cov_26.289968_41446-5p
transcr_103953	M:NODE_81238_lenGth_2792_Cov_141.863892_6616-3p
transcr_103953	S:NODE_479052_lenGth_25577_Cov_27.990187_30800-3p
transcr_103954	S:NODE_65503_lenGth_17390_Cov_27.012823_5427-3p
transcr_103959	S:mir-728-5p
transcr_103960	S:NODE_65503_lenGth_17390_Cov_27.012823_5423-3p
transcr_103977	M:NODE_157412_lenGth_1687_Cov_20.292828_11898-3p
transcr_103977	M:NODE_268202_lenGth_1240_Cov_18.933065_18927-5p
transcr_103982	M:NODE_317207_lenGth_17788_Cov_31.397797_21792-3p
transcr_103990	M:NODE_65503_lenGth_17390_Cov_27.012823_5423-5p
transcr_104012	S:NODE_65503_lenGth_17390_Cov_27.012823_5423-3p
transcr_104019	M:NODE_65503_lenGth_17390_Cov_27.012823_5423-5p
transcr_104020	M:NODE_65503_lenGth_17390_Cov_27.012823_5427-5p
transcr_104023	M:mir-10557-3p
transcr_104024	M:NODE_317207_lenGth_17788_Cov_31.397797_21792-3p
transcr_104030	M:NODE_478880_lenGth_167_Cov_45.562874_30784-3p
transcr_104030	M:NODE_81238_lenGth_2792_Cov_141.863892_6616-3p
transcr_104030	S:mir-29c-5p
transcr_104031	M:mir-3120-3p
transcr_104031	M:NODE_81238_lenGth_2792_Cov_141.863892_6616-3p
transcr_104031	S:mir-728-5p
transcr_104032	M:NODE_551141_lenGth_75190_Cov_29.979904_34729-3p
transcr_104032	M:NODE_661702_lenGth_31525_Cov_26.808311_40380-3p
transcr_104032	S:NODE_65503_lenGth_17390_Cov_27.012823_5423-3p
transcr_104033	S:mir-7a-6-3p
transcr_104048	S:mir-7a-6-3p
transcr_104053	M:NODE_317207_lenGth_17788_Cov_31.397797_21792-3p
transcr_104053	M:NODE_551141_lenGth_75190_Cov_29.979904_34729-3p
transcr_104056	M:mir-3120-3p
transcr_104056	M:NODE_157412_lenGth_1687_Cov_20.292828_11898-3p
transcr_104056	M:NODE_61435_lenGth_11576_Cov_22.588200_5171-3p
transcr_104061	M:NODE_106232_lenGth_8611_Cov_25.181976_8442-3p
transcr_104069	M:mir-730-5p
transcr_104073	M:mir-3120-3p
transcr_104073	S:mir-192-3p
transcr_104073	S:NODE_65503_lenGth_17390_Cov_27.012823_5427-3p
transcr_104074	S:mir-728-5p
transcr_104076	S:mir-205-1-5p
transcr_104077	S:mir-19c-5p
transcr_104077	S:mir-725-5p
transcr_104096	M:NODE_529742_lenGth_5748_Cov_29.569763_33745-5p
transcr_104098	S:mir-29c-5p
transcr_104098	S:NODE_479052_lenGth_25577_Cov_27.990187_30800-3p
transcr_104110	M:NODE_317207_lenGth_17788_Cov_31.397797_21792-3p
transcr_104110	M:NODE_478880_lenGth_167_Cov_45.562874_30784-3p
transcr_104110	M:NODE_65503_lenGth_17390_Cov_27.012823_5427-5p
transcr_104110	S:mir-728-5p
transcr_104110	S:NODE_479052_lenGth_25577_Cov_27.990187_30800-3p
transcr_104116	M:NODE_268202_lenGth_1240_Cov_18.933065_18927-5p
transcr_104117	M:NODE_317207_lenGth_17788_Cov_31.397797_21792-3p
transcr_104132	M:NODE_1101960_lenGth_65_Cov_124.676926_48943-3p
transcr_104132	M:NODE_5057_lenGth_10758_Cov_28.897379_537-3p
transcr_104138	M:NODE_65503_lenGth_17390_Cov_27.012823_5427-5p
transcr_104138	S:mir-29c-5p
transcr_104143	M:NODE_317207_lenGth_17788_Cov_31.397797_21792-3p
transcr_104143	M:NODE_65503_lenGth_17390_Cov_27.012823_5423-5p
transcr_104143	S:mir-19c-5p
transcr_104160	M:mir-3120-3p
transcr_104160	S:mir-214-5p
transcr_104160	S:mir-7a-6-3p
transcr_104170	M:NODE_65503_lenGth_17390_Cov_27.012823_5427-5p
transcr_104172	M:NODE_670780_lenGth_5273_Cov_19.867249_40811-5p
transcr_104173	M:NODE_1101960_lenGth_65_Cov_124.676926_48943-3p
transcr_104173	M:NODE_317207_lenGth_17788_Cov_31.397797_21792-3p
transcr_104173	M:NODE_5057_lenGth_10758_Cov_28.897379_537-3p
transcr_104173	M:NODE_529742_lenGth_5748_Cov_29.569763_33745-5p
transcr_104173	M:NODE_618044_lenGth_26971_Cov_25.920063_38053-3p
transcr_104173	M:NODE_670780_lenGth_5273_Cov_19.867249_40811-5p
transcr_104174	M:NODE_687041_lenGth_11553_Cov_26.289968_41446-5p
transcr_104174	S:mir-7a-6-3p
transcr_104176	S:mir-192-3p
transcr_104180	M:NODE_478880_lenGth_167_Cov_45.562874_30784-3p
transcr_104180	M:NODE_661702_lenGth_31525_Cov_26.808311_40380-3p
transcr_104182	M:NODE_106232_lenGth_8611_Cov_25.181976_8442-3p
transcr_104182	S:NODE_479052_lenGth_25577_Cov_27.990187_30800-3p
transcr_104192	S:mir-205-1-5p
transcr_104197	S:mir-19c-5p
transcr_104215	S:mir-192-3p
transcr_104218	M:NODE_1101960_lenGth_65_Cov_124.676926_48943-3p
transcr_104218	M:NODE_5057_lenGth_10758_Cov_28.897379_537-3p
transcr_104226	M:mir-730-5p
transcr_104226	M:NODE_1101960_lenGth_65_Cov_124.676926_48943-3p
transcr_104226	M:NODE_5057_lenGth_10758_Cov_28.897379_537-3p
transcr_104226	M:NODE_65503_lenGth_17390_Cov_27.012823_5427-5p
transcr_104227	S:mir-192-3p
transcr_104242	S:mir-7a-6-3p
transcr_104242	S:NODE_65503_lenGth_17390_Cov_27.012823_5423-3p
transcr_104243	M:NODE_551141_lenGth_75190_Cov_29.979904_34729-3p
transcr_104243	S:NODE_65503_lenGth_17390_Cov_27.012823_5423-3p
transcr_104245	S:mir-205-1-5p
transcr_104245	S:mir-728-5p
transcr_104245	S:NODE_65503_lenGth_17390_Cov_27.012823_5427-3p
transcr_104255	M:NODE_479052_lenGth_25577_Cov_27.990187_30800-5p
transcr_104255	M:NODE_661702_lenGth_31525_Cov_26.808311_40380-3p
transcr_104258	M:NODE_551141_lenGth_75190_Cov_29.979904_34729-3p
transcr_104258	S:mir-205-1-5p
transcr_104258	S:NODE_65503_lenGth_17390_Cov_27.012823_5423-3p
transcr_104260	M:NODE_65503_lenGth_17390_Cov_27.012823_5425-5p
transcr_104262	S:mir-214-5p
transcr_104265	M:NODE_478880_lenGth_167_Cov_45.562874_30784-3p
transcr_104267	M:NODE_81238_lenGth_2792_Cov_141.863892_6616-3p
transcr_104268	M:NODE_157412_lenGth_1687_Cov_20.292828_11898-3p
transcr_104271	M:NODE_65503_lenGth_17390_Cov_27.012823_5423-5p
transcr_104289	M:NODE_157412_lenGth_1687_Cov_20.292828_11898-3p
transcr_104289	M:NODE_478880_lenGth_167_Cov_45.562874_30784-3p
transcr_104298	M:NODE_529742_lenGth_5748_Cov_29.569763_33745-5p
transcr_104310	S:mir-725-5p
transcr_104310	S:mir-7a-6-3p
transcr_104310	S:NODE_287166_lenGth_26153_Cov_24.486980_20029-3p
transcr_104316	M:mir-551-3p
transcr_104323	M:NODE_81238_lenGth_2792_Cov_141.863892_6616-3p
transcr_104325	M:mir-10557-3p
transcr_104325	M:NODE_478880_lenGth_167_Cov_45.562874_30784-3p
transcr_104325	S:mir-205-1-5p
transcr_104325	S:mir-29c-5p
transcr_104326	S:mir-725-5p
transcr_104329	M:NODE_687041_lenGth_11553_Cov_26.289968_41446-5p
transcr_104334	S:mir-29c-5p
transcr_104338	M:NODE_478880_lenGth_167_Cov_45.562874_30784-3p
transcr_104338	M:NODE_529742_lenGth_5748_Cov_29.569763_33745-5p
transcr_104338	M:NODE_618044_lenGth_26971_Cov_25.920063_38053-3p
transcr_104342	M:NODE_618044_lenGth_26971_Cov_25.920063_38053-3p
transcr_104342	M:NODE_687041_lenGth_11553_Cov_26.289968_41446-5p
transcr_104351	S:mir-725-5p
transcr_104356	M:NODE_538217_lenGth_17757_Cov_28.332264_34185-5p
transcr_104358	M:NODE_478880_lenGth_167_Cov_45.562874_30784-3p
transcr_104358	M:NODE_65503_lenGth_17390_Cov_27.012823_5427-5p
transcr_104366	M:NODE_157412_lenGth_1687_Cov_20.292828_11898-3p
transcr_104366	M:NODE_618044_lenGth_26971_Cov_25.920063_38053-3p
transcr_104369	S:mir-725-5p
transcr_104379	M:mir-196-5p
transcr_104379	M:NODE_65503_lenGth_17390_Cov_27.012823_5423-5p
transcr_104381	M:NODE_437235_lenGth_49973_Cov_29.757549_28394-5p
transcr_104387	M:NODE_551141_lenGth_75190_Cov_29.979904_34729-3p
transcr_104396	M:NODE_478880_lenGth_167_Cov_45.562874_30784-3p
transcr_104399	M:NODE_317207_lenGth_17788_Cov_31.397797_21792-3p
transcr_104399	M:NODE_551141_lenGth_75190_Cov_29.979904_34729-3p
transcr_104399	S:NODE_65503_lenGth_17390_Cov_27.012823_5423-3p
transcr_104404	M:NODE_268202_lenGth_1240_Cov_18.933065_18927-5p
transcr_104404	M:NODE_529742_lenGth_5748_Cov_29.569763_33745-5p
transcr_104404	M:NODE_551141_lenGth_75190_Cov_29.979904_34729-3p
transcr_104404	M:NODE_618044_lenGth_26971_Cov_25.920063_38053-3p
transcr_104404	S:mir-29c-5p
transcr_104404	S:NODE_65503_lenGth_17390_Cov_27.012823_5423-3p
transcr_104405	M:mir-3120-3p
transcr_104406	M:NODE_65503_lenGth_17390_Cov_27.012823_5427-5p
transcr_104411	M:NODE_529742_lenGth_5748_Cov_29.569763_33745-5p
transcr_104413	S:mir-205-1-5p
transcr_104413	S:mir-214-5p
transcr_104415	M:NODE_317207_lenGth_17788_Cov_31.397797_21792-3p
transcr_104415	M:NODE_529742_lenGth_5748_Cov_29.569763_33745-5p
transcr_104415	S:mir-728-5p
transcr_104417	S:mir-728-5p
transcr_104424	M:mir-99a-5p
transcr_104424	S:mir-725-5p
transcr_104437	S:mir-205-1-5p
transcr_104437	S:mir-214-5p
transcr_104447	M:mir-730-5p
transcr_104450	M:NODE_106232_lenGth_8611_Cov_25.181976_8442-3p
transcr_104451	M:NODE_106232_lenGth_8611_Cov_25.181976_8442-3p
transcr_104451	M:NODE_478880_lenGth_167_Cov_45.562874_30784-3p
transcr_104451	M:NODE_529742_lenGth_5748_Cov_29.569763_33745-5p
transcr_104451	M:NODE_551141_lenGth_75190_Cov_29.979904_34729-3p
transcr_104451	M:NODE_61435_lenGth_11576_Cov_22.588200_5171-3p
transcr_104451	S:mir-29c-5p
transcr_104451	S:NODE_65503_lenGth_17390_Cov_27.012823_5423-3p
transcr_104451	S:NODE_65503_lenGth_17390_Cov_27.012823_5427-3p
transcr_104453	M:NODE_478880_lenGth_167_Cov_45.562874_30784-3p
transcr_104457	M:NODE_61435_lenGth_11576_Cov_22.588200_5171-3p
transcr_104477	S:NODE_65503_lenGth_17390_Cov_27.012823_5423-3p
transcr_104498	S:mir-728-5p
transcr_104506	M:NODE_65503_lenGth_17390_Cov_27.012823_5425-5p
transcr_104508	M:NODE_65503_lenGth_17390_Cov_27.012823_5427-5p
transcr_104510	S:NODE_65503_lenGth_17390_Cov_27.012823_5423-3p
transcr_104513	M:NODE_1101960_lenGth_65_Cov_124.676926_48943-3p
transcr_104513	M:NODE_5057_lenGth_10758_Cov_28.897379_537-3p
transcr_104513	M:NODE_618044_lenGth_26971_Cov_25.920063_38053-3p
transcr_104513	S:mir-19c-5p
transcr_104515	M:NODE_268202_lenGth_1240_Cov_18.933065_18927-5p
transcr_104530	M:NODE_65503_lenGth_17390_Cov_27.012823_5425-5p
transcr_104536	M:NODE_65503_lenGth_17390_Cov_27.012823_5423-5p
transcr_104536	M:NODE_687041_lenGth_11553_Cov_26.289968_41446-5p
transcr_104538	S:mir-192-3p
transcr_104539	M:NODE_106232_lenGth_8611_Cov_25.181976_8442-3p
transcr_104540	M:NODE_478880_lenGth_167_Cov_45.562874_30784-3p
transcr_104540	M:NODE_687041_lenGth_11553_Cov_26.289968_41446-5p
transcr_104540	S:NODE_479052_lenGth_25577_Cov_27.990187_30800-3p
transcr_104540	S:NODE_65503_lenGth_17390_Cov_27.012823_5423-3p
transcr_104542	S:mir-214-5p
transcr_104546	M:NODE_478880_lenGth_167_Cov_45.562874_30784-3p
transcr_104548	S:NODE_65503_lenGth_17390_Cov_27.012823_5423-3p
transcr_104550	S:mir-192-3p
transcr_104557	M:NODE_661702_lenGth_31525_Cov_26.808311_40380-3p
transcr_104557	S:mir-192-3p
transcr_104557	S:NODE_287166_lenGth_26153_Cov_24.486980_20029-3p
transcr_104558	M:NODE_81238_lenGth_2792_Cov_141.863892_6616-3p
transcr_104564	M:NODE_65503_lenGth_17390_Cov_27.012823_5425-5p
transcr_104565	M:NODE_529742_lenGth_5748_Cov_29.569763_33745-5p
transcr_104566	M:NODE_65503_lenGth_17390_Cov_27.012823_5427-5p
transcr_104567	M:NODE_106232_lenGth_8611_Cov_25.181976_8442-3p
transcr_104567	S:mir-728-5p
transcr_104575	M:NODE_437235_lenGth_49973_Cov_29.757549_28394-5p
transcr_104575	S:mir-728-5p
transcr_104575	S:mir-7a-6-3p
transcr_104581	M:NODE_529742_lenGth_5748_Cov_29.569763_33745-5p
transcr_104581	S:mir-205-1-5p
transcr_104583	M:NODE_618044_lenGth_26971_Cov_25.920063_38053-3p
transcr_104584	M:mir-10557-3p
transcr_104584	M:NODE_1101960_lenGth_65_Cov_124.676926_48943-3p
transcr_104584	M:NODE_5057_lenGth_10758_Cov_28.897379_537-3p
transcr_104584	S:mir-193a-2-3p
transcr_104586	M:NODE_317207_lenGth_17788_Cov_31.397797_21792-3p
transcr_104586	S:mir-19c-5p
transcr_104586	S:NODE_65503_lenGth_17390_Cov_27.012823_5427-3p
transcr_104589	M:NODE_268202_lenGth_1240_Cov_18.933065_18927-5p
transcr_104590	M:NODE_157412_lenGth_1687_Cov_20.292828_11898-3p
transcr_104590	S:mir-29c-5p
transcr_104597	M:NODE_529742_lenGth_5748_Cov_29.569763_33745-5p
transcr_104597	M:NODE_61435_lenGth_11576_Cov_22.588200_5171-3p
transcr_104607	M:NODE_1101960_lenGth_65_Cov_124.676926_48943-3p
transcr_104607	M:NODE_478880_lenGth_167_Cov_45.562874_30784-3p
transcr_104607	M:NODE_5057_lenGth_10758_Cov_28.897379_537-3p
transcr_104607	M:NODE_529742_lenGth_5748_Cov_29.569763_33745-5p
transcr_104608	M:NODE_618044_lenGth_26971_Cov_25.920063_38053-3p
transcr_104628	S:mir-205-1-5p
transcr_104636	M:NODE_478880_lenGth_167_Cov_45.562874_30784-3p
transcr_104636	S:mir-214-5p
transcr_104637	M:NODE_65503_lenGth_17390_Cov_27.012823_5423-5p
transcr_104637	M:NODE_65503_lenGth_17390_Cov_27.012823_5425-5p
transcr_104637	S:mir-7a-6-3p
transcr_104637	S:NODE_65503_lenGth_17390_Cov_27.012823_5427-3p
transcr_104639	S:mir-29c-5p
transcr_104639	S:mir-728-5p
transcr_104643	S:mir-728-5p
transcr_104647	S:mir-19c-5p
transcr_104648	S:mir-205-1-5p
transcr_104659	S:mir-7a-6-3p
transcr_104662	M:NODE_670780_lenGth_5273_Cov_19.867249_40811-5p
transcr_104662	S:NODE_65503_lenGth_17390_Cov_27.012823_5423-3p
transcr_104663	S:mir-193a-2-3p
transcr_104663	S:mir-19c-5p
transcr_104664	M:NODE_81238_lenGth_2792_Cov_141.863892_6616-3p
transcr_104664	S:mir-19c-5p
transcr_104671	M:NODE_65503_lenGth_17390_Cov_27.012823_5425-5p
transcr_104682	M:NODE_551141_lenGth_75190_Cov_29.979904_34729-3p
transcr_104682	M:NODE_81238_lenGth_2792_Cov_141.863892_6616-3p
transcr_104682	S:mir-7a-6-3p
transcr_104691	M:NODE_317207_lenGth_17788_Cov_31.397797_21792-3p
transcr_104694	S:mir-10544
transcr_104698	M:mir-10557-3p
transcr_104701	M:NODE_478880_lenGth_167_Cov_45.562874_30784-3p
transcr_104701	M:NODE_65503_lenGth_17390_Cov_27.012823_5427-5p
transcr_104701	S:mir-192-3p
transcr_104701	S:mir-19c-5p
transcr_104707	S:NODE_65503_lenGth_17390_Cov_27.012823_5423-3p
transcr_104708	M:mir-10557-3p
transcr_104708	M:NODE_551141_lenGth_75190_Cov_29.979904_34729-3p
transcr_104708	M:NODE_618044_lenGth_26971_Cov_25.920063_38053-3p
transcr_104729	S:NODE_65503_lenGth_17390_Cov_27.012823_5423-3p
transcr_104734	M:NODE_661702_lenGth_31525_Cov_26.808311_40380-3p
transcr_104734	M:NODE_687041_lenGth_11553_Cov_26.289968_41446-5p
transcr_104736	M:mir-10557-3p
transcr_104744	M:mir-3120-3p
transcr_104749	M:NODE_618044_lenGth_26971_Cov_25.920063_38053-3p
transcr_104751	M:NODE_1101960_lenGth_65_Cov_124.676926_48943-3p
transcr_104751	M:NODE_317207_lenGth_17788_Cov_31.397797_21792-3p
transcr_104751	M:NODE_5057_lenGth_10758_Cov_28.897379_537-3p
transcr_104751	M:NODE_618044_lenGth_26971_Cov_25.920063_38053-3p
transcr_104759	M:NODE_106232_lenGth_8611_Cov_25.181976_8442-3p
transcr_104776	S:mir-192-3p
transcr_104778	M:NODE_551141_lenGth_75190_Cov_29.979904_34729-3p
transcr_104778	S:mir-725-5p
transcr_104780	M:mir-3120-3p
transcr_104780	S:mir-205-1-5p
transcr_104785	M:NODE_65503_lenGth_17390_Cov_27.012823_5425-5p
transcr_104787	M:NODE_529742_lenGth_5748_Cov_29.569763_33745-5p
transcr_104787	S:mir-192-3p
transcr_104787	S:mir-728-5p
transcr_104788	M:NODE_81238_lenGth_2792_Cov_141.863892_6616-3p
transcr_104790	S:mir-205-1-5p
transcr_104797	M:NODE_268202_lenGth_1240_Cov_18.933065_18927-5p
transcr_104797	S:mir-19c-5p
transcr_104798	S:mir-728-5p
transcr_104798	S:mir-7a-6-3p
transcr_104805	M:NODE_437235_lenGth_49973_Cov_29.757549_28394-5p
transcr_104813	M:mir-3120-3p
transcr_104816	M:NODE_529742_lenGth_5748_Cov_29.569763_33745-5p
transcr_104821	S:mir-29c-5p
transcr_104830	M:NODE_268202_lenGth_1240_Cov_18.933065_18927-5p
transcr_104830	M:NODE_479052_lenGth_25577_Cov_27.990187_30800-5p
transcr_104832	M:mir-10557-3p
transcr_104832	M:NODE_478880_lenGth_167_Cov_45.562874_30784-3p
transcr_104832	S:mir-29c-5p
transcr_104838	M:NODE_211784_lenGth_7340_Cov_29.774523_15604-5p
transcr_104838	S:mir-728-5p
transcr_104839	M:NODE_287166_lenGth_26153_Cov_24.486980_20029-5p
transcr_104839	S:mir-205-1-5p
transcr_104841	M:NODE_106232_lenGth_8611_Cov_25.181976_8442-3p
transcr_104842	M:mir-730-5p
transcr_104844	M:mir-3120-3p
transcr_104846	M:NODE_65503_lenGth_17390_Cov_27.012823_5423-5p
transcr_104858	M:NODE_529742_lenGth_5748_Cov_29.569763_33745-5p
transcr_104858	S:mir-205-1-5p
transcr_104859	M:mir-3120-3p
transcr_104859	M:NODE_157412_lenGth_1687_Cov_20.292828_11898-3p
transcr_104867	M:mir-99a-5p
transcr_104867	M:NODE_157412_lenGth_1687_Cov_20.292828_11898-3p
transcr_104869	S:mir-205-1-5p
transcr_104870	M:NODE_479052_lenGth_25577_Cov_27.990187_30800-5p
transcr_104877	S:mir-728-5p
transcr_104882	S:mir-205-1-5p
transcr_104885	M:mir-551-3p
transcr_104890	S:mir-728-5p
transcr_104901	M:mir-3120-3p
transcr_104901	S:NODE_479052_lenGth_25577_Cov_27.990187_30800-3p
transcr_104902	M:NODE_65503_lenGth_17390_Cov_27.012823_5427-5p
transcr_104904	M:NODE_317207_lenGth_17788_Cov_31.397797_21792-3p
transcr_104904	S:NODE_65503_lenGth_17390_Cov_27.012823_5427-3p
transcr_104905	M:NODE_157412_lenGth_1687_Cov_20.292828_11898-3p
transcr_104909	M:NODE_529742_lenGth_5748_Cov_29.569763_33745-5p
transcr_104909	S:NODE_65503_lenGth_17390_Cov_27.012823_5423-3p
transcr_104918	M:NODE_437235_lenGth_49973_Cov_29.757549_28394-5p
transcr_104927	S:NODE_65503_lenGth_17390_Cov_27.012823_5423-3p
transcr_104928	M:NODE_81238_lenGth_2792_Cov_141.863892_6616-3p
transcr_104933	M:NODE_65503_lenGth_17390_Cov_27.012823_5423-5p
transcr_104942	M:NODE_1101960_lenGth_65_Cov_124.676926_48943-3p
transcr_104942	M:NODE_317207_lenGth_17788_Cov_31.397797_21792-3p
transcr_104942	M:NODE_5057_lenGth_10758_Cov_28.897379_537-3p
transcr_104942	M:NODE_65503_lenGth_17390_Cov_27.012823_5425-5p
transcr_104942	S:mir-205-1-5p
transcr_104942	S:mir-728-5p
transcr_104945	S:mir-205-1-5p
transcr_104947	M:NODE_211784_lenGth_7340_Cov_29.774523_15604-5p
transcr_104947	M:NODE_687041_lenGth_11553_Cov_26.289968_41446-5p
transcr_104948	S:mir-728-5p
transcr_104949	M:NODE_65503_lenGth_17390_Cov_27.012823_5425-5p
transcr_104949	M:NODE_81238_lenGth_2792_Cov_141.863892_6616-3p
transcr_104968	M:NODE_1101960_lenGth_65_Cov_124.676926_48943-3p
transcr_104968	M:NODE_479052_lenGth_25577_Cov_27.990187_30800-5p
transcr_104968	M:NODE_5057_lenGth_10758_Cov_28.897379_537-3p
transcr_104968	S:NODE_65503_lenGth_17390_Cov_27.012823_5423-3p
transcr_104968	S:NODE_65503_lenGth_17390_Cov_27.012823_5427-3p
transcr_104972	S:mir-205-1-5p
transcr_104978	M:NODE_317207_lenGth_17788_Cov_31.397797_21792-3p
transcr_104978	S:NODE_65503_lenGth_17390_Cov_27.012823_5423-3p
transcr_104983	M:NODE_287166_lenGth_26153_Cov_24.486980_20029-5p
transcr_104986	M:NODE_529742_lenGth_5748_Cov_29.569763_33745-5p
transcr_104991	M:NODE_478880_lenGth_167_Cov_45.562874_30784-3p
transcr_104991	S:mir-29c-5p
transcr_104997	S:mir-214-5p
transcr_105024	M:NODE_106232_lenGth_8611_Cov_25.181976_8442-3p
transcr_105024	M:NODE_157412_lenGth_1687_Cov_20.292828_11898-3p
transcr_105025	S:mir-205-1-5p
transcr_105039	M:NODE_479052_lenGth_25577_Cov_27.990187_30800-5p
transcr_105041	M:NODE_670780_lenGth_5273_Cov_19.867249_40811-5p
transcr_105041	S:mir-19c-5p
transcr_105051	M:NODE_529742_lenGth_5748_Cov_29.569763_33745-5p
transcr_105051	M:NODE_65503_lenGth_17390_Cov_27.012823_5423-5p
transcr_105055	M:mir-551-3p
transcr_105067	M:NODE_661702_lenGth_31525_Cov_26.808311_40380-3p
transcr_105069	M:NODE_479052_lenGth_25577_Cov_27.990187_30800-5p
transcr_105071	M:NODE_157412_lenGth_1687_Cov_20.292828_11898-3p
transcr_105072	S:mir-205-1-5p
transcr_105074	M:mir-196-5p
transcr_105077	M:NODE_317207_lenGth_17788_Cov_31.397797_21792-3p
transcr_105079	S:mir-205-1-5p
transcr_105088	M:NODE_1101960_lenGth_65_Cov_124.676926_48943-3p
transcr_105088	M:NODE_5057_lenGth_10758_Cov_28.897379_537-3p
transcr_105092	M:NODE_106232_lenGth_8611_Cov_25.181976_8442-3p
transcr_105101	M:NODE_618044_lenGth_26971_Cov_25.920063_38053-3p
transcr_105104	M:NODE_65503_lenGth_17390_Cov_27.012823_5425-5p
transcr_105104	S:NODE_479052_lenGth_25577_Cov_27.990187_30800-3p
transcr_105107	M:NODE_287166_lenGth_26153_Cov_24.486980_20029-5p
transcr_105119	M:NODE_65503_lenGth_17390_Cov_27.012823_5423-5p
transcr_105126	M:mir-728a-3p
transcr_105126	S:mir-728-5p
transcr_105136	M:NODE_268202_lenGth_1240_Cov_18.933065_18927-5p
transcr_105145	M:NODE_268202_lenGth_1240_Cov_18.933065_18927-5p
transcr_105145	M:NODE_479052_lenGth_25577_Cov_27.990187_30800-5p
transcr_105147	M:NODE_61435_lenGth_11576_Cov_22.588200_5171-3p
transcr_105147	S:mir-29c-5p
transcr_105150	M:mir-10557-3p
transcr_105150	M:NODE_529742_lenGth_5748_Cov_29.569763_33745-5p
transcr_105150	S:mir-728-5p
transcr_105150	S:NODE_65503_lenGth_17390_Cov_27.012823_5427-3p
transcr_105159	M:NODE_106232_lenGth_8611_Cov_25.181976_8442-3p
transcr_105159	M:NODE_437235_lenGth_49973_Cov_29.757549_28394-5p
transcr_105161	S:mir-192-3p
transcr_105166	M:NODE_661702_lenGth_31525_Cov_26.808311_40380-3p
transcr_105167	M:NODE_65503_lenGth_17390_Cov_27.012823_5427-5p
transcr_105174	S:mir-725-5p
transcr_105180	S:mir-192-3p
transcr_105185	S:mir-192-3p
transcr_105195	S:mir-192-3p
transcr_105218	S:mir-728-5p
transcr_105219	M:NODE_65503_lenGth_17390_Cov_27.012823_5427-5p
transcr_105219	S:mir-205-1-5p
transcr_105222	M:NODE_1101960_lenGth_65_Cov_124.676926_48943-3p
transcr_105222	M:NODE_478880_lenGth_167_Cov_45.562874_30784-3p
transcr_105222	M:NODE_5057_lenGth_10758_Cov_28.897379_537-3p
transcr_105222	M:NODE_529742_lenGth_5748_Cov_29.569763_33745-5p
transcr_105222	M:NODE_65503_lenGth_17390_Cov_27.012823_5425-5p
transcr_105223	M:mir-3120-3p
transcr_105223	M:NODE_551141_lenGth_75190_Cov_29.979904_34729-3p
transcr_105231	M:NODE_317207_lenGth_17788_Cov_31.397797_21792-3p
transcr_105231	M:NODE_551141_lenGth_75190_Cov_29.979904_34729-3p
transcr_105231	S:NODE_65503_lenGth_17390_Cov_27.012823_5423-3p
transcr_105233	M:NODE_529742_lenGth_5748_Cov_29.569763_33745-5p
transcr_105240	M:NODE_661702_lenGth_31525_Cov_26.808311_40380-3p
transcr_105243	M:NODE_287166_lenGth_26153_Cov_24.486980_20029-5p
transcr_105243	S:mir-192-3p
transcr_105244	M:NODE_157412_lenGth_1687_Cov_20.292828_11898-3p
transcr_105252	M:NODE_1101960_lenGth_65_Cov_124.676926_48943-3p
transcr_105252	M:NODE_5057_lenGth_10758_Cov_28.897379_537-3p
transcr_105256	S:mir-205-1-5p
transcr_105259	M:NODE_529742_lenGth_5748_Cov_29.569763_33745-5p
transcr_105259	S:mir-205-1-5p
transcr_105263	S:mir-205-1-5p
transcr_105265	S:mir-205-1-5p
transcr_105265	S:mir-29c-5p
transcr_105271	M:mir-730-5p
transcr_105271	M:NODE_1101960_lenGth_65_Cov_124.676926_48943-3p
transcr_105271	M:NODE_478880_lenGth_167_Cov_45.562874_30784-3p
transcr_105271	M:NODE_5057_lenGth_10758_Cov_28.897379_537-3p
transcr_105271	S:mir-10544
transcr_105271	S:mir-19c-5p
transcr_105271	S:mir-728-5p
transcr_105272	M:NODE_65503_lenGth_17390_Cov_27.012823_5423-5p
transcr_105272	S:mir-725-5p
transcr_105273	M:NODE_661702_lenGth_31525_Cov_26.808311_40380-3p
transcr_105273	S:mir-728-5p
transcr_105274	M:NODE_157412_lenGth_1687_Cov_20.292828_11898-3p
transcr_105275	M:NODE_157412_lenGth_1687_Cov_20.292828_11898-3p
transcr_105275	M:NODE_478880_lenGth_167_Cov_45.562874_30784-3p
transcr_105275	S:mir-205-1-5p
transcr_105289	M:NODE_478880_lenGth_167_Cov_45.562874_30784-3p
transcr_105293	S:mir-7a-6-3p
transcr_105299	M:mir-3120-3p
transcr_105299	S:mir-205-1-5p
transcr_105309	M:NODE_478880_lenGth_167_Cov_45.562874_30784-3p
transcr_105309	M:NODE_65503_lenGth_17390_Cov_27.012823_5425-5p
transcr_105309	S:mir-728-5p
transcr_105317	M:NODE_317207_lenGth_17788_Cov_31.397797_21792-3p
transcr_105319	S:NODE_65503_lenGth_17390_Cov_27.012823_5427-3p
transcr_105321	M:NODE_157412_lenGth_1687_Cov_20.292828_11898-3p
transcr_105327	M:mir-551-3p
transcr_105327	M:NODE_157412_lenGth_1687_Cov_20.292828_11898-3p
transcr_105329	M:mir-3120-3p
transcr_105333	S:mir-205-1-5p
transcr_105348	S:mir-725-5p
transcr_105351	M:NODE_317207_lenGth_17788_Cov_31.397797_21792-3p
transcr_105364	S:mir-205-1-5p
transcr_105368	M:NODE_618044_lenGth_26971_Cov_25.920063_38053-3p
transcr_105372	M:NODE_65503_lenGth_17390_Cov_27.012823_5423-5p
transcr_105373	M:NODE_211784_lenGth_7340_Cov_29.774523_15604-5p
transcr_105373	S:mir-205-1-5p
transcr_105374	M:NODE_61435_lenGth_11576_Cov_22.588200_5171-3p
transcr_105374	S:mir-29c-5p
transcr_105380	M:NODE_65503_lenGth_17390_Cov_27.012823_5425-5p
transcr_105380	S:mir-192-3p
transcr_105380	S:mir-29c-5p
transcr_105399	S:mir-29c-5p
transcr_105408	M:NODE_1101960_lenGth_65_Cov_124.676926_48943-3p
transcr_105410	M:NODE_211784_lenGth_7340_Cov_29.774523_15604-5p
transcr_105410	M:NODE_317207_lenGth_17788_Cov_31.397797_21792-3p
transcr_105410	M:NODE_61435_lenGth_11576_Cov_22.588200_5171-3p
transcr_105410	S:mir-29c-5p
transcr_105410	S:NODE_65503_lenGth_17390_Cov_27.012823_5427-3p
transcr_105424	S:mir-725-5p
transcr_105432	S:mir-728-5p
transcr_105435	M:NODE_287166_lenGth_26153_Cov_24.486980_20029-5p
transcr_105446	S:mir-214-5p
transcr_105447	M:NODE_157412_lenGth_1687_Cov_20.292828_11898-3p
transcr_105450	S:NODE_287166_lenGth_26153_Cov_24.486980_20029-3p
transcr_105452	S:mir-19c-5p
transcr_105454	M:NODE_478880_lenGth_167_Cov_45.562874_30784-3p
transcr_105456	M:NODE_437235_lenGth_49973_Cov_29.757549_28394-5p
transcr_105458	S:mir-192-3p
transcr_105461	M:NODE_65503_lenGth_17390_Cov_27.012823_5425-5p
transcr_105472	M:mir-551-3p
transcr_105472	M:NODE_529742_lenGth_5748_Cov_29.569763_33745-5p
transcr_105472	M:NODE_65503_lenGth_17390_Cov_27.012823_5425-5p
transcr_105480	M:NODE_529742_lenGth_5748_Cov_29.569763_33745-5p
transcr_105480	S:mir-7a-6-3p
transcr_105487	M:NODE_317207_lenGth_17788_Cov_31.397797_21792-3p
transcr_105496	M:NODE_287166_lenGth_26153_Cov_24.486980_20029-5p
transcr_105496	M:NODE_687041_lenGth_11553_Cov_26.289968_41446-5p
transcr_105500	M:NODE_317207_lenGth_17788_Cov_31.397797_21792-3p
transcr_105500	M:NODE_478880_lenGth_167_Cov_45.562874_30784-3p
transcr_105500	S:NODE_479052_lenGth_25577_Cov_27.990187_30800-3p
transcr_105503	M:NODE_618044_lenGth_26971_Cov_25.920063_38053-3p
transcr_105505	M:NODE_157412_lenGth_1687_Cov_20.292828_11898-3p
transcr_105507	M:NODE_65503_lenGth_17390_Cov_27.012823_5427-5p
transcr_105508	S:mir-205-1-5p
transcr_105511	M:NODE_211784_lenGth_7340_Cov_29.774523_15604-5p
transcr_105512	M:NODE_106232_lenGth_8611_Cov_25.181976_8442-3p
transcr_105512	M:NODE_479052_lenGth_25577_Cov_27.990187_30800-5p
transcr_105512	M:NODE_529742_lenGth_5748_Cov_29.569763_33745-5p
transcr_105512	S:mir-728-5p
transcr_105514	M:NODE_65503_lenGth_17390_Cov_27.012823_5427-5p
transcr_105514	M:NODE_670780_lenGth_5273_Cov_19.867249_40811-5p
transcr_105515	S:mir-29c-5p
transcr_105519	S:mir-192-3p
transcr_105524	S:NODE_287166_lenGth_26153_Cov_24.486980_20029-3p
transcr_105534	M:NODE_268202_lenGth_1240_Cov_18.933065_18927-5p
transcr_105540	S:NODE_65503_lenGth_17390_Cov_27.012823_5423-3p
transcr_105547	S:mir-29c-5p
transcr_105560	M:NODE_551141_lenGth_75190_Cov_29.979904_34729-3p
transcr_105563	M:NODE_65503_lenGth_17390_Cov_27.012823_5425-5p
transcr_105564	M:mir-212-2-5p
transcr_105564	S:NODE_65503_lenGth_17390_Cov_27.012823_5423-3p
transcr_105567	M:NODE_529742_lenGth_5748_Cov_29.569763_33745-5p
transcr_105568	M:NODE_1101960_lenGth_65_Cov_124.676926_48943-3p
transcr_105568	M:NODE_5057_lenGth_10758_Cov_28.897379_537-3p
transcr_105576	S:mir-29c-5p
transcr_105579	S:mir-725-5p
transcr_105580	S:mir-728-5p
transcr_105586	M:NODE_65503_lenGth_17390_Cov_27.012823_5425-5p
transcr_105593	M:NODE_157412_lenGth_1687_Cov_20.292828_11898-3p
transcr_105593	M:NODE_61435_lenGth_11576_Cov_22.588200_5171-3p
transcr_105596	M:NODE_618044_lenGth_26971_Cov_25.920063_38053-3p
transcr_105598	M:mir-730-5p
transcr_105598	M:NODE_478880_lenGth_167_Cov_45.562874_30784-3p
transcr_105598	S:mir-19c-5p
transcr_105603	S:NODE_65503_lenGth_17390_Cov_27.012823_5427-3p
transcr_105607	S:mir-725-5p
transcr_105609	M:NODE_478880_lenGth_167_Cov_45.562874_30784-3p
transcr_105609	M:NODE_618044_lenGth_26971_Cov_25.920063_38053-3p
transcr_105609	S:mir-29c-5p
transcr_105610	M:NODE_157412_lenGth_1687_Cov_20.292828_11898-3p
transcr_105611	S:mir-19c-5p
transcr_105625	M:NODE_687041_lenGth_11553_Cov_26.289968_41446-5p
transcr_105629	S:mir-728-5p
transcr_105637	M:NODE_287166_lenGth_26153_Cov_24.486980_20029-5p
transcr_105637	S:mir-10544
transcr_105652	S:mir-205-1-5p
transcr_105653	M:mir-551-3p
transcr_105653	M:NODE_65503_lenGth_17390_Cov_27.012823_5425-5p
transcr_105653	S:mir-205-1-5p
transcr_105653	S:mir-29c-5p
transcr_105654	M:NODE_157412_lenGth_1687_Cov_20.292828_11898-3p
transcr_105663	S:mir-728-5p
transcr_105663	S:NODE_287166_lenGth_26153_Cov_24.486980_20029-3p
transcr_105674	S:NODE_65503_lenGth_17390_Cov_27.012823_5427-3p
transcr_105676	M:NODE_65503_lenGth_17390_Cov_27.012823_5427-5p
transcr_105686	M:NODE_317207_lenGth_17788_Cov_31.397797_21792-3p
transcr_105686	M:NODE_478880_lenGth_167_Cov_45.562874_30784-3p
transcr_105692	M:mir-3120-3p
transcr_105692	M:NODE_317207_lenGth_17788_Cov_31.397797_21792-3p
transcr_105693	S:NODE_65503_lenGth_17390_Cov_27.012823_5427-3p
transcr_105696	M:mir-10557-3p
transcr_105696	M:NODE_65503_lenGth_17390_Cov_27.012823_5423-5p
transcr_105697	M:NODE_687041_lenGth_11553_Cov_26.289968_41446-5p
transcr_105698	S:NODE_65503_lenGth_17390_Cov_27.012823_5427-3p
transcr_105699	S:mir-19c-5p
transcr_105702	M:NODE_65503_lenGth_17390_Cov_27.012823_5423-5p
transcr_105708	M:NODE_211784_lenGth_7340_Cov_29.774523_15604-5p
transcr_105708	S:mir-725-5p
transcr_105713	M:NODE_157412_lenGth_1687_Cov_20.292828_11898-3p
transcr_105715	S:NODE_65503_lenGth_17390_Cov_27.012823_5427-3p
transcr_105736	M:NODE_551141_lenGth_75190_Cov_29.979904_34729-3p
transcr_105740	S:NODE_287166_lenGth_26153_Cov_24.486980_20029-3p
transcr_105741	M:NODE_317207_lenGth_17788_Cov_31.397797_21792-3p
transcr_105741	M:NODE_618044_lenGth_26971_Cov_25.920063_38053-3p
transcr_105741	M:NODE_65503_lenGth_17390_Cov_27.012823_5423-5p
transcr_105744	M:mir-728a-3p
transcr_105747	S:mir-19c-5p
transcr_105748	S:NODE_479052_lenGth_25577_Cov_27.990187_30800-3p
transcr_105760	S:mir-728-5p
transcr_105760	S:NODE_65503_lenGth_17390_Cov_27.012823_5427-3p
transcr_105770	M:NODE_551141_lenGth_75190_Cov_29.979904_34729-3p
transcr_105776	M:NODE_618044_lenGth_26971_Cov_25.920063_38053-3p
transcr_105782	M:NODE_106232_lenGth_8611_Cov_25.181976_8442-3p
transcr_105782	S:mir-205-1-5p
transcr_105782	S:mir-728-5p
transcr_105784	M:NODE_317207_lenGth_17788_Cov_31.397797_21792-3p
transcr_105785	S:mir-728-5p
transcr_105790	M:NODE_491304_lenGth_4123_Cov_31.826097_31413-3p
transcr_105790	S:mir-10544
transcr_105792	M:NODE_687041_lenGth_11553_Cov_26.289968_41446-5p
transcr_105794	M:mir-99a-5p
transcr_105794	S:mir-29c-5p
transcr_105801	M:NODE_661702_lenGth_31525_Cov_26.808311_40380-3p
transcr_105806	S:mir-29c-5p
transcr_105807	M:NODE_529742_lenGth_5748_Cov_29.569763_33745-5p
transcr_105807	S:mir-192-3p
transcr_105807	S:mir-19c-5p
transcr_105807	S:mir-29c-5p
transcr_105808	M:mir-196-5p
transcr_105816	M:NODE_687041_lenGth_11553_Cov_26.289968_41446-5p
transcr_105827	S:mir-728-5p
transcr_105830	M:NODE_437235_lenGth_49973_Cov_29.757549_28394-5p
transcr_105830	M:NODE_65503_lenGth_17390_Cov_27.012823_5423-5p
transcr_105833	M:NODE_61435_lenGth_11576_Cov_22.588200_5171-3p
transcr_105835	M:NODE_81238_lenGth_2792_Cov_141.863892_6616-3p
transcr_105836	M:NODE_106232_lenGth_8611_Cov_25.181976_8442-3p
transcr_105838	M:NODE_618044_lenGth_26971_Cov_25.920063_38053-3p
transcr_105838	M:NODE_65503_lenGth_17390_Cov_27.012823_5423-5p
transcr_105844	M:mir-728a-3p
transcr_105844	M:NODE_529742_lenGth_5748_Cov_29.569763_33745-5p
transcr_105844	S:mir-205-1-5p
transcr_105852	M:NODE_81238_lenGth_2792_Cov_141.863892_6616-3p
transcr_105854	M:mir-730-5p
transcr_105855	M:NODE_81238_lenGth_2792_Cov_141.863892_6616-3p
transcr_105855	S:mir-205-1-5p
transcr_105861	S:mir-214-5p
transcr_105869	M:NODE_670780_lenGth_5273_Cov_19.867249_40811-5p
transcr_105870	M:mir-10557-3p
transcr_105873	M:NODE_551141_lenGth_75190_Cov_29.979904_34729-3p
transcr_105873	S:mir-728-5p
transcr_105874	M:NODE_106232_lenGth_8611_Cov_25.181976_8442-3p
transcr_105876	S:mir-728-5p
transcr_105876	S:mir-7a-6-3p
transcr_105879	S:mir-728-5p
transcr_105885	M:NODE_65503_lenGth_17390_Cov_27.012823_5427-5p
transcr_105887	M:mir-99a-5p
transcr_105908	M:NODE_1101960_lenGth_65_Cov_124.676926_48943-3p
transcr_105908	M:NODE_5057_lenGth_10758_Cov_28.897379_537-3p
transcr_105913	M:NODE_529742_lenGth_5748_Cov_29.569763_33745-5p
transcr_105913	M:NODE_687041_lenGth_11553_Cov_26.289968_41446-5p
transcr_105918	M:NODE_65503_lenGth_17390_Cov_27.012823_5425-5p
transcr_105918	M:NODE_670780_lenGth_5273_Cov_19.867249_40811-5p
transcr_105918	S:mir-19c-5p
transcr_105927	M:NODE_529742_lenGth_5748_Cov_29.569763_33745-5p
transcr_105930	S:mir-193a-2-3p
transcr_105934	M:NODE_65503_lenGth_17390_Cov_27.012823_5423-5p
transcr_105934	S:NODE_65503_lenGth_17390_Cov_27.012823_5423-3p
transcr_105939	M:mir-728a-3p
transcr_105939	M:mir-730-5p
transcr_105939	M:NODE_437235_lenGth_49973_Cov_29.757549_28394-5p
transcr_105939	S:mir-205-1-5p
transcr_105954	M:mir-10557-3p
transcr_105954	M:NODE_157412_lenGth_1687_Cov_20.292828_11898-3p
transcr_105963	M:NODE_106232_lenGth_8611_Cov_25.181976_8442-3p
transcr_105963	M:NODE_65503_lenGth_17390_Cov_27.012823_5425-5p
transcr_105972	M:NODE_65503_lenGth_17390_Cov_27.012823_5425-5p
transcr_105972	S:mir-728-5p
transcr_105974	M:NODE_479052_lenGth_25577_Cov_27.990187_30800-5p
transcr_105974	S:mir-19c-5p
transcr_105976	M:mir-3120-3p
transcr_105978	M:NODE_437235_lenGth_49973_Cov_29.757549_28394-5p
transcr_105982	S:NODE_479052_lenGth_25577_Cov_27.990187_30800-3p
transcr_105998	S:mir-19c-5p
transcr_106004	M:NODE_106232_lenGth_8611_Cov_25.181976_8442-3p
transcr_106004	S:mir-205-1-5p
transcr_106011	S:mir-7a-6-3p
transcr_106011	S:NODE_65503_lenGth_17390_Cov_27.012823_5423-3p
transcr_106015	M:mir-3120-3p
transcr_106015	M:NODE_479052_lenGth_25577_Cov_27.990187_30800-5p
transcr_106016	M:NODE_65503_lenGth_17390_Cov_27.012823_5425-5p
transcr_106019	M:NODE_478880_lenGth_167_Cov_45.562874_30784-3p
transcr_106020	M:NODE_65503_lenGth_17390_Cov_27.012823_5425-5p
transcr_106020	S:mir-728-5p
transcr_106032	M:NODE_687041_lenGth_11553_Cov_26.289968_41446-5p
transcr_106052	M:NODE_157412_lenGth_1687_Cov_20.292828_11898-3p
transcr_106052	M:NODE_65503_lenGth_17390_Cov_27.012823_5427-5p
transcr_106052	S:mir-7a-6-3p
transcr_106055	M:NODE_81238_lenGth_2792_Cov_141.863892_6616-3p
transcr_106055	S:mir-725-5p
transcr_106063	M:NODE_1101960_lenGth_65_Cov_124.676926_48943-3p
transcr_106063	M:NODE_5057_lenGth_10758_Cov_28.897379_537-3p
transcr_106063	S:mir-19c-5p
transcr_106063	S:mir-29c-5p
transcr_106067	M:NODE_437235_lenGth_49973_Cov_29.757549_28394-5p
transcr_106072	M:NODE_618044_lenGth_26971_Cov_25.920063_38053-3p
transcr_106081	M:mir-730-5p
transcr_106081	M:NODE_157412_lenGth_1687_Cov_20.292828_11898-3p
transcr_106081	M:NODE_65503_lenGth_17390_Cov_27.012823_5425-5p
transcr_106082	M:mir-3120-3p
transcr_106089	M:NODE_437235_lenGth_49973_Cov_29.757549_28394-5p
transcr_106089	S:NODE_479052_lenGth_25577_Cov_27.990187_30800-3p
transcr_106091	S:NODE_65503_lenGth_17390_Cov_27.012823_5427-3p
transcr_106098	S:mir-19c-5p
transcr_106098	S:mir-29c-5p
transcr_106102	M:NODE_317207_lenGth_17788_Cov_31.397797_21792-3p
transcr_106109	M:NODE_65503_lenGth_17390_Cov_27.012823_5427-5p
transcr_106109	M:NODE_81238_lenGth_2792_Cov_141.863892_6616-3p
transcr_106109	S:mir-728-5p
transcr_106112	M:mir-10557-3p
transcr_106112	M:NODE_478880_lenGth_167_Cov_45.562874_30784-3p
transcr_106112	S:mir-29c-5p
transcr_106120	M:mir-730-5p
transcr_106146	M:NODE_551141_lenGth_75190_Cov_29.979904_34729-3p
transcr_106149	M:NODE_478880_lenGth_167_Cov_45.562874_30784-3p
transcr_106149	M:NODE_618044_lenGth_26971_Cov_25.920063_38053-3p
transcr_106150	S:NODE_479052_lenGth_25577_Cov_27.990187_30800-3p
transcr_106151	M:NODE_437235_lenGth_49973_Cov_29.757549_28394-5p
transcr_106151	M:NODE_65503_lenGth_17390_Cov_27.012823_5423-5p
transcr_106158	M:NODE_106232_lenGth_8611_Cov_25.181976_8442-3p
transcr_106161	M:NODE_65503_lenGth_17390_Cov_27.012823_5425-5p
transcr_106162	M:mir-730-5p
transcr_106181	M:NODE_157412_lenGth_1687_Cov_20.292828_11898-3p
transcr_106181	M:NODE_65503_lenGth_17390_Cov_27.012823_5425-5p
transcr_106181	S:mir-728-5p
transcr_106183	M:NODE_65503_lenGth_17390_Cov_27.012823_5423-5p
transcr_106185	M:NODE_317207_lenGth_17788_Cov_31.397797_21792-3p
transcr_106185	S:mir-728-5p
transcr_106200	M:mir-10557-3p
transcr_106204	S:NODE_479052_lenGth_25577_Cov_27.990187_30800-3p
transcr_106208	M:NODE_551141_lenGth_75190_Cov_29.979904_34729-3p
transcr_106210	S:mir-192-3p
transcr_106217	S:NODE_287166_lenGth_26153_Cov_24.486980_20029-3p
transcr_106222	M:NODE_157412_lenGth_1687_Cov_20.292828_11898-3p
transcr_106222	S:mir-725-5p
transcr_106222	S:mir-728-5p
transcr_106239	S:mir-205-1-5p
transcr_106239	S:NODE_479052_lenGth_25577_Cov_27.990187_30800-3p
transcr_106249	M:NODE_618044_lenGth_26971_Cov_25.920063_38053-3p
transcr_106249	S:mir-19c-5p
transcr_106251	M:NODE_1101960_lenGth_65_Cov_124.676926_48943-3p
transcr_106251	M:NODE_5057_lenGth_10758_Cov_28.897379_537-3p
transcr_106261	S:mir-205-1-5p
transcr_106261	S:mir-29c-5p
transcr_106289	M:NODE_1101960_lenGth_65_Cov_124.676926_48943-3p
transcr_106289	M:NODE_5057_lenGth_10758_Cov_28.897379_537-3p
transcr_106289	S:mir-728-5p
transcr_106297	M:NODE_65503_lenGth_17390_Cov_27.012823_5425-5p
transcr_106302	M:mir-212-2-5p
transcr_106303	M:NODE_157412_lenGth_1687_Cov_20.292828_11898-3p
transcr_106303	M:NODE_65503_lenGth_17390_Cov_27.012823_5425-5p
transcr_106309	M:mir-551-3p
transcr_106315	M:NODE_1101960_lenGth_65_Cov_124.676926_48943-3p
transcr_106315	M:NODE_5057_lenGth_10758_Cov_28.897379_537-3p
transcr_106320	M:mir-99a-5p
transcr_106322	M:mir-730-5p
transcr_106324	S:mir-205-1-5p
transcr_106327	S:mir-19c-5p
transcr_106327	S:mir-29c-5p
transcr_106339	M:mir-3120-3p
transcr_106353	M:NODE_687041_lenGth_11553_Cov_26.289968_41446-5p
transcr_106354	M:NODE_65503_lenGth_17390_Cov_27.012823_5425-5p
transcr_106366	M:NODE_157412_lenGth_1687_Cov_20.292828_11898-3p
transcr_106372	M:NODE_61435_lenGth_11576_Cov_22.588200_5171-3p
transcr_106392	S:mir-7a-6-3p
transcr_106396	M:NODE_437235_lenGth_49973_Cov_29.757549_28394-5p
transcr_106396	S:mir-728-5p
transcr_106398	S:mir-10544
transcr_106401	M:NODE_157412_lenGth_1687_Cov_20.292828_11898-3p
transcr_106401	S:NODE_65503_lenGth_17390_Cov_27.012823_5423-3p
transcr_106409	M:NODE_618044_lenGth_26971_Cov_25.920063_38053-3p
transcr_106409	S:mir-725-5p
transcr_106409	S:mir-728-5p
transcr_106409	S:NODE_65503_lenGth_17390_Cov_27.012823_5423-3p
transcr_106423	M:NODE_670780_lenGth_5273_Cov_19.867249_40811-5p
transcr_106432	M:mir-99a-5p
transcr_106432	M:NODE_687041_lenGth_11553_Cov_26.289968_41446-5p
transcr_106432	S:mir-192-3p
transcr_106442	S:mir-214-5p
transcr_106442	S:mir-728-5p
transcr_106442	S:NODE_65503_lenGth_17390_Cov_27.012823_5427-3p
transcr_106457	M:NODE_478880_lenGth_167_Cov_45.562874_30784-3p
transcr_106459	M:NODE_287166_lenGth_26153_Cov_24.486980_20029-5p
transcr_106459	M:NODE_65503_lenGth_17390_Cov_27.012823_5427-5p
transcr_106462	M:NODE_157412_lenGth_1687_Cov_20.292828_11898-3p
transcr_106474	M:NODE_687041_lenGth_11553_Cov_26.289968_41446-5p
transcr_106474	S:mir-29c-5p
transcr_106492	M:NODE_65503_lenGth_17390_Cov_27.012823_5423-5p
transcr_106494	S:mir-7a-6-3p
transcr_106505	S:mir-29c-5p
transcr_106515	M:mir-730-5p
transcr_106515	M:NODE_211784_lenGth_7340_Cov_29.774523_15604-5p
transcr_106515	M:NODE_529742_lenGth_5748_Cov_29.569763_33745-5p
transcr_106515	M:NODE_551141_lenGth_75190_Cov_29.979904_34729-3p
transcr_106515	S:mir-19c-5p
transcr_106517	M:mir-728a-3p
transcr_106523	M:NODE_618044_lenGth_26971_Cov_25.920063_38053-3p
transcr_106524	S:NODE_479052_lenGth_25577_Cov_27.990187_30800-3p
transcr_106525	M:NODE_287166_lenGth_26153_Cov_24.486980_20029-5p
transcr_106525	M:NODE_65503_lenGth_17390_Cov_27.012823_5427-5p
transcr_106525	S:mir-19c-5p
transcr_106529	M:NODE_81238_lenGth_2792_Cov_141.863892_6616-3p
transcr_106529	S:mir-214-5p
transcr_106540	S:mir-19c-5p
transcr_106540	S:NODE_65503_lenGth_17390_Cov_27.012823_5423-3p
transcr_106548	M:NODE_65503_lenGth_17390_Cov_27.012823_5427-5p
transcr_106549	M:mir-730-5p
transcr_106549	S:mir-192-3p
transcr_106551	M:NODE_287166_lenGth_26153_Cov_24.486980_20029-5p
transcr_106551	M:NODE_479052_lenGth_25577_Cov_27.990187_30800-5p
transcr_106551	M:NODE_529742_lenGth_5748_Cov_29.569763_33745-5p
transcr_106555	S:mir-728-5p
transcr_106559	S:mir-725-5p
transcr_106575	M:mir-728a-3p
transcr_106575	M:NODE_317207_lenGth_17788_Cov_31.397797_21792-3p
transcr_106575	S:NODE_479052_lenGth_25577_Cov_27.990187_30800-3p
transcr_106579	M:NODE_61435_lenGth_11576_Cov_22.588200_5171-3p
transcr_106583	S:mir-205-1-5p
transcr_106586	M:NODE_106232_lenGth_8611_Cov_25.181976_8442-3p
transcr_106586	S:mir-725-5p
transcr_106596	S:mir-192-3p
transcr_106599	M:NODE_478880_lenGth_167_Cov_45.562874_30784-3p
transcr_106605	M:NODE_317207_lenGth_17788_Cov_31.397797_21792-3p
transcr_106605	S:NODE_287166_lenGth_26153_Cov_24.486980_20029-3p
transcr_106607	M:NODE_551141_lenGth_75190_Cov_29.979904_34729-3p
transcr_106607	M:NODE_618044_lenGth_26971_Cov_25.920063_38053-3p
transcr_106607	M:NODE_65503_lenGth_17390_Cov_27.012823_5423-5p
transcr_106607	S:mir-19c-5p
transcr_106607	S:mir-29c-5p
transcr_106610	M:NODE_157412_lenGth_1687_Cov_20.292828_11898-3p
transcr_106617	S:mir-205-1-5p
transcr_106617	S:mir-29c-5p
transcr_106621	M:NODE_317207_lenGth_17788_Cov_31.397797_21792-3p
transcr_106623	S:NODE_65503_lenGth_17390_Cov_27.012823_5423-3p
transcr_106633	M:NODE_61435_lenGth_11576_Cov_22.588200_5171-3p
transcr_106639	M:mir-212-2-5p
transcr_106642	M:mir-10557-3p
transcr_106642	M:NODE_529742_lenGth_5748_Cov_29.569763_33745-5p
transcr_106642	S:mir-10544
transcr_106642	S:NODE_65503_lenGth_17390_Cov_27.012823_5427-3p
transcr_106656	M:mir-551-3p
transcr_106656	M:NODE_106232_lenGth_8611_Cov_25.181976_8442-3p
transcr_106656	M:NODE_81238_lenGth_2792_Cov_141.863892_6616-3p
transcr_106656	S:mir-205-1-5p
transcr_106660	M:mir-10557-3p
transcr_106665	M:NODE_287166_lenGth_26153_Cov_24.486980_20029-5p
transcr_106665	S:mir-10544
transcr_106673	S:mir-29c-5p
transcr_106673	S:mir-725-5p
transcr_106676	M:NODE_687041_lenGth_11553_Cov_26.289968_41446-5p
transcr_106677	M:NODE_687041_lenGth_11553_Cov_26.289968_41446-5p
transcr_106679	M:mir-3120-3p
transcr_106679	M:NODE_157412_lenGth_1687_Cov_20.292828_11898-3p
transcr_106679	M:NODE_661702_lenGth_31525_Cov_26.808311_40380-3p
transcr_106679	S:mir-725-5p
transcr_106681	M:mir-10557-3p
transcr_106685	S:mir-205-1-5p
transcr_106686	S:mir-728-5p
transcr_106692	S:mir-7a-6-3p
transcr_106694	S:mir-193a-2-3p
transcr_106694	S:mir-214-5p
transcr_106698	M:NODE_65503_lenGth_17390_Cov_27.012823_5425-5p
transcr_106702	S:mir-7a-6-3p
transcr_106728	M:NODE_287166_lenGth_26153_Cov_24.486980_20029-5p
transcr_106728	M:NODE_437235_lenGth_49973_Cov_29.757549_28394-5p
transcr_106731	M:NODE_157412_lenGth_1687_Cov_20.292828_11898-3p
transcr_106731	M:NODE_687041_lenGth_11553_Cov_26.289968_41446-5p
transcr_106732	M:NODE_478880_lenGth_167_Cov_45.562874_30784-3p
transcr_106732	S:mir-193a-2-3p
transcr_106735	M:mir-551-3p
transcr_106735	M:NODE_529742_lenGth_5748_Cov_29.569763_33745-5p
transcr_106736	M:mir-99a-5p
transcr_106741	S:mir-29c-5p
transcr_106745	S:NODE_65503_lenGth_17390_Cov_27.012823_5423-3p
transcr_106747	M:NODE_106232_lenGth_8611_Cov_25.181976_8442-3p
transcr_106747	S:mir-205-1-5p
transcr_106747	S:mir-29c-5p
transcr_106747	S:mir-728-5p
transcr_106749	S:mir-29c-5p
transcr_106750	M:NODE_287166_lenGth_26153_Cov_24.486980_20029-5p
transcr_106750	S:mir-192-3p
transcr_106750	S:mir-205-1-5p
transcr_106756	S:mir-29c-5p
transcr_106760	S:mir-205-1-5p
transcr_106768	M:mir-730-5p
transcr_106768	M:NODE_65503_lenGth_17390_Cov_27.012823_5423-5p
transcr_106769	M:NODE_479052_lenGth_25577_Cov_27.990187_30800-5p
transcr_106769	S:mir-19c-5p
transcr_106770	S:mir-205-1-5p
transcr_106776	S:NODE_287166_lenGth_26153_Cov_24.486980_20029-3p
transcr_106778	S:mir-10544
transcr_106782	M:NODE_65503_lenGth_17390_Cov_27.012823_5423-5p
transcr_106782	S:mir-19c-5p
transcr_106785	M:NODE_618044_lenGth_26971_Cov_25.920063_38053-3p
transcr_106788	M:mir-99a-5p
transcr_106788	M:NODE_529742_lenGth_5748_Cov_29.569763_33745-5p
transcr_106789	M:NODE_478880_lenGth_167_Cov_45.562874_30784-3p
transcr_106793	S:mir-29c-5p
transcr_106793	S:NODE_479052_lenGth_25577_Cov_27.990187_30800-3p
transcr_106793	S:NODE_65503_lenGth_17390_Cov_27.012823_5427-3p
transcr_106798	S:mir-725-5p
transcr_106809	M:NODE_157412_lenGth_1687_Cov_20.292828_11898-3p
transcr_106814	S:NODE_479052_lenGth_25577_Cov_27.990187_30800-3p
transcr_106822	M:mir-10557-3p
transcr_106831	M:NODE_670780_lenGth_5273_Cov_19.867249_40811-5p
transcr_106832	M:NODE_157412_lenGth_1687_Cov_20.292828_11898-3p
transcr_106832	M:NODE_551141_lenGth_75190_Cov_29.979904_34729-3p
transcr_106832	M:NODE_618044_lenGth_26971_Cov_25.920063_38053-3p
transcr_106832	S:NODE_65503_lenGth_17390_Cov_27.012823_5423-3p
transcr_106837	M:NODE_478880_lenGth_167_Cov_45.562874_30784-3p
transcr_106837	S:mir-7a-6-3p
transcr_106838	M:NODE_317207_lenGth_17788_Cov_31.397797_21792-3p
transcr_106838	S:mir-7a-6-3p
transcr_106848	M:NODE_478880_lenGth_167_Cov_45.562874_30784-3p
transcr_106848	S:mir-29c-5p
transcr_106848	S:mir-728-5p
transcr_106849	M:NODE_65503_lenGth_17390_Cov_27.012823_5423-5p
transcr_106851	M:mir-551-3p
transcr_106851	M:NODE_65503_lenGth_17390_Cov_27.012823_5423-5p
transcr_106856	S:mir-7a-6-3p
transcr_106868	M:NODE_317207_lenGth_17788_Cov_31.397797_21792-3p
transcr_106870	M:NODE_437235_lenGth_49973_Cov_29.757549_28394-5p
transcr_106874	M:mir-730-5p
transcr_106874	M:NODE_687041_lenGth_11553_Cov_26.289968_41446-5p
transcr_106874	S:mir-728-5p
transcr_106875	S:mir-29c-5p
transcr_106875	S:mir-728-5p
transcr_106880	M:NODE_157412_lenGth_1687_Cov_20.292828_11898-3p
transcr_106892	M:NODE_687041_lenGth_11553_Cov_26.289968_41446-5p
transcr_106892	S:mir-205-1-5p
transcr_106893	M:mir-730-5p
transcr_106901	S:mir-19c-5p
transcr_106901	S:NODE_65503_lenGth_17390_Cov_27.012823_5423-3p
transcr_106906	M:NODE_287166_lenGth_26153_Cov_24.486980_20029-5p
transcr_106925	M:NODE_61435_lenGth_11576_Cov_22.588200_5171-3p
transcr_106925	M:NODE_618044_lenGth_26971_Cov_25.920063_38053-3p
transcr_106930	M:NODE_687041_lenGth_11553_Cov_26.289968_41446-5p
transcr_106930	S:mir-192-3p
transcr_106932	M:NODE_1101960_lenGth_65_Cov_124.676926_48943-3p
transcr_106932	M:NODE_5057_lenGth_10758_Cov_28.897379_537-3p
transcr_106932	S:NODE_65503_lenGth_17390_Cov_27.012823_5423-3p
transcr_106934	M:NODE_478880_lenGth_167_Cov_45.562874_30784-3p
transcr_106941	M:NODE_551141_lenGth_75190_Cov_29.979904_34729-3p
transcr_106941	S:mir-29c-5p
transcr_106941	S:NODE_65503_lenGth_17390_Cov_27.012823_5423-3p
transcr_106947	M:NODE_268202_lenGth_1240_Cov_18.933065_18927-5p
transcr_106951	M:mir-212-2-5p
transcr_106951	M:NODE_65503_lenGth_17390_Cov_27.012823_5427-5p
transcr_106960	M:NODE_65503_lenGth_17390_Cov_27.012823_5427-5p
transcr_106963	S:mir-205-1-5p
transcr_106966	M:NODE_157412_lenGth_1687_Cov_20.292828_11898-3p
transcr_106971	M:NODE_529742_lenGth_5748_Cov_29.569763_33745-5p
transcr_106971	M:NODE_551141_lenGth_75190_Cov_29.979904_34729-3p
transcr_106978	S:mir-192-3p
transcr_106986	S:mir-29c-5p
transcr_106988	M:mir-728a-3p
transcr_106988	M:mir-730-5p
transcr_106988	S:mir-725-5p
transcr_107001	M:NODE_81238_lenGth_2792_Cov_141.863892_6616-3p
transcr_107002	S:mir-19c-5p
transcr_107004	M:NODE_65503_lenGth_17390_Cov_27.012823_5423-5p
transcr_107005	S:mir-214-5p
transcr_107007	S:mir-192-3p
transcr_107017	M:NODE_81238_lenGth_2792_Cov_141.863892_6616-3p
transcr_107020	M:NODE_65503_lenGth_17390_Cov_27.012823_5425-5p
transcr_107020	S:mir-7a-6-3p
transcr_107022	S:mir-29c-5p
transcr_107026	M:NODE_538217_lenGth_17757_Cov_28.332264_34185-5p
transcr_107026	M:NODE_670780_lenGth_5273_Cov_19.867249_40811-5p
transcr_107033	M:NODE_61435_lenGth_11576_Cov_22.588200_5171-3p
transcr_107038	S:mir-205-1-5p
transcr_107044	M:NODE_1101960_lenGth_65_Cov_124.676926_48943-3p
transcr_107044	M:NODE_5057_lenGth_10758_Cov_28.897379_537-3p
transcr_107064	M:NODE_106232_lenGth_8611_Cov_25.181976_8442-3p
transcr_107065	M:NODE_661702_lenGth_31525_Cov_26.808311_40380-3p
transcr_107065	M:NODE_81238_lenGth_2792_Cov_141.863892_6616-3p
transcr_107065	S:mir-19c-5p
transcr_107067	M:mir-728a-3p
transcr_107067	M:NODE_211784_lenGth_7340_Cov_29.774523_15604-5p
transcr_107067	M:NODE_687041_lenGth_11553_Cov_26.289968_41446-5p
transcr_107067	S:mir-7a-6-3p
transcr_107070	M:NODE_529742_lenGth_5748_Cov_29.569763_33745-5p
transcr_107070	S:mir-19c-5p
transcr_107070	S:mir-29c-5p
transcr_107070	S:NODE_479052_lenGth_25577_Cov_27.990187_30800-3p
transcr_107071	S:mir-214-5p
transcr_107092	M:NODE_551141_lenGth_75190_Cov_29.979904_34729-3p
transcr_107092	S:NODE_65503_lenGth_17390_Cov_27.012823_5423-3p
transcr_107099	S:mir-19c-5p
transcr_107101	S:mir-725-5p
transcr_107102	S:NODE_479052_lenGth_25577_Cov_27.990187_30800-3p
transcr_107103	M:NODE_687041_lenGth_11553_Cov_26.289968_41446-5p
transcr_107103	S:mir-192-3p
transcr_107108	M:mir-730-5p
transcr_107108	M:mir-99a-5p
transcr_107108	M:NODE_618044_lenGth_26971_Cov_25.920063_38053-3p
transcr_107108	S:mir-19c-5p
transcr_107109	M:NODE_478880_lenGth_167_Cov_45.562874_30784-3p
transcr_107111	M:mir-3120-3p
transcr_107113	M:NODE_1101960_lenGth_65_Cov_124.676926_48943-3p
transcr_107113	M:NODE_5057_lenGth_10758_Cov_28.897379_537-3p
transcr_107115	M:mir-728a-3p
transcr_107115	M:NODE_157412_lenGth_1687_Cov_20.292828_11898-3p
transcr_107115	M:NODE_529742_lenGth_5748_Cov_29.569763_33745-5p
transcr_107119	M:NODE_478880_lenGth_167_Cov_45.562874_30784-3p
transcr_107119	M:NODE_61435_lenGth_11576_Cov_22.588200_5171-3p
transcr_107119	S:NODE_65503_lenGth_17390_Cov_27.012823_5427-3p
transcr_107121	M:NODE_317207_lenGth_17788_Cov_31.397797_21792-3p
transcr_107121	M:NODE_551141_lenGth_75190_Cov_29.979904_34729-3p
transcr_107123	S:mir-192-3p
[truncated: 67,053 more rows]

## Sheet: gonad male B+ DE miRs interacti
target	miRNA
transcr_100024	S:mir-722-5p
transcr_100045	M:NODE_256492_lenGth_111_Cov_31.306307_18210-3p
transcr_100085	M:NODE_74278_lenGth_21387_Cov_29.901529_6137-3p
transcr_100138	S:mir-722-5p
transcr_100140	M:NODE_618044_lenGth_26971_Cov_25.920063_38056-3p
transcr_100149	M:NODE_81238_lenGth_2792_Cov_141.863892_6616-3p
transcr_100151	M:NODE_74278_lenGth_21387_Cov_29.901529_6137-3p
transcr_100170	M:NODE_81238_lenGth_2792_Cov_141.863892_6616-3p
transcr_100170	S:mir-10643-5p
transcr_100190	S:mir-722-5p
transcr_100211	M:NODE_81238_lenGth_2792_Cov_141.863892_6616-3p
transcr_100217	M:NODE_177735_lenGth_10371_Cov_28.828175_13423-5p
transcr_100238	S:mir-722-5p
transcr_100249	S:NODE_798382_lenGth_5716_Cov_24.112492_45356-5p
transcr_100257	S:mir-722-5p
transcr_100304	S:mir-722-5p
transcr_100314	S:mir-722-5p
transcr_100329	M:NODE_81238_lenGth_2792_Cov_141.863892_6616-3p
transcr_100344	M:NODE_74278_lenGth_21387_Cov_29.901529_6137-3p
transcr_100404	S:NODE_798382_lenGth_5716_Cov_24.112492_45356-5p
transcr_100426	M:NODE_256492_lenGth_111_Cov_31.306307_18210-3p
transcr_100431	M:NODE_256492_lenGth_111_Cov_31.306307_18210-3p
transcr_100436	S:mir-7132b-3p
transcr_100467	S:mir-10643-5p
transcr_100471	S:mir-7132b-3p
transcr_100471	S:mir-722-5p
transcr_100475	M:NODE_81238_lenGth_2792_Cov_141.863892_6616-3p
transcr_100476	S:mir-7132b-3p
transcr_100479	M:NODE_81238_lenGth_2792_Cov_141.863892_6616-3p
transcr_100481	S:mir-722-5p
transcr_100486	M:NODE_618044_lenGth_26971_Cov_25.920063_38056-3p
transcr_100533	M:NODE_618044_lenGth_26971_Cov_25.920063_38056-3p
transcr_100534	M:NODE_618044_lenGth_26971_Cov_25.920063_38056-3p
transcr_100556	S:NODE_798382_lenGth_5716_Cov_24.112492_45356-5p
transcr_100581	S:mir-10643-5p
transcr_100582	M:NODE_618044_lenGth_26971_Cov_25.920063_38056-3p
transcr_100584	M:NODE_256492_lenGth_111_Cov_31.306307_18210-3p
transcr_100608	S:mir-10643-5p
transcr_100608	S:mir-722-5p
transcr_100614	S:mir-7132b-3p
transcr_100685	S:NODE_798382_lenGth_5716_Cov_24.112492_45356-5p
transcr_100729	S:mir-722-5p
transcr_100738	M:NODE_177735_lenGth_10371_Cov_28.828175_13423-5p
transcr_100738	M:NODE_74278_lenGth_21387_Cov_29.901529_6137-3p
transcr_100755	M:NODE_81238_lenGth_2792_Cov_141.863892_6616-3p
transcr_100796	S:mir-10643-5p
transcr_100798	M:NODE_74278_lenGth_21387_Cov_29.901529_6137-3p
transcr_100815	S:mir-722-5p
transcr_100816	S:mir-7132b-3p
transcr_100844	M:NODE_369853_lenGth_84_Cov_31.547619_24723-3p
transcr_100855	S:mir-722-5p
transcr_100879	S:mir-722-5p
transcr_100937	M:NODE_177735_lenGth_10371_Cov_28.828175_13423-5p
transcr_100963	M:NODE_618044_lenGth_26971_Cov_25.920063_38056-3p
transcr_100970	M:NODE_618044_lenGth_26971_Cov_25.920063_38056-3p
transcr_100970	S:mir-7132b-3p
transcr_100972	M:NODE_372357_lenGth_8577_Cov_31.955345_24983-5p
transcr_101017	S:mir-722-5p
transcr_101065	S:mir-722-5p
transcr_101088	S:mir-722-5p
transcr_101092	S:mir-722-5p
transcr_101107	M:NODE_618044_lenGth_26971_Cov_25.920063_38056-3p
transcr_101127	S:mir-7132b-3p
transcr_101127	S:NODE_798382_lenGth_5716_Cov_24.112492_45356-5p
transcr_101135	M:NODE_74278_lenGth_21387_Cov_29.901529_6137-3p
transcr_101135	S:mir-722-5p
transcr_101135	S:NODE_798382_lenGth_5716_Cov_24.112492_45356-5p
transcr_101200	M:NODE_618044_lenGth_26971_Cov_25.920063_38056-3p
transcr_101246	S:mir-722-5p
transcr_101275	M:NODE_81238_lenGth_2792_Cov_141.863892_6616-3p
transcr_101279	S:NODE_798382_lenGth_5716_Cov_24.112492_45356-5p
transcr_101301	M:NODE_369853_lenGth_84_Cov_31.547619_24723-3p
transcr_101314	S:NODE_798382_lenGth_5716_Cov_24.112492_45356-5p
transcr_101322	S:mir-722-5p
transcr_101334	M:NODE_81238_lenGth_2792_Cov_141.863892_6616-3p
transcr_101356	M:NODE_74278_lenGth_21387_Cov_29.901529_6137-3p
transcr_101365	S:mir-722-5p
transcr_101368	S:mir-722-5p
transcr_101429	S:mir-722-5p
transcr_101454	S:mir-722-5p
transcr_101463	S:mir-7132b-3p
transcr_101470	M:NODE_369853_lenGth_84_Cov_31.547619_24723-3p
transcr_101510	S:mir-722-5p
transcr_101539	S:mir-10643-5p
transcr_101588	M:NODE_618044_lenGth_26971_Cov_25.920063_38056-3p
transcr_101595	M:NODE_81238_lenGth_2792_Cov_141.863892_6616-3p
transcr_101595	S:mir-10643-5p
transcr_101597	S:NODE_798382_lenGth_5716_Cov_24.112492_45356-5p
transcr_101626	M:NODE_81238_lenGth_2792_Cov_141.863892_6616-3p
transcr_101668	M:NODE_81238_lenGth_2792_Cov_141.863892_6616-3p
transcr_101674	M:NODE_256492_lenGth_111_Cov_31.306307_18210-3p
transcr_101708	M:NODE_81238_lenGth_2792_Cov_141.863892_6616-3p
transcr_101708	S:mir-722-5p
transcr_101721	M:NODE_618044_lenGth_26971_Cov_25.920063_38056-3p
transcr_101722	S:NODE_798382_lenGth_5716_Cov_24.112492_45356-5p
transcr_101760	M:NODE_618044_lenGth_26971_Cov_25.920063_38056-3p
transcr_101767	M:NODE_618044_lenGth_26971_Cov_25.920063_38056-3p
transcr_101801	M:NODE_74278_lenGth_21387_Cov_29.901529_6137-3p
transcr_101827	S:NODE_798382_lenGth_5716_Cov_24.112492_45356-5p
transcr_101831	M:NODE_618044_lenGth_26971_Cov_25.920063_38056-3p
transcr_101878	S:mir-7132b-3p
transcr_101879	S:mir-722-5p
transcr_101886	M:NODE_81238_lenGth_2792_Cov_141.863892_6616-3p
transcr_101886	S:mir-722-5p
transcr_101890	M:NODE_177735_lenGth_10371_Cov_28.828175_13423-5p
transcr_101893	M:NODE_369853_lenGth_84_Cov_31.547619_24723-3p
transcr_101898	S:mir-7132b-3p
transcr_101959	M:NODE_256492_lenGth_111_Cov_31.306307_18210-3p
transcr_101959	M:NODE_618044_lenGth_26971_Cov_25.920063_38056-3p
transcr_102000	M:NODE_618044_lenGth_26971_Cov_25.920063_38056-3p
transcr_102026	S:mir-722-5p
transcr_102093	M:NODE_369853_lenGth_84_Cov_31.547619_24723-3p
transcr_102116	M:NODE_369853_lenGth_84_Cov_31.547619_24723-3p
transcr_102130	M:NODE_369853_lenGth_84_Cov_31.547619_24723-3p
transcr_102157	S:mir-10643-5p
transcr_102157	S:mir-7132b-3p
transcr_102160	S:mir-10643-5p
transcr_102178	M:NODE_81238_lenGth_2792_Cov_141.863892_6616-3p
transcr_102196	M:NODE_372357_lenGth_8577_Cov_31.955345_24983-5p
transcr_102201	M:NODE_369853_lenGth_84_Cov_31.547619_24723-3p
transcr_102221	S:mir-10643-5p
transcr_102284	S:mir-722-5p
transcr_102285	M:NODE_74278_lenGth_21387_Cov_29.901529_6137-3p
transcr_102285	S:mir-722-5p
transcr_102286	S:NODE_798382_lenGth_5716_Cov_24.112492_45356-5p
transcr_102299	S:mir-7132b-3p
transcr_102304	M:NODE_256492_lenGth_111_Cov_31.306307_18210-3p
transcr_102304	S:mir-722-5p
transcr_102305	S:mir-10643-5p
transcr_102311	S:mir-722-5p
transcr_102356	S:NODE_798382_lenGth_5716_Cov_24.112492_45356-5p
transcr_102363	S:mir-722-5p
transcr_102367	S:mir-722-5p
transcr_102381	S:NODE_798382_lenGth_5716_Cov_24.112492_45356-5p
transcr_102386	M:NODE_256492_lenGth_111_Cov_31.306307_18210-3p
transcr_102401	S:mir-7132b-3p
transcr_102416	S:mir-722-5p
transcr_102432	S:NODE_798382_lenGth_5716_Cov_24.112492_45356-5p
transcr_102475	S:mir-7132b-3p
transcr_102475	S:mir-722-5p
transcr_102481	S:mir-10643-5p
transcr_102499	S:mir-722-5p
transcr_102502	S:mir-7132b-3p
transcr_102504	S:mir-722-5p
transcr_102507	S:mir-7132b-3p
transcr_102532	S:mir-722-5p
transcr_102539	M:NODE_618044_lenGth_26971_Cov_25.920063_38056-3p
transcr_102558	M:NODE_177735_lenGth_10371_Cov_28.828175_13423-5p
transcr_102562	M:NODE_81238_lenGth_2792_Cov_141.863892_6616-3p
transcr_102605	M:NODE_256492_lenGth_111_Cov_31.306307_18210-3p
transcr_102628	M:NODE_81238_lenGth_2792_Cov_141.863892_6616-3p
transcr_102654	M:NODE_256492_lenGth_111_Cov_31.306307_18210-3p
transcr_102654	S:mir-722-5p
transcr_102659	M:NODE_81238_lenGth_2792_Cov_141.863892_6616-3p
transcr_102659	S:mir-722-5p
transcr_102660	S:mir-722-5p
transcr_102668	S:mir-722-5p
transcr_102756	S:mir-7132b-3p
transcr_102768	S:NODE_798382_lenGth_5716_Cov_24.112492_45356-5p
transcr_102793	S:NODE_798382_lenGth_5716_Cov_24.112492_45356-5p
transcr_102806	M:NODE_618044_lenGth_26971_Cov_25.920063_38056-3p
transcr_102808	M:NODE_74278_lenGth_21387_Cov_29.901529_6137-3p
transcr_102828	S:mir-722-5p
transcr_102864	S:mir-722-5p
transcr_102909	S:mir-722-5p
transcr_102916	M:NODE_256492_lenGth_111_Cov_31.306307_18210-3p
transcr_102920	S:NODE_798382_lenGth_5716_Cov_24.112492_45356-5p
transcr_102933	M:NODE_81238_lenGth_2792_Cov_141.863892_6616-3p
transcr_102947	M:NODE_81238_lenGth_2792_Cov_141.863892_6616-3p
transcr_102947	S:mir-722-5p
transcr_102949	M:NODE_618044_lenGth_26971_Cov_25.920063_38056-3p
transcr_102966	M:NODE_618044_lenGth_26971_Cov_25.920063_38056-3p
transcr_102986	M:NODE_177735_lenGth_10371_Cov_28.828175_13423-5p
transcr_103031	S:mir-722-5p
transcr_103041	M:NODE_618044_lenGth_26971_Cov_25.920063_38056-3p
transcr_103077	S:NODE_798382_lenGth_5716_Cov_24.112492_45356-5p
transcr_103089	M:NODE_81238_lenGth_2792_Cov_141.863892_6616-3p
transcr_103133	S:mir-722-5p
transcr_103137	S:mir-7132b-3p
transcr_103141	S:NODE_798382_lenGth_5716_Cov_24.112492_45356-5p
transcr_103145	S:mir-722-5p
transcr_103187	M:NODE_256492_lenGth_111_Cov_31.306307_18210-3p
transcr_103237	S:mir-7132b-3p
transcr_103250	M:NODE_81238_lenGth_2792_Cov_141.863892_6616-3p
transcr_103258	M:NODE_618044_lenGth_26971_Cov_25.920063_38056-3p
transcr_103277	M:NODE_618044_lenGth_26971_Cov_25.920063_38056-3p
transcr_103277	S:mir-722-5p
transcr_103282	M:NODE_81238_lenGth_2792_Cov_141.863892_6616-3p
transcr_103300	S:mir-722-5p
transcr_103301	M:NODE_618044_lenGth_26971_Cov_25.920063_38056-3p
transcr_103320	S:mir-7132b-3p
transcr_103377	M:NODE_74278_lenGth_21387_Cov_29.901529_6137-3p
transcr_103387	M:NODE_256492_lenGth_111_Cov_31.306307_18210-3p
transcr_103391	M:NODE_618044_lenGth_26971_Cov_25.920063_38056-3p
transcr_103442	M:NODE_81238_lenGth_2792_Cov_141.863892_6616-3p
transcr_103473	M:NODE_81238_lenGth_2792_Cov_141.863892_6616-3p
transcr_103485	M:NODE_372357_lenGth_8577_Cov_31.955345_24983-5p
transcr_103516	S:mir-722-5p
transcr_103537	M:NODE_372357_lenGth_8577_Cov_31.955345_24983-5p
transcr_103566	S:NODE_798382_lenGth_5716_Cov_24.112492_45356-5p
transcr_103583	M:NODE_81238_lenGth_2792_Cov_141.863892_6616-3p
transcr_103590	S:mir-722-5p
transcr_103627	S:mir-722-5p
transcr_103644	S:mir-722-5p
transcr_103689	M:NODE_177735_lenGth_10371_Cov_28.828175_13423-5p
transcr_103700	S:NODE_798382_lenGth_5716_Cov_24.112492_45356-5p
transcr_103702	M:NODE_177735_lenGth_10371_Cov_28.828175_13423-5p
transcr_103703	S:mir-722-5p
transcr_103709	S:mir-7132b-3p
transcr_103747	S:mir-7132b-3p
transcr_103756	M:NODE_618044_lenGth_26971_Cov_25.920063_38056-3p
transcr_103772	M:NODE_81238_lenGth_2792_Cov_141.863892_6616-3p
transcr_103772	S:mir-722-5p
transcr_103835	S:mir-722-5p
transcr_103876	M:NODE_256492_lenGth_111_Cov_31.306307_18210-3p
transcr_103876	S:mir-722-5p
transcr_103892	M:NODE_81238_lenGth_2792_Cov_141.863892_6616-3p
transcr_103892	S:mir-10643-5p
transcr_103906	M:NODE_618044_lenGth_26971_Cov_25.920063_38056-3p
transcr_103953	M:NODE_81238_lenGth_2792_Cov_141.863892_6616-3p
transcr_103953	S:mir-722-5p
transcr_103977	M:NODE_74278_lenGth_21387_Cov_29.901529_6137-3p
transcr_104007	M:NODE_74278_lenGth_21387_Cov_29.901529_6137-3p
transcr_104023	S:NODE_798382_lenGth_5716_Cov_24.112492_45356-5p
transcr_104030	M:NODE_81238_lenGth_2792_Cov_141.863892_6616-3p
transcr_104031	M:NODE_81238_lenGth_2792_Cov_141.863892_6616-3p
transcr_104048	M:NODE_74278_lenGth_21387_Cov_29.901529_6137-3p
transcr_104048	S:NODE_798382_lenGth_5716_Cov_24.112492_45356-5p
transcr_104061	S:mir-722-5p
transcr_104073	S:mir-722-5p
transcr_104117	S:mir-722-5p
transcr_104124	M:NODE_256492_lenGth_111_Cov_31.306307_18210-3p
transcr_104138	S:NODE_798382_lenGth_5716_Cov_24.112492_45356-5p
transcr_104152	S:mir-7132b-3p
transcr_104173	M:NODE_618044_lenGth_26971_Cov_25.920063_38056-3p
transcr_104188	S:mir-722-5p
transcr_104248	S:mir-722-5p
transcr_104267	M:NODE_81238_lenGth_2792_Cov_141.863892_6616-3p
transcr_104283	M:NODE_74278_lenGth_21387_Cov_29.901529_6137-3p
transcr_104317	M:NODE_74278_lenGth_21387_Cov_29.901529_6137-3p
transcr_104323	M:NODE_81238_lenGth_2792_Cov_141.863892_6616-3p
transcr_104330	S:mir-722-5p
transcr_104338	M:NODE_618044_lenGth_26971_Cov_25.920063_38056-3p
transcr_104342	M:NODE_618044_lenGth_26971_Cov_25.920063_38056-3p
transcr_104343	S:mir-722-5p
transcr_104366	M:NODE_618044_lenGth_26971_Cov_25.920063_38056-3p
transcr_104394	S:NODE_798382_lenGth_5716_Cov_24.112492_45356-5p
transcr_104404	M:NODE_618044_lenGth_26971_Cov_25.920063_38056-3p
transcr_104411	S:mir-7132b-3p
transcr_104417	M:NODE_177735_lenGth_10371_Cov_28.828175_13423-5p
transcr_104437	M:NODE_369853_lenGth_84_Cov_31.547619_24723-3p
transcr_104506	M:NODE_256492_lenGth_111_Cov_31.306307_18210-3p
transcr_104513	M:NODE_618044_lenGth_26971_Cov_25.920063_38056-3p
transcr_104529	S:mir-722-5p
transcr_104530	S:NODE_798382_lenGth_5716_Cov_24.112492_45356-5p
transcr_104548	S:mir-7132b-3p
transcr_104550	M:NODE_74278_lenGth_21387_Cov_29.901529_6137-3p
transcr_104558	M:NODE_81238_lenGth_2792_Cov_141.863892_6616-3p
transcr_104559	S:mir-722-5p
transcr_104564	S:NODE_798382_lenGth_5716_Cov_24.112492_45356-5p
transcr_104566	S:mir-722-5p
transcr_104567	M:NODE_369853_lenGth_84_Cov_31.547619_24723-3p
transcr_104567	S:mir-7132b-3p
transcr_104575	S:mir-722-5p
transcr_104583	M:NODE_618044_lenGth_26971_Cov_25.920063_38056-3p
transcr_104589	M:NODE_177735_lenGth_10371_Cov_28.828175_13423-5p
transcr_104607	M:NODE_74278_lenGth_21387_Cov_29.901529_6137-3p
transcr_104608	M:NODE_618044_lenGth_26971_Cov_25.920063_38056-3p
transcr_104641	S:mir-722-5p
transcr_104648	M:NODE_369853_lenGth_84_Cov_31.547619_24723-3p
transcr_104662	S:mir-7132b-3p
transcr_104664	M:NODE_81238_lenGth_2792_Cov_141.863892_6616-3p
transcr_104664	S:mir-722-5p
transcr_104682	M:NODE_81238_lenGth_2792_Cov_141.863892_6616-3p
transcr_104708	M:NODE_618044_lenGth_26971_Cov_25.920063_38056-3p
transcr_104711	S:mir-10643-5p
transcr_104736	M:NODE_74278_lenGth_21387_Cov_29.901529_6137-3p
transcr_104736	S:mir-722-5p
transcr_104749	M:NODE_618044_lenGth_26971_Cov_25.920063_38056-3p
transcr_104751	M:NODE_618044_lenGth_26971_Cov_25.920063_38056-3p
transcr_104778	S:NODE_798382_lenGth_5716_Cov_24.112492_45356-5p
transcr_104788	M:NODE_81238_lenGth_2792_Cov_141.863892_6616-3p
transcr_104798	S:mir-722-5p
transcr_104811	M:NODE_256492_lenGth_111_Cov_31.306307_18210-3p
transcr_104825	M:NODE_372357_lenGth_8577_Cov_31.955345_24983-5p
transcr_104831	M:NODE_177735_lenGth_10371_Cov_28.828175_13423-5p
transcr_104842	S:mir-10643-5p
transcr_104847	S:mir-722-5p
transcr_104857	M:NODE_256492_lenGth_111_Cov_31.306307_18210-3p
transcr_104890	S:mir-722-5p
transcr_104899	M:NODE_372357_lenGth_8577_Cov_31.955345_24983-5p
transcr_104909	M:NODE_74278_lenGth_21387_Cov_29.901529_6137-3p
transcr_104909	S:NODE_798382_lenGth_5716_Cov_24.112492_45356-5p
transcr_104928	M:NODE_81238_lenGth_2792_Cov_141.863892_6616-3p
transcr_104929	S:NODE_798382_lenGth_5716_Cov_24.112492_45356-5p
transcr_104932	S:mir-722-5p
transcr_104942	M:NODE_74278_lenGth_21387_Cov_29.901529_6137-3p
transcr_104947	S:mir-7132b-3p
transcr_104949	M:NODE_81238_lenGth_2792_Cov_141.863892_6616-3p
transcr_104949	S:NODE_798382_lenGth_5716_Cov_24.112492_45356-5p
transcr_104978	S:mir-722-5p
transcr_104991	M:NODE_177735_lenGth_10371_Cov_28.828175_13423-5p
transcr_105024	M:NODE_618044_lenGth_26971_Cov_25.920063_38056-3p
transcr_105025	S:mir-722-5p
transcr_105058	S:mir-722-5p
transcr_105072	M:NODE_369853_lenGth_84_Cov_31.547619_24723-3p
transcr_105082	M:NODE_256492_lenGth_111_Cov_31.306307_18210-3p
transcr_105101	M:NODE_618044_lenGth_26971_Cov_25.920063_38056-3p
transcr_105126	S:NODE_798382_lenGth_5716_Cov_24.112492_45356-5p
transcr_105140	S:mir-722-5p
transcr_105141	S:mir-722-5p
transcr_105159	S:mir-10643-5p
transcr_105215	M:NODE_74278_lenGth_21387_Cov_29.901529_6137-3p
transcr_105215	S:mir-722-5p
transcr_105218	S:mir-722-5p
transcr_105219	M:NODE_369853_lenGth_84_Cov_31.547619_24723-3p
transcr_105219	S:mir-722-5p
transcr_105230	S:mir-7132b-3p
transcr_105252	S:NODE_798382_lenGth_5716_Cov_24.112492_45356-5p
transcr_105256	S:mir-7132b-3p
transcr_105257	S:mir-722-5p
transcr_105259	S:mir-722-5p
transcr_105271	M:NODE_372357_lenGth_8577_Cov_31.955345_24983-5p
transcr_105309	M:NODE_372357_lenGth_8577_Cov_31.955345_24983-5p
transcr_105333	S:NODE_798382_lenGth_5716_Cov_24.112492_45356-5p
transcr_105342	M:NODE_177735_lenGth_10371_Cov_28.828175_13423-5p
transcr_105368	M:NODE_618044_lenGth_26971_Cov_25.920063_38056-3p
transcr_105432	S:mir-10643-5p
transcr_105432	S:mir-722-5p
transcr_105445	S:mir-722-5p
transcr_105452	S:mir-7132b-3p
transcr_105458	S:mir-722-5p
transcr_105480	M:NODE_177735_lenGth_10371_Cov_28.828175_13423-5p
transcr_105483	S:mir-722-5p
transcr_105503	M:NODE_618044_lenGth_26971_Cov_25.920063_38056-3p
transcr_105512	S:mir-722-5p
transcr_105576	M:NODE_74278_lenGth_21387_Cov_29.901529_6137-3p
transcr_105596	M:NODE_618044_lenGth_26971_Cov_25.920063_38056-3p
transcr_105607	S:mir-722-5p
transcr_105609	M:NODE_618044_lenGth_26971_Cov_25.920063_38056-3p
transcr_105626	S:mir-722-5p
transcr_105631	S:mir-722-5p
transcr_105658	M:NODE_177735_lenGth_10371_Cov_28.828175_13423-5p
transcr_105694	S:mir-722-5p
transcr_105741	M:NODE_256492_lenGth_111_Cov_31.306307_18210-3p
transcr_105741	M:NODE_618044_lenGth_26971_Cov_25.920063_38056-3p
transcr_105744	S:mir-7132b-3p
transcr_105771	S:mir-722-5p
transcr_105776	M:NODE_618044_lenGth_26971_Cov_25.920063_38056-3p
transcr_105796	M:NODE_74278_lenGth_21387_Cov_29.901529_6137-3p
transcr_105807	S:mir-722-5p
transcr_105830	S:mir-722-5p
transcr_105835	M:NODE_81238_lenGth_2792_Cov_141.863892_6616-3p
transcr_105836	S:NODE_798382_lenGth_5716_Cov_24.112492_45356-5p
transcr_105838	M:NODE_618044_lenGth_26971_Cov_25.920063_38056-3p
transcr_105852	M:NODE_81238_lenGth_2792_Cov_141.863892_6616-3p
transcr_105855	M:NODE_81238_lenGth_2792_Cov_141.863892_6616-3p
transcr_105874	M:NODE_256492_lenGth_111_Cov_31.306307_18210-3p
transcr_105876	S:mir-722-5p
transcr_105912	M:NODE_372357_lenGth_8577_Cov_31.955345_24983-5p
transcr_105915	S:mir-722-5p
transcr_105923	M:NODE_177735_lenGth_10371_Cov_28.828175_13423-5p
transcr_105954	S:mir-722-5p
transcr_105963	S:NODE_798382_lenGth_5716_Cov_24.112492_45356-5p
transcr_106016	S:mir-722-5p
transcr_106020	S:NODE_798382_lenGth_5716_Cov_24.112492_45356-5p
transcr_106032	S:mir-722-5p
transcr_106043	S:mir-7132b-3p
transcr_106048	S:mir-722-5p
transcr_106055	M:NODE_81238_lenGth_2792_Cov_141.863892_6616-3p
transcr_106072	M:NODE_618044_lenGth_26971_Cov_25.920063_38056-3p
transcr_106081	S:mir-722-5p
transcr_106109	M:NODE_81238_lenGth_2792_Cov_141.863892_6616-3p
transcr_106146	S:mir-7132b-3p
transcr_106149	M:NODE_618044_lenGth_26971_Cov_25.920063_38056-3p
transcr_106151	S:mir-722-5p
transcr_106152	M:NODE_369853_lenGth_84_Cov_31.547619_24723-3p
transcr_106158	M:NODE_74278_lenGth_21387_Cov_29.901529_6137-3p
transcr_106161	M:NODE_372357_lenGth_8577_Cov_31.955345_24983-5p
transcr_106161	M:NODE_74278_lenGth_21387_Cov_29.901529_6137-3p
transcr_106200	M:NODE_372357_lenGth_8577_Cov_31.955345_24983-5p
transcr_106237	S:NODE_798382_lenGth_5716_Cov_24.112492_45356-5p
transcr_106249	M:NODE_618044_lenGth_26971_Cov_25.920063_38056-3p
transcr_106252	S:mir-722-5p
transcr_106277	S:mir-722-5p
transcr_106304	S:mir-7132b-3p
transcr_106315	S:mir-722-5p
transcr_106327	S:mir-10643-5p
transcr_106350	M:NODE_74278_lenGth_21387_Cov_29.901529_6137-3p
transcr_106357	M:NODE_618044_lenGth_26971_Cov_25.920063_38056-3p
transcr_106357	S:mir-10643-5p
transcr_106384	M:NODE_74278_lenGth_21387_Cov_29.901529_6137-3p
transcr_106391	S:mir-722-5p
transcr_106392	M:NODE_369853_lenGth_84_Cov_31.547619_24723-3p
transcr_106409	M:NODE_618044_lenGth_26971_Cov_25.920063_38056-3p
transcr_106409	S:mir-722-5p
transcr_106432	S:mir-722-5p
transcr_106445	M:NODE_372357_lenGth_8577_Cov_31.955345_24983-5p
transcr_106469	S:mir-7132b-3p
transcr_106490	S:mir-7132b-3p
transcr_106492	M:NODE_256492_lenGth_111_Cov_31.306307_18210-3p
transcr_106523	M:NODE_618044_lenGth_26971_Cov_25.920063_38056-3p
transcr_106529	M:NODE_81238_lenGth_2792_Cov_141.863892_6616-3p
transcr_106540	M:NODE_74278_lenGth_21387_Cov_29.901529_6137-3p
transcr_106605	S:mir-722-5p
transcr_106607	M:NODE_618044_lenGth_26971_Cov_25.920063_38056-3p
transcr_106633	M:NODE_256492_lenGth_111_Cov_31.306307_18210-3p
transcr_106656	M:NODE_81238_lenGth_2792_Cov_141.863892_6616-3p
transcr_106666	S:mir-7132b-3p
transcr_106686	S:mir-10643-5p
transcr_106692	S:mir-722-5p
transcr_106712	S:mir-7132b-3p
transcr_106716	S:mir-10643-5p
transcr_106730	S:mir-7132b-3p
transcr_106776	S:mir-7132b-3p
transcr_106785	M:NODE_618044_lenGth_26971_Cov_25.920063_38056-3p
transcr_106793	M:NODE_256492_lenGth_111_Cov_31.306307_18210-3p
transcr_106796	S:mir-722-5p
transcr_106821	M:NODE_74278_lenGth_21387_Cov_29.901529_6137-3p
transcr_106832	M:NODE_618044_lenGth_26971_Cov_25.920063_38056-3p
transcr_106837	S:mir-722-5p
transcr_106848	S:NODE_798382_lenGth_5716_Cov_24.112492_45356-5p
transcr_106925	M:NODE_618044_lenGth_26971_Cov_25.920063_38056-3p
transcr_106932	M:NODE_256492_lenGth_111_Cov_31.306307_18210-3p
transcr_106932	M:NODE_74278_lenGth_21387_Cov_29.901529_6137-3p
transcr_106952	S:mir-722-5p
transcr_106960	S:mir-722-5p
transcr_106989	S:mir-7132b-3p
transcr_107001	M:NODE_81238_lenGth_2792_Cov_141.863892_6616-3p
transcr_107017	M:NODE_81238_lenGth_2792_Cov_141.863892_6616-3p
transcr_107025	M:NODE_256492_lenGth_111_Cov_31.306307_18210-3p
transcr_107033	M:NODE_256492_lenGth_111_Cov_31.306307_18210-3p
transcr_107065	M:NODE_81238_lenGth_2792_Cov_141.863892_6616-3p
transcr_107065	S:mir-722-5p
transcr_107070	S:NODE_798382_lenGth_5716_Cov_24.112492_45356-5p
transcr_107108	M:NODE_618044_lenGth_26971_Cov_25.920063_38056-3p
transcr_107120	S:mir-722-5p
transcr_107142	S:mir-10643-5p
transcr_107181	M:NODE_177735_lenGth_10371_Cov_28.828175_13423-5p
transcr_107185	M:NODE_369853_lenGth_84_Cov_31.547619_24723-3p
transcr_107187	S:mir-7132b-3p
transcr_107188	M:NODE_81238_lenGth_2792_Cov_141.863892_6616-3p
transcr_107190	S:NODE_798382_lenGth_5716_Cov_24.112492_45356-5p
transcr_107263	S:mir-7132b-3p
transcr_107292	S:NODE_798382_lenGth_5716_Cov_24.112492_45356-5p
transcr_107308	M:NODE_81238_lenGth_2792_Cov_141.863892_6616-3p
transcr_107308	S:mir-722-5p
transcr_107353	M:NODE_618044_lenGth_26971_Cov_25.920063_38056-3p
transcr_107365	M:NODE_177735_lenGth_10371_Cov_28.828175_13423-5p
transcr_107401	M:NODE_74278_lenGth_21387_Cov_29.901529_6137-3p
transcr_107405	S:mir-7132b-3p
transcr_107419	M:NODE_81238_lenGth_2792_Cov_141.863892_6616-3p
transcr_107438	M:NODE_256492_lenGth_111_Cov_31.306307_18210-3p
transcr_107438	S:NODE_798382_lenGth_5716_Cov_24.112492_45356-5p
transcr_107477	M:NODE_81238_lenGth_2792_Cov_141.863892_6616-3p
transcr_107490	M:NODE_81238_lenGth_2792_Cov_141.863892_6616-3p
transcr_107511	S:mir-722-5p
transcr_107512	M:NODE_74278_lenGth_21387_Cov_29.901529_6137-3p
transcr_107544	M:NODE_74278_lenGth_21387_Cov_29.901529_6137-3p
transcr_107545	S:mir-722-5p
transcr_107610	S:mir-722-5p
transcr_107631	M:NODE_618044_lenGth_26971_Cov_25.920063_38056-3p
transcr_107637	M:NODE_74278_lenGth_21387_Cov_29.901529_6137-3p
transcr_107642	S:mir-722-5p
transcr_107689	M:NODE_369853_lenGth_84_Cov_31.547619_24723-3p
transcr_107694	M:NODE_372357_lenGth_8577_Cov_31.955345_24983-5p
transcr_107701	M:NODE_81238_lenGth_2792_Cov_141.863892_6616-3p
transcr_107731	S:mir-722-5p
transcr_107732	S:mir-722-5p
transcr_107798	M:NODE_256492_lenGth_111_Cov_31.306307_18210-3p
transcr_107804	M:NODE_177735_lenGth_10371_Cov_28.828175_13423-5p
transcr_107821	M:NODE_256492_lenGth_111_Cov_31.306307_18210-3p
transcr_107825	S:mir-722-5p
transcr_107829	S:NODE_798382_lenGth_5716_Cov_24.112492_45356-5p
transcr_107838	M:NODE_177735_lenGth_10371_Cov_28.828175_13423-5p
transcr_107845	M:NODE_256492_lenGth_111_Cov_31.306307_18210-3p
transcr_107847	S:mir-722-5p
transcr_107863	M:NODE_177735_lenGth_10371_Cov_28.828175_13423-5p
transcr_107863	S:mir-722-5p
transcr_107863	S:NODE_798382_lenGth_5716_Cov_24.112492_45356-5p
transcr_107874	S:mir-7132b-3p
transcr_107883	M:NODE_74278_lenGth_21387_Cov_29.901529_6137-3p
transcr_107887	S:NODE_798382_lenGth_5716_Cov_24.112492_45356-5p
transcr_107901	M:NODE_256492_lenGth_111_Cov_31.306307_18210-3p
transcr_107912	S:NODE_798382_lenGth_5716_Cov_24.112492_45356-5p
transcr_107913	M:NODE_81238_lenGth_2792_Cov_141.863892_6616-3p
transcr_107917	M:NODE_256492_lenGth_111_Cov_31.306307_18210-3p
transcr_107934	M:NODE_618044_lenGth_26971_Cov_25.920063_38056-3p
transcr_107937	M:NODE_81238_lenGth_2792_Cov_141.863892_6616-3p
transcr_107963	M:NODE_74278_lenGth_21387_Cov_29.901529_6137-3p
transcr_107981	S:NODE_798382_lenGth_5716_Cov_24.112492_45356-5p
transcr_107989	M:NODE_618044_lenGth_26971_Cov_25.920063_38056-3p
transcr_107989	S:mir-7132b-3p
transcr_108005	S:mir-722-5p
transcr_108035	S:NODE_798382_lenGth_5716_Cov_24.112492_45356-5p
transcr_108065	S:mir-10643-5p
transcr_108078	S:mir-722-5p
transcr_108105	S:mir-722-5p
transcr_108115	M:NODE_81238_lenGth_2792_Cov_141.863892_6616-3p
transcr_108120	M:NODE_81238_lenGth_2792_Cov_141.863892_6616-3p
transcr_108134	M:NODE_618044_lenGth_26971_Cov_25.920063_38056-3p
transcr_108159	M:NODE_372357_lenGth_8577_Cov_31.955345_24983-5p
transcr_108162	S:mir-7132b-3p
transcr_108173	M:NODE_256492_lenGth_111_Cov_31.306307_18210-3p
transcr_108199	M:NODE_177735_lenGth_10371_Cov_28.828175_13423-5p
transcr_108208	S:mir-10643-5p
transcr_108208	S:mir-722-5p
transcr_108209	S:mir-722-5p
transcr_108216	S:mir-722-5p
transcr_108236	M:NODE_81238_lenGth_2792_Cov_141.863892_6616-3p
transcr_108243	S:mir-722-5p
transcr_108296	S:mir-722-5p
transcr_108299	M:NODE_618044_lenGth_26971_Cov_25.920063_38056-3p
transcr_108312	M:NODE_177735_lenGth_10371_Cov_28.828175_13423-5p
transcr_108390	M:NODE_177735_lenGth_10371_Cov_28.828175_13423-5p
transcr_108409	S:mir-10643-5p
transcr_108410	M:NODE_369853_lenGth_84_Cov_31.547619_24723-3p
transcr_108413	M:NODE_618044_lenGth_26971_Cov_25.920063_38056-3p
transcr_108413	S:mir-7132b-3p
transcr_108413	S:mir-722-5p
transcr_108425	S:NODE_798382_lenGth_5716_Cov_24.112492_45356-5p
transcr_108428	S:mir-7132b-3p
transcr_108446	M:NODE_618044_lenGth_26971_Cov_25.920063_38056-3p
transcr_108468	M:NODE_177735_lenGth_10371_Cov_28.828175_13423-5p
transcr_108495	S:mir-722-5p
transcr_108521	S:mir-7132b-3p
transcr_108531	S:mir-722-5p
transcr_108549	M:NODE_81238_lenGth_2792_Cov_141.863892_6616-3p
transcr_108549	S:mir-10643-5p
transcr_108549	S:NODE_798382_lenGth_5716_Cov_24.112492_45356-5p
transcr_108553	S:mir-10643-5p
transcr_108556	S:mir-7132b-3p
transcr_108561	S:NODE_798382_lenGth_5716_Cov_24.112492_45356-5p
transcr_108563	M:NODE_81238_lenGth_2792_Cov_141.863892_6616-3p
transcr_108577	M:NODE_256492_lenGth_111_Cov_31.306307_18210-3p
transcr_108606	S:mir-722-5p
transcr_108634	S:mir-722-5p
transcr_108643	S:mir-10643-5p
transcr_108647	M:NODE_177735_lenGth_10371_Cov_28.828175_13423-5p
transcr_108655	S:mir-722-5p
transcr_108672	S:mir-7132b-3p
transcr_108693	M:NODE_74278_lenGth_21387_Cov_29.901529_6137-3p
transcr_108693	S:mir-722-5p
transcr_108715	M:NODE_256492_lenGth_111_Cov_31.306307_18210-3p
transcr_108767	M:NODE_81238_lenGth_2792_Cov_141.863892_6616-3p
transcr_108767	S:mir-722-5p
transcr_108769	M:NODE_369853_lenGth_84_Cov_31.547619_24723-3p
transcr_108816	M:NODE_372357_lenGth_8577_Cov_31.955345_24983-5p
transcr_108830	M:NODE_81238_lenGth_2792_Cov_141.863892_6616-3p
transcr_108844	M:NODE_618044_lenGth_26971_Cov_25.920063_38056-3p
transcr_108846	S:NODE_798382_lenGth_5716_Cov_24.112492_45356-5p
transcr_108849	M:NODE_177735_lenGth_10371_Cov_28.828175_13423-5p
transcr_108897	M:NODE_256492_lenGth_111_Cov_31.306307_18210-3p
transcr_108897	S:mir-722-5p
transcr_108915	S:mir-722-5p
transcr_108935	M:NODE_81238_lenGth_2792_Cov_141.863892_6616-3p
transcr_108947	M:NODE_177735_lenGth_10371_Cov_28.828175_13423-5p
transcr_108947	M:NODE_74278_lenGth_21387_Cov_29.901529_6137-3p
transcr_108983	M:NODE_81238_lenGth_2792_Cov_141.863892_6616-3p
transcr_108983	S:mir-722-5p
transcr_109010	S:mir-7132b-3p
transcr_109038	S:mir-722-5p
transcr_109051	M:NODE_372357_lenGth_8577_Cov_31.955345_24983-5p
transcr_109051	S:mir-722-5p
transcr_109064	S:mir-722-5p
transcr_109089	M:NODE_74278_lenGth_21387_Cov_29.901529_6137-3p
transcr_109092	S:mir-7132b-3p
transcr_109153	S:mir-722-5p
transcr_109215	M:NODE_618044_lenGth_26971_Cov_25.920063_38056-3p
transcr_109230	S:mir-7132b-3p
transcr_109242	M:NODE_369853_lenGth_84_Cov_31.547619_24723-3p
transcr_109247	S:mir-722-5p
transcr_109248	S:NODE_798382_lenGth_5716_Cov_24.112492_45356-5p
transcr_109252	M:NODE_618044_lenGth_26971_Cov_25.920063_38056-3p
transcr_109310	S:mir-722-5p
transcr_109312	M:NODE_177735_lenGth_10371_Cov_28.828175_13423-5p
transcr_109313	M:NODE_618044_lenGth_26971_Cov_25.920063_38056-3p
transcr_109315	S:mir-7132b-3p
transcr_109333	M:NODE_81238_lenGth_2792_Cov_141.863892_6616-3p
transcr_109337	M:NODE_256492_lenGth_111_Cov_31.306307_18210-3p
transcr_109353	M:NODE_81238_lenGth_2792_Cov_141.863892_6616-3p
transcr_109380	M:NODE_256492_lenGth_111_Cov_31.306307_18210-3p
transcr_109381	M:NODE_256492_lenGth_111_Cov_31.306307_18210-3p
transcr_109382	S:mir-722-5p
transcr_109385	M:NODE_81238_lenGth_2792_Cov_141.863892_6616-3p
transcr_109389	M:NODE_618044_lenGth_26971_Cov_25.920063_38056-3p
transcr_109391	S:mir-722-5p
transcr_109402	M:NODE_81238_lenGth_2792_Cov_141.863892_6616-3p
transcr_109426	M:NODE_81238_lenGth_2792_Cov_141.863892_6616-3p
transcr_109453	S:mir-722-5p
transcr_109466	S:mir-722-5p
transcr_109473	M:NODE_256492_lenGth_111_Cov_31.306307_18210-3p
transcr_109483	M:NODE_177735_lenGth_10371_Cov_28.828175_13423-5p
transcr_109509	M:NODE_81238_lenGth_2792_Cov_141.863892_6616-3p
transcr_109511	S:mir-722-5p
transcr_109513	M:NODE_372357_lenGth_8577_Cov_31.955345_24983-5p
transcr_109534	M:NODE_177735_lenGth_10371_Cov_28.828175_13423-5p
transcr_109542	S:mir-7132b-3p
transcr_109546	S:mir-7132b-3p
transcr_109549	S:mir-7132b-3p
transcr_109553	M:NODE_256492_lenGth_111_Cov_31.306307_18210-3p
transcr_109567	S:mir-722-5p
transcr_109577	S:mir-722-5p
transcr_109582	S:NODE_798382_lenGth_5716_Cov_24.112492_45356-5p
transcr_109592	S:mir-10643-5p
transcr_109598	S:mir-722-5p
transcr_109637	M:NODE_372357_lenGth_8577_Cov_31.955345_24983-5p
transcr_109640	M:NODE_256492_lenGth_111_Cov_31.306307_18210-3p
transcr_109670	M:NODE_618044_lenGth_26971_Cov_25.920063_38056-3p
transcr_109672	M:NODE_81238_lenGth_2792_Cov_141.863892_6616-3p
transcr_109689	S:mir-722-5p
transcr_109691	S:mir-722-5p
transcr_109694	M:NODE_81238_lenGth_2792_Cov_141.863892_6616-3p
transcr_109697	M:NODE_81238_lenGth_2792_Cov_141.863892_6616-3p
transcr_109698	M:NODE_372357_lenGth_8577_Cov_31.955345_24983-5p
transcr_109698	S:mir-722-5p
transcr_109711	M:NODE_618044_lenGth_26971_Cov_25.920063_38056-3p
transcr_109716	M:NODE_74278_lenGth_21387_Cov_29.901529_6137-3p
transcr_109727	M:NODE_372357_lenGth_8577_Cov_31.955345_24983-5p
transcr_109730	M:NODE_81238_lenGth_2792_Cov_141.863892_6616-3p
transcr_109735	S:mir-722-5p
transcr_109745	M:NODE_81238_lenGth_2792_Cov_141.863892_6616-3p
transcr_109768	S:mir-7132b-3p
transcr_109783	S:mir-722-5p
transcr_109806	M:NODE_369853_lenGth_84_Cov_31.547619_24723-3p
transcr_109808	M:NODE_369853_lenGth_84_Cov_31.547619_24723-3p
transcr_109830	M:NODE_618044_lenGth_26971_Cov_25.920063_38056-3p
transcr_109850	M:NODE_256492_lenGth_111_Cov_31.306307_18210-3p
transcr_109858	S:mir-722-5p
transcr_109874	S:mir-7132b-3p
transcr_109874	S:mir-722-5p
transcr_109912	M:NODE_81238_lenGth_2792_Cov_141.863892_6616-3p
transcr_109915	M:NODE_618044_lenGth_26971_Cov_25.920063_38056-3p
transcr_109923	M:NODE_618044_lenGth_26971_Cov_25.920063_38056-3p
transcr_109936	S:mir-722-5p
transcr_109941	M:NODE_256492_lenGth_111_Cov_31.306307_18210-3p
transcr_109956	M:NODE_256492_lenGth_111_Cov_31.306307_18210-3p
transcr_109960	S:NODE_798382_lenGth_5716_Cov_24.112492_45356-5p
transcr_109968	S:mir-722-5p
transcr_109997	M:NODE_81238_lenGth_2792_Cov_141.863892_6616-3p
transcr_109999	S:mir-722-5p
transcr_110003	S:NODE_798382_lenGth_5716_Cov_24.112492_45356-5p
transcr_110014	S:mir-722-5p
transcr_110022	S:NODE_798382_lenGth_5716_Cov_24.112492_45356-5p
transcr_110040	M:NODE_81238_lenGth_2792_Cov_141.863892_6616-3p
transcr_110047	S:mir-7132b-3p
transcr_110067	S:mir-7132b-3p
transcr_110068	M:NODE_81238_lenGth_2792_Cov_141.863892_6616-3p
transcr_110078	S:mir-10643-5p
transcr_110078	S:mir-722-5p
transcr_110107	M:NODE_74278_lenGth_21387_Cov_29.901529_6137-3p
transcr_110146	S:mir-722-5p
transcr_110149	S:mir-7132b-3p
transcr_110149	S:mir-722-5p
transcr_110151	S:NODE_798382_lenGth_5716_Cov_24.112492_45356-5p
transcr_110184	S:mir-722-5p
transcr_110218	S:NODE_798382_lenGth_5716_Cov_24.112492_45356-5p
transcr_110220	S:mir-7132b-3p
transcr_110245	M:NODE_618044_lenGth_26971_Cov_25.920063_38056-3p
transcr_110258	M:NODE_81238_lenGth_2792_Cov_141.863892_6616-3p
transcr_110262	M:NODE_256492_lenGth_111_Cov_31.306307_18210-3p
transcr_110300	S:mir-10643-5p
transcr_110303	S:NODE_798382_lenGth_5716_Cov_24.112492_45356-5p
transcr_110309	M:NODE_74278_lenGth_21387_Cov_29.901529_6137-3p
transcr_110313	M:NODE_618044_lenGth_26971_Cov_25.920063_38056-3p
transcr_110365	M:NODE_618044_lenGth_26971_Cov_25.920063_38056-3p
transcr_110422	S:mir-7132b-3p
transcr_110424	M:NODE_81238_lenGth_2792_Cov_141.863892_6616-3p
transcr_110431	S:mir-722-5p
transcr_110438	S:mir-7132b-3p
transcr_110440	M:NODE_372357_lenGth_8577_Cov_31.955345_24983-5p
transcr_110449	M:NODE_74278_lenGth_21387_Cov_29.901529_6137-3p
transcr_110483	M:NODE_618044_lenGth_26971_Cov_25.920063_38056-3p
transcr_110484	M:NODE_256492_lenGth_111_Cov_31.306307_18210-3p
transcr_110484	M:NODE_618044_lenGth_26971_Cov_25.920063_38056-3p
transcr_110511	M:NODE_256492_lenGth_111_Cov_31.306307_18210-3p
transcr_110511	S:mir-722-5p
transcr_110527	M:NODE_618044_lenGth_26971_Cov_25.920063_38056-3p
transcr_110529	M:NODE_256492_lenGth_111_Cov_31.306307_18210-3p
transcr_110534	M:NODE_81238_lenGth_2792_Cov_141.863892_6616-3p
transcr_110544	S:mir-722-5p
transcr_110549	S:mir-722-5p
transcr_110563	S:NODE_798382_lenGth_5716_Cov_24.112492_45356-5p
transcr_110604	S:mir-722-5p
transcr_110611	M:NODE_618044_lenGth_26971_Cov_25.920063_38056-3p
transcr_110611	S:mir-722-5p
transcr_110625	S:mir-722-5p
transcr_110631	S:mir-722-5p
transcr_110653	M:NODE_618044_lenGth_26971_Cov_25.920063_38056-3p
transcr_110656	S:mir-722-5p
transcr_110665	M:NODE_81238_lenGth_2792_Cov_141.863892_6616-3p
transcr_110675	S:mir-7132b-3p
transcr_110679	S:mir-722-5p
transcr_110704	S:mir-722-5p
transcr_110716	M:NODE_618044_lenGth_26971_Cov_25.920063_38056-3p
transcr_110720	S:mir-10643-5p
transcr_110726	M:NODE_618044_lenGth_26971_Cov_25.920063_38056-3p
transcr_110728	M:NODE_81238_lenGth_2792_Cov_141.863892_6616-3p
transcr_110732	M:NODE_256492_lenGth_111_Cov_31.306307_18210-3p
transcr_110750	M:NODE_618044_lenGth_26971_Cov_25.920063_38056-3p
transcr_110768	M:NODE_81238_lenGth_2792_Cov_141.863892_6616-3p
transcr_110808	S:mir-7132b-3p
transcr_110820	S:mir-722-5p
transcr_110828	M:NODE_618044_lenGth_26971_Cov_25.920063_38056-3p
transcr_110850	S:mir-722-5p
transcr_110865	S:mir-722-5p
transcr_110900	M:NODE_256492_lenGth_111_Cov_31.306307_18210-3p
transcr_110901	S:mir-722-5p
transcr_110908	S:mir-722-5p
transcr_110912	S:mir-10643-5p
transcr_110991	S:mir-722-5p
transcr_111015	M:NODE_256492_lenGth_111_Cov_31.306307_18210-3p
transcr_111042	M:NODE_81238_lenGth_2792_Cov_141.863892_6616-3p
transcr_111044	S:mir-7132b-3p
transcr_111046	M:NODE_81238_lenGth_2792_Cov_141.863892_6616-3p
transcr_111049	S:mir-722-5p
transcr_111050	M:NODE_81238_lenGth_2792_Cov_141.863892_6616-3p
transcr_111071	M:NODE_74278_lenGth_21387_Cov_29.901529_6137-3p
transcr_111092	S:mir-7132b-3p
transcr_111092	S:mir-722-5p
transcr_111097	S:mir-7132b-3p
transcr_111106	S:mir-722-5p
transcr_111113	S:mir-722-5p
transcr_111139	M:NODE_177735_lenGth_10371_Cov_28.828175_13423-5p
transcr_111144	S:mir-7132b-3p
transcr_111154	S:mir-10643-5p
transcr_111178	M:NODE_256492_lenGth_111_Cov_31.306307_18210-3p
transcr_111191	S:mir-722-5p
transcr_111216	M:NODE_177735_lenGth_10371_Cov_28.828175_13423-5p
transcr_111217	S:NODE_798382_lenGth_5716_Cov_24.112492_45356-5p
transcr_111227	S:mir-7132b-3p
transcr_111239	S:mir-10643-5p
transcr_111269	M:NODE_177735_lenGth_10371_Cov_28.828175_13423-5p
transcr_111273	M:NODE_618044_lenGth_26971_Cov_25.920063_38056-3p
transcr_111273	M:NODE_81238_lenGth_2792_Cov_141.863892_6616-3p
transcr_111274	M:NODE_369853_lenGth_84_Cov_31.547619_24723-3p
transcr_111284	M:NODE_256492_lenGth_111_Cov_31.306307_18210-3p
transcr_111307	M:NODE_81238_lenGth_2792_Cov_141.863892_6616-3p
transcr_111317	M:NODE_372357_lenGth_8577_Cov_31.955345_24983-5p
transcr_111344	S:mir-7132b-3p
transcr_111381	S:mir-722-5p
transcr_111429	M:NODE_618044_lenGth_26971_Cov_25.920063_38056-3p
transcr_111431	S:mir-722-5p
transcr_111451	M:NODE_81238_lenGth_2792_Cov_141.863892_6616-3p
transcr_111469	M:NODE_256492_lenGth_111_Cov_31.306307_18210-3p
transcr_111469	M:NODE_372357_lenGth_8577_Cov_31.955345_24983-5p
transcr_111471	M:NODE_618044_lenGth_26971_Cov_25.920063_38056-3p
transcr_111493	M:NODE_74278_lenGth_21387_Cov_29.901529_6137-3p
transcr_111522	S:mir-10643-5p
transcr_111523	S:mir-7132b-3p
transcr_111523	S:mir-722-5p
transcr_111526	S:NODE_798382_lenGth_5716_Cov_24.112492_45356-5p
transcr_111539	M:NODE_177735_lenGth_10371_Cov_28.828175_13423-5p
transcr_111544	M:NODE_177735_lenGth_10371_Cov_28.828175_13423-5p
transcr_111605	S:mir-722-5p
transcr_111617	S:mir-722-5p
transcr_111630	M:NODE_256492_lenGth_111_Cov_31.306307_18210-3p
transcr_111657	M:NODE_256492_lenGth_111_Cov_31.306307_18210-3p
transcr_111673	S:mir-7132b-3p
transcr_111696	M:NODE_369853_lenGth_84_Cov_31.547619_24723-3p
transcr_111706	S:mir-722-5p
transcr_111739	S:mir-722-5p
transcr_111758	M:NODE_369853_lenGth_84_Cov_31.547619_24723-3p
transcr_111769	M:NODE_81238_lenGth_2792_Cov_141.863892_6616-3p
transcr_111816	M:NODE_81238_lenGth_2792_Cov_141.863892_6616-3p
transcr_111829	M:NODE_177735_lenGth_10371_Cov_28.828175_13423-5p
transcr_111834	S:NODE_798382_lenGth_5716_Cov_24.112492_45356-5p
transcr_111843	S:mir-722-5p
transcr_111882	S:mir-722-5p
transcr_111918	M:NODE_74278_lenGth_21387_Cov_29.901529_6137-3p
transcr_111918	S:mir-722-5p
transcr_111937	M:NODE_81238_lenGth_2792_Cov_141.863892_6616-3p
transcr_111964	S:mir-7132b-3p
transcr_111968	M:NODE_81238_lenGth_2792_Cov_141.863892_6616-3p
transcr_111974	S:mir-722-5p
transcr_112002	M:NODE_618044_lenGth_26971_Cov_25.920063_38056-3p
transcr_112015	M:NODE_618044_lenGth_26971_Cov_25.920063_38056-3p
transcr_112017	S:mir-722-5p
transcr_112032	M:NODE_256492_lenGth_111_Cov_31.306307_18210-3p
transcr_112058	S:mir-722-5p
transcr_112060	M:NODE_256492_lenGth_111_Cov_31.306307_18210-3p
transcr_112099	M:NODE_256492_lenGth_111_Cov_31.306307_18210-3p
transcr_112104	S:mir-722-5p
transcr_112105	M:NODE_81238_lenGth_2792_Cov_141.863892_6616-3p
transcr_112108	M:NODE_256492_lenGth_111_Cov_31.306307_18210-3p
transcr_112115	S:NODE_798382_lenGth_5716_Cov_24.112492_45356-5p
transcr_112124	S:mir-722-5p
transcr_112145	S:mir-10643-5p
transcr_112148	S:mir-722-5p
transcr_112180	S:mir-10643-5p
transcr_112191	S:mir-722-5p
transcr_112194	M:NODE_81238_lenGth_2792_Cov_141.863892_6616-3p
transcr_112206	S:NODE_798382_lenGth_5716_Cov_24.112492_45356-5p
transcr_112219	S:mir-722-5p
transcr_112236	S:mir-7132b-3p
transcr_112252	M:NODE_74278_lenGth_21387_Cov_29.901529_6137-3p
transcr_112274	M:NODE_81238_lenGth_2792_Cov_141.863892_6616-3p
transcr_112285	M:NODE_256492_lenGth_111_Cov_31.306307_18210-3p
transcr_112376	S:NODE_798382_lenGth_5716_Cov_24.112492_45356-5p
transcr_112383	M:NODE_81238_lenGth_2792_Cov_141.863892_6616-3p
transcr_112393	S:mir-722-5p
transcr_112413	S:mir-722-5p
transcr_112415	S:mir-7132b-3p
transcr_112427	M:NODE_369853_lenGth_84_Cov_31.547619_24723-3p
transcr_112460	M:NODE_177735_lenGth_10371_Cov_28.828175_13423-5p
transcr_112463	S:mir-722-5p
transcr_112465	M:NODE_618044_lenGth_26971_Cov_25.920063_38056-3p
transcr_112482	M:NODE_256492_lenGth_111_Cov_31.306307_18210-3p
transcr_112512	M:NODE_81238_lenGth_2792_Cov_141.863892_6616-3p
transcr_112549	M:NODE_256492_lenGth_111_Cov_31.306307_18210-3p
transcr_112549	M:NODE_618044_lenGth_26971_Cov_25.920063_38056-3p
transcr_112558	S:mir-722-5p
transcr_112560	M:NODE_372357_lenGth_8577_Cov_31.955345_24983-5p
transcr_112592	S:mir-10643-5p
transcr_112595	S:mir-722-5p
transcr_112596	S:mir-722-5p
transcr_112599	S:mir-722-5p
transcr_112612	S:NODE_798382_lenGth_5716_Cov_24.112492_45356-5p
transcr_112638	S:NODE_798382_lenGth_5716_Cov_24.112492_45356-5p
transcr_112662	M:NODE_618044_lenGth_26971_Cov_25.920063_38056-3p
transcr_112666	S:mir-722-5p
transcr_112668	M:NODE_81238_lenGth_2792_Cov_141.863892_6616-3p
transcr_112669	S:mir-10643-5p
transcr_112700	S:mir-722-5p
transcr_112712	M:NODE_74278_lenGth_21387_Cov_29.901529_6137-3p
transcr_112720	M:NODE_256492_lenGth_111_Cov_31.306307_18210-3p
transcr_112744	M:NODE_177735_lenGth_10371_Cov_28.828175_13423-5p
transcr_112755	S:mir-722-5p
transcr_112787	M:NODE_81238_lenGth_2792_Cov_141.863892_6616-3p
transcr_112804	S:mir-722-5p
transcr_112805	S:mir-7132b-3p
transcr_112805	S:mir-722-5p
transcr_112808	S:mir-7132b-3p
transcr_112809	S:mir-722-5p
transcr_112812	M:NODE_256492_lenGth_111_Cov_31.306307_18210-3p
transcr_112812	M:NODE_74278_lenGth_21387_Cov_29.901529_6137-3p
transcr_112844	M:NODE_372357_lenGth_8577_Cov_31.955345_24983-5p
transcr_112844	S:mir-722-5p
transcr_112856	S:mir-722-5p
transcr_112858	M:NODE_81238_lenGth_2792_Cov_141.863892_6616-3p
transcr_112877	M:NODE_177735_lenGth_10371_Cov_28.828175_13423-5p
transcr_112877	S:mir-722-5p
transcr_112883	S:mir-722-5p
transcr_112890	S:mir-10643-5p
transcr_112928	M:NODE_81238_lenGth_2792_Cov_141.863892_6616-3p
transcr_112947	S:mir-10643-5p
transcr_112951	S:mir-7132b-3p
transcr_112973	M:NODE_256492_lenGth_111_Cov_31.306307_18210-3p
transcr_112974	S:NODE_798382_lenGth_5716_Cov_24.112492_45356-5p
transcr_112990	M:NODE_81238_lenGth_2792_Cov_141.863892_6616-3p
transcr_112997	M:NODE_256492_lenGth_111_Cov_31.306307_18210-3p
transcr_113031	M:NODE_256492_lenGth_111_Cov_31.306307_18210-3p
transcr_113036	S:mir-7132b-3p
transcr_113038	M:NODE_177735_lenGth_10371_Cov_28.828175_13423-5p
transcr_113038	M:NODE_369853_lenGth_84_Cov_31.547619_24723-3p
transcr_113063	S:mir-10643-5p
transcr_113103	S:mir-722-5p
transcr_113126	S:mir-7132b-3p
transcr_113134	M:NODE_74278_lenGth_21387_Cov_29.901529_6137-3p
transcr_113135	M:NODE_618044_lenGth_26971_Cov_25.920063_38056-3p
transcr_113143	M:NODE_618044_lenGth_26971_Cov_25.920063_38056-3p
transcr_113161	M:NODE_256492_lenGth_111_Cov_31.306307_18210-3p
transcr_113161	M:NODE_618044_lenGth_26971_Cov_25.920063_38056-3p
transcr_113161	S:mir-722-5p
transcr_113168	M:NODE_81238_lenGth_2792_Cov_141.863892_6616-3p
transcr_113169	M:NODE_372357_lenGth_8577_Cov_31.955345_24983-5p
transcr_113169	S:mir-7132b-3p
transcr_113175	S:mir-722-5p
transcr_113183	M:NODE_256492_lenGth_111_Cov_31.306307_18210-3p
transcr_113192	M:NODE_256492_lenGth_111_Cov_31.306307_18210-3p
transcr_113202	M:NODE_618044_lenGth_26971_Cov_25.920063_38056-3p
transcr_113214	S:mir-722-5p
transcr_113228	S:mir-722-5p
transcr_113234	M:NODE_256492_lenGth_111_Cov_31.306307_18210-3p
transcr_113244	M:NODE_177735_lenGth_10371_Cov_28.828175_13423-5p
transcr_113246	S:mir-722-5p
transcr_113251	M:NODE_81238_lenGth_2792_Cov_141.863892_6616-3p
transcr_113260	S:mir-722-5p
transcr_113275	S:mir-7132b-3p
transcr_113275	S:mir-722-5p
transcr_113280	S:mir-722-5p
transcr_113300	S:mir-722-5p
transcr_113314	S:mir-722-5p
transcr_113325	S:mir-722-5p
transcr_113336	M:NODE_256492_lenGth_111_Cov_31.306307_18210-3p
transcr_113338	S:mir-722-5p
transcr_113352	S:mir-10643-5p
transcr_113357	M:NODE_369853_lenGth_84_Cov_31.547619_24723-3p
transcr_113358	S:mir-7132b-3p
transcr_113456	M:NODE_177735_lenGth_10371_Cov_28.828175_13423-5p
transcr_113458	M:NODE_256492_lenGth_111_Cov_31.306307_18210-3p
transcr_113465	M:NODE_618044_lenGth_26971_Cov_25.920063_38056-3p
transcr_113468	S:mir-722-5p
transcr_113487	M:NODE_74278_lenGth_21387_Cov_29.901529_6137-3p
transcr_113490	S:mir-10643-5p
transcr_113493	S:mir-7132b-3p
transcr_113516	M:NODE_369853_lenGth_84_Cov_31.547619_24723-3p
transcr_113558	S:NODE_798382_lenGth_5716_Cov_24.112492_45356-5p
transcr_113587	M:NODE_81238_lenGth_2792_Cov_141.863892_6616-3p
transcr_113626	S:mir-722-5p
transcr_113653	S:mir-7132b-3p
transcr_113666	S:mir-722-5p
transcr_113673	S:mir-722-5p
transcr_113683	M:NODE_618044_lenGth_26971_Cov_25.920063_38056-3p
transcr_113689	M:NODE_618044_lenGth_26971_Cov_25.920063_38056-3p
transcr_113707	S:NODE_798382_lenGth_5716_Cov_24.112492_45356-5p
transcr_113721	M:NODE_177735_lenGth_10371_Cov_28.828175_13423-5p
transcr_113723	M:NODE_618044_lenGth_26971_Cov_25.920063_38056-3p
transcr_113723	M:NODE_81238_lenGth_2792_Cov_141.863892_6616-3p
transcr_113729	S:mir-722-5p
transcr_113765	M:NODE_256492_lenGth_111_Cov_31.306307_18210-3p
transcr_113782	S:mir-722-5p
transcr_113786	S:mir-722-5p
transcr_113794	S:NODE_798382_lenGth_5716_Cov_24.112492_45356-5p
transcr_113807	M:NODE_256492_lenGth_111_Cov_31.306307_18210-3p
transcr_113813	M:NODE_256492_lenGth_111_Cov_31.306307_18210-3p
transcr_113846	M:NODE_81238_lenGth_2792_Cov_141.863892_6616-3p
transcr_113851	S:mir-722-5p
transcr_113853	S:mir-722-5p
transcr_113855	M:NODE_74278_lenGth_21387_Cov_29.901529_6137-3p
transcr_113857	S:mir-7132b-3p
transcr_113891	M:NODE_372357_lenGth_8577_Cov_31.955345_24983-5p
transcr_113892	M:NODE_74278_lenGth_21387_Cov_29.901529_6137-3p
transcr_113915	M:NODE_81238_lenGth_2792_Cov_141.863892_6616-3p
transcr_113952	M:NODE_81238_lenGth_2792_Cov_141.863892_6616-3p
transcr_113952	S:mir-722-5p
transcr_113961	M:NODE_618044_lenGth_26971_Cov_25.920063_38056-3p
transcr_113969	M:NODE_256492_lenGth_111_Cov_31.306307_18210-3p
transcr_113982	M:NODE_81238_lenGth_2792_Cov_141.863892_6616-3p
transcr_113982	S:mir-10643-5p
transcr_114006	S:NODE_798382_lenGth_5716_Cov_24.112492_45356-5p
transcr_114045	S:mir-722-5p
transcr_114047	M:NODE_81238_lenGth_2792_Cov_141.863892_6616-3p
transcr_114057	S:mir-722-5p
transcr_114059	S:NODE_798382_lenGth_5716_Cov_24.112492_45356-5p
transcr_114081	S:mir-10643-5p
transcr_114085	M:NODE_256492_lenGth_111_Cov_31.306307_18210-3p
transcr_114095	S:mir-10643-5p
transcr_114100	S:mir-722-5p
transcr_114103	M:NODE_618044_lenGth_26971_Cov_25.920063_38056-3p
transcr_114114	M:NODE_81238_lenGth_2792_Cov_141.863892_6616-3p
transcr_114143	M:NODE_618044_lenGth_26971_Cov_25.920063_38056-3p
transcr_114143	M:NODE_74278_lenGth_21387_Cov_29.901529_6137-3p
transcr_114143	S:mir-7132b-3p
transcr_114161	M:NODE_81238_lenGth_2792_Cov_141.863892_6616-3p
transcr_114171	S:mir-722-5p
transcr_114175	S:mir-7132b-3p
transcr_114189	M:NODE_256492_lenGth_111_Cov_31.306307_18210-3p
transcr_114203	S:mir-722-5p
transcr_114207	S:NODE_798382_lenGth_5716_Cov_24.112492_45356-5p
transcr_114208	M:NODE_256492_lenGth_111_Cov_31.306307_18210-3p
transcr_114217	S:mir-7132b-3p
transcr_114235	S:mir-722-5p
transcr_114244	S:mir-7132b-3p
transcr_114248	M:NODE_369853_lenGth_84_Cov_31.547619_24723-3p
transcr_114248	S:mir-7132b-3p
transcr_114249	M:NODE_618044_lenGth_26971_Cov_25.920063_38056-3p
transcr_114291	S:mir-7132b-3p
transcr_114302	M:NODE_256492_lenGth_111_Cov_31.306307_18210-3p
transcr_114304	M:NODE_618044_lenGth_26971_Cov_25.920063_38056-3p
transcr_114305	M:NODE_372357_lenGth_8577_Cov_31.955345_24983-5p
transcr_114306	S:NODE_798382_lenGth_5716_Cov_24.112492_45356-5p
transcr_114341	M:NODE_256492_lenGth_111_Cov_31.306307_18210-3p
transcr_114343	S:NODE_798382_lenGth_5716_Cov_24.112492_45356-5p
transcr_114349	M:NODE_81238_lenGth_2792_Cov_141.863892_6616-3p
transcr_114355	M:NODE_256492_lenGth_111_Cov_31.306307_18210-3p
transcr_114393	M:NODE_74278_lenGth_21387_Cov_29.901529_6137-3p
transcr_114393	S:mir-722-5p
transcr_114432	M:NODE_256492_lenGth_111_Cov_31.306307_18210-3p
transcr_114452	M:NODE_81238_lenGth_2792_Cov_141.863892_6616-3p
transcr_114469	M:NODE_256492_lenGth_111_Cov_31.306307_18210-3p
transcr_114469	M:NODE_618044_lenGth_26971_Cov_25.920063_38056-3p
transcr_114476	M:NODE_256492_lenGth_111_Cov_31.306307_18210-3p
transcr_114478	M:NODE_618044_lenGth_26971_Cov_25.920063_38056-3p
transcr_114480	M:NODE_177735_lenGth_10371_Cov_28.828175_13423-5p
transcr_114502	S:mir-722-5p
transcr_114506	M:NODE_81238_lenGth_2792_Cov_141.863892_6616-3p
transcr_114527	M:NODE_177735_lenGth_10371_Cov_28.828175_13423-5p
transcr_114531	M:NODE_618044_lenGth_26971_Cov_25.920063_38056-3p
transcr_114531	S:mir-7132b-3p
transcr_114533	S:mir-7132b-3p
transcr_114535	S:mir-722-5p
transcr_114539	S:mir-722-5p
transcr_114548	M:NODE_369853_lenGth_84_Cov_31.547619_24723-3p
transcr_114564	S:mir-722-5p
transcr_114580	M:NODE_256492_lenGth_111_Cov_31.306307_18210-3p
transcr_114581	M:NODE_618044_lenGth_26971_Cov_25.920063_38056-3p
transcr_114581	S:mir-722-5p
transcr_114590	S:mir-722-5p
transcr_114611	S:mir-722-5p
transcr_114614	S:mir-722-5p
transcr_114623	S:mir-10643-5p
transcr_114623	S:NODE_798382_lenGth_5716_Cov_24.112492_45356-5p
transcr_114631	M:NODE_618044_lenGth_26971_Cov_25.920063_38056-3p
transcr_114631	M:NODE_81238_lenGth_2792_Cov_141.863892_6616-3p
transcr_114643	M:NODE_74278_lenGth_21387_Cov_29.901529_6137-3p
transcr_114645	S:mir-722-5p
transcr_114659	S:NODE_798382_lenGth_5716_Cov_24.112492_45356-5p
transcr_114668	M:NODE_618044_lenGth_26971_Cov_25.920063_38056-3p
transcr_114721	M:NODE_256492_lenGth_111_Cov_31.306307_18210-3p
transcr_114729	M:NODE_618044_lenGth_26971_Cov_25.920063_38056-3p
transcr_114733	S:mir-722-5p
transcr_114735	M:NODE_81238_lenGth_2792_Cov_141.863892_6616-3p
transcr_114748	M:NODE_618044_lenGth_26971_Cov_25.920063_38056-3p
transcr_114752	S:mir-722-5p
transcr_114754	M:NODE_372357_lenGth_8577_Cov_31.955345_24983-5p
transcr_114772	M:NODE_369853_lenGth_84_Cov_31.547619_24723-3p
transcr_114803	M:NODE_81238_lenGth_2792_Cov_141.863892_6616-3p
transcr_114817	M:NODE_618044_lenGth_26971_Cov_25.920063_38056-3p
transcr_114835	M:NODE_81238_lenGth_2792_Cov_141.863892_6616-3p
transcr_114846	M:NODE_177735_lenGth_10371_Cov_28.828175_13423-5p
transcr_114846	S:mir-722-5p
transcr_114846	S:NODE_798382_lenGth_5716_Cov_24.112492_45356-5p
transcr_114861	M:NODE_81238_lenGth_2792_Cov_141.863892_6616-3p
transcr_114870	S:mir-722-5p
transcr_114874	S:mir-7132b-3p
transcr_114898	M:NODE_74278_lenGth_21387_Cov_29.901529_6137-3p
transcr_114905	S:mir-722-5p
transcr_114936	S:mir-722-5p
transcr_114950	M:NODE_369853_lenGth_84_Cov_31.547619_24723-3p
transcr_114952	S:mir-7132b-3p
transcr_114968	S:mir-722-5p
transcr_114977	M:NODE_372357_lenGth_8577_Cov_31.955345_24983-5p
transcr_114977	S:mir-722-5p
transcr_114985	M:NODE_618044_lenGth_26971_Cov_25.920063_38056-3p
transcr_114992	M:NODE_256492_lenGth_111_Cov_31.306307_18210-3p
transcr_115003	M:NODE_618044_lenGth_26971_Cov_25.920063_38056-3p
transcr_115013	S:mir-722-5p
transcr_115031	M:NODE_177735_lenGth_10371_Cov_28.828175_13423-5p
transcr_115037	M:NODE_256492_lenGth_111_Cov_31.306307_18210-3p
transcr_115037	S:mir-7132b-3p
transcr_115047	M:NODE_618044_lenGth_26971_Cov_25.920063_38056-3p
transcr_115052	M:NODE_618044_lenGth_26971_Cov_25.920063_38056-3p
transcr_115053	M:NODE_256492_lenGth_111_Cov_31.306307_18210-3p
transcr_115056	M:NODE_81238_lenGth_2792_Cov_141.863892_6616-3p
transcr_115057	S:mir-722-5p
transcr_115100	M:NODE_177735_lenGth_10371_Cov_28.828175_13423-5p
transcr_115111	M:NODE_81238_lenGth_2792_Cov_141.863892_6616-3p
transcr_115126	M:NODE_81238_lenGth_2792_Cov_141.863892_6616-3p
transcr_115127	M:NODE_618044_lenGth_26971_Cov_25.920063_38056-3p
transcr_115128	M:NODE_177735_lenGth_10371_Cov_28.828175_13423-5p
transcr_115131	S:mir-722-5p
transcr_115135	S:mir-722-5p
transcr_115152	S:NODE_798382_lenGth_5716_Cov_24.112492_45356-5p
transcr_115153	S:mir-7132b-3p
transcr_115187	M:NODE_81238_lenGth_2792_Cov_141.863892_6616-3p
transcr_115218	M:NODE_81238_lenGth_2792_Cov_141.863892_6616-3p
transcr_115239	M:NODE_618044_lenGth_26971_Cov_25.920063_38056-3p
transcr_115244	S:NODE_798382_lenGth_5716_Cov_24.112492_45356-5p
transcr_115259	S:mir-722-5p
transcr_115263	S:mir-10643-5p
transcr_115269	M:NODE_618044_lenGth_26971_Cov_25.920063_38056-3p
transcr_115275	M:NODE_256492_lenGth_111_Cov_31.306307_18210-3p
transcr_115295	M:NODE_618044_lenGth_26971_Cov_25.920063_38056-3p
transcr_115336	S:mir-10643-5p
transcr_115338	S:mir-722-5p
transcr_115347	M:NODE_372357_lenGth_8577_Cov_31.955345_24983-5p
transcr_115364	S:mir-722-5p
transcr_115373	S:mir-10643-5p
transcr_115386	M:NODE_81238_lenGth_2792_Cov_141.863892_6616-3p
transcr_115404	M:NODE_177735_lenGth_10371_Cov_28.828175_13423-5p
transcr_115410	M:NODE_618044_lenGth_26971_Cov_25.920063_38056-3p
transcr_115414	S:mir-722-5p
transcr_115445	M:NODE_618044_lenGth_26971_Cov_25.920063_38056-3p
transcr_115472	S:mir-10643-5p
transcr_115495	S:mir-722-5p
transcr_115500	M:NODE_256492_lenGth_111_Cov_31.306307_18210-3p
transcr_115504	M:NODE_177735_lenGth_10371_Cov_28.828175_13423-5p
transcr_115514	S:mir-722-5p
transcr_115515	S:NODE_798382_lenGth_5716_Cov_24.112492_45356-5p
transcr_115541	S:mir-722-5p
transcr_115551	S:mir-7132b-3p
transcr_115557	M:NODE_618044_lenGth_26971_Cov_25.920063_38056-3p
transcr_115558	S:mir-722-5p
transcr_115561	M:NODE_618044_lenGth_26971_Cov_25.920063_38056-3p
transcr_115568	M:NODE_177735_lenGth_10371_Cov_28.828175_13423-5p
transcr_115572	S:mir-722-5p
transcr_115574	S:mir-10643-5p
transcr_115589	S:mir-7132b-3p
transcr_115590	M:NODE_74278_lenGth_21387_Cov_29.901529_6137-3p
transcr_115593	S:mir-722-5p
transcr_115609	S:mir-722-5p
transcr_115618	M:NODE_256492_lenGth_111_Cov_31.306307_18210-3p
transcr_115630	M:NODE_256492_lenGth_111_Cov_31.306307_18210-3p
transcr_115640	M:NODE_618044_lenGth_26971_Cov_25.920063_38056-3p
transcr_115640	S:mir-722-5p
transcr_115644	S:mir-722-5p
transcr_115659	M:NODE_81238_lenGth_2792_Cov_141.863892_6616-3p
transcr_115677	S:mir-722-5p
transcr_115685	M:NODE_618044_lenGth_26971_Cov_25.920063_38056-3p
transcr_115690	M:NODE_256492_lenGth_111_Cov_31.306307_18210-3p
transcr_115690	M:NODE_618044_lenGth_26971_Cov_25.920063_38056-3p
transcr_115706	M:NODE_369853_lenGth_84_Cov_31.547619_24723-3p
transcr_115706	M:NODE_81238_lenGth_2792_Cov_141.863892_6616-3p
transcr_115706	S:mir-7132b-3p
transcr_115711	M:NODE_618044_lenGth_26971_Cov_25.920063_38056-3p
transcr_115711	S:mir-7132b-3p
transcr_115711	S:mir-722-5p
transcr_115722	S:mir-722-5p
transcr_115723	M:NODE_618044_lenGth_26971_Cov_25.920063_38056-3p
transcr_115726	S:mir-722-5p
transcr_115727	M:NODE_81238_lenGth_2792_Cov_141.863892_6616-3p
transcr_115730	M:NODE_256492_lenGth_111_Cov_31.306307_18210-3p
transcr_115730	S:NODE_798382_lenGth_5716_Cov_24.112492_45356-5p
transcr_115731	M:NODE_81238_lenGth_2792_Cov_141.863892_6616-3p
transcr_115773	M:NODE_81238_lenGth_2792_Cov_141.863892_6616-3p
transcr_115773	S:mir-722-5p
transcr_115796	S:mir-7132b-3p
transcr_115812	S:mir-722-5p
transcr_115817	M:NODE_618044_lenGth_26971_Cov_25.920063_38056-3p
transcr_115819	S:mir-722-5p
transcr_115829	M:NODE_177735_lenGth_10371_Cov_28.828175_13423-5p
transcr_115837	S:mir-722-5p
transcr_115855	M:NODE_177735_lenGth_10371_Cov_28.828175_13423-5p
transcr_115860	S:mir-722-5p
transcr_115880	S:NODE_798382_lenGth_5716_Cov_24.112492_45356-5p
transcr_115883	M:NODE_81238_lenGth_2792_Cov_141.863892_6616-3p
transcr_115917	S:mir-10643-5p
transcr_115919	M:NODE_369853_lenGth_84_Cov_31.547619_24723-3p
transcr_115921	M:NODE_177735_lenGth_10371_Cov_28.828175_13423-5p
transcr_115921	S:mir-722-5p
transcr_115922	S:mir-722-5p
transcr_115945	M:NODE_618044_lenGth_26971_Cov_25.920063_38056-3p
transcr_115948	M:NODE_618044_lenGth_26971_Cov_25.920063_38056-3p
transcr_115967	S:mir-722-5p
transcr_115968	M:NODE_74278_lenGth_21387_Cov_29.901529_6137-3p
transcr_115975	M:NODE_618044_lenGth_26971_Cov_25.920063_38056-3p
transcr_115977	M:NODE_369853_lenGth_84_Cov_31.547619_24723-3p
transcr_115978	M:NODE_618044_lenGth_26971_Cov_25.920063_38056-3p
transcr_115979	S:mir-722-5p
transcr_116008	M:NODE_74278_lenGth_21387_Cov_29.901529_6137-3p
transcr_116009	M:NODE_177735_lenGth_10371_Cov_28.828175_13423-5p
transcr_116013	S:mir-722-5p
transcr_116021	M:NODE_74278_lenGth_21387_Cov_29.901529_6137-3p
transcr_116024	M:NODE_256492_lenGth_111_Cov_31.306307_18210-3p
transcr_116025	M:NODE_369853_lenGth_84_Cov_31.547619_24723-3p
transcr_116025	M:NODE_81238_lenGth_2792_Cov_141.863892_6616-3p
transcr_116027	M:NODE_81238_lenGth_2792_Cov_141.863892_6616-3p
transcr_116043	S:mir-722-5p
transcr_116051	M:NODE_618044_lenGth_26971_Cov_25.920063_38056-3p
transcr_116051	S:mir-722-5p
transcr_116056	M:NODE_372357_lenGth_8577_Cov_31.955345_24983-5p
transcr_116060	M:NODE_372357_lenGth_8577_Cov_31.955345_24983-5p
transcr_116068	S:NODE_798382_lenGth_5716_Cov_24.112492_45356-5p
transcr_116140	S:mir-722-5p
transcr_116143	M:NODE_81238_lenGth_2792_Cov_141.863892_6616-3p
transcr_116162	S:NODE_798382_lenGth_5716_Cov_24.112492_45356-5p
transcr_116183	S:mir-722-5p
transcr_116183	S:NODE_798382_lenGth_5716_Cov_24.112492_45356-5p
transcr_116192	S:mir-10643-5p
transcr_116196	M:NODE_74278_lenGth_21387_Cov_29.901529_6137-3p
transcr_116196	M:NODE_81238_lenGth_2792_Cov_141.863892_6616-3p
transcr_116199	M:NODE_369853_lenGth_84_Cov_31.547619_24723-3p
transcr_116218	S:mir-722-5p
transcr_116222	M:NODE_618044_lenGth_26971_Cov_25.920063_38056-3p
transcr_116232	S:mir-7132b-3p
transcr_116237	M:NODE_372357_lenGth_8577_Cov_31.955345_24983-5p
transcr_116240	S:mir-722-5p
transcr_116269	S:NODE_798382_lenGth_5716_Cov_24.112492_45356-5p
transcr_116283	S:mir-722-5p
transcr_116287	M:NODE_618044_lenGth_26971_Cov_25.920063_38056-3p
transcr_116299	M:NODE_618044_lenGth_26971_Cov_25.920063_38056-3p
transcr_116327	S:mir-7132b-3p
transcr_116349	M:NODE_81238_lenGth_2792_Cov_141.863892_6616-3p
transcr_116360	S:mir-722-5p
transcr_116367	S:mir-10643-5p
transcr_116410	S:mir-722-5p
transcr_116428	S:NODE_798382_lenGth_5716_Cov_24.112492_45356-5p
transcr_116454	M:NODE_372357_lenGth_8577_Cov_31.955345_24983-5p
transcr_116455	M:NODE_74278_lenGth_21387_Cov_29.901529_6137-3p
transcr_116456	S:mir-722-5p
transcr_116466	M:NODE_369853_lenGth_84_Cov_31.547619_24723-3p
transcr_116466	M:NODE_618044_lenGth_26971_Cov_25.920063_38056-3p
transcr_116466	S:mir-722-5p
transcr_116495	M:NODE_81238_lenGth_2792_Cov_141.863892_6616-3p
transcr_116533	S:mir-10643-5p
transcr_116541	S:NODE_798382_lenGth_5716_Cov_24.112492_45356-5p
transcr_116578	M:NODE_74278_lenGth_21387_Cov_29.901529_6137-3p
transcr_116578	S:mir-722-5p
transcr_116579	M:NODE_177735_lenGth_10371_Cov_28.828175_13423-5p
transcr_116579	S:mir-10643-5p
transcr_116579	S:mir-722-5p
transcr_116613	S:mir-7132b-3p
transcr_116628	M:NODE_177735_lenGth_10371_Cov_28.828175_13423-5p
transcr_116670	M:NODE_372357_lenGth_8577_Cov_31.955345_24983-5p
transcr_116671	M:NODE_74278_lenGth_21387_Cov_29.901529_6137-3p
transcr_116671	M:NODE_81238_lenGth_2792_Cov_141.863892_6616-3p
transcr_116677	S:mir-722-5p
transcr_116700	S:mir-10643-5p
transcr_116709	M:NODE_618044_lenGth_26971_Cov_25.920063_38056-3p
transcr_116712	S:mir-722-5p
transcr_116726	M:NODE_372357_lenGth_8577_Cov_31.955345_24983-5p
transcr_116743	M:NODE_74278_lenGth_21387_Cov_29.901529_6137-3p
transcr_116748	M:NODE_369853_lenGth_84_Cov_31.547619_24723-3p
transcr_116773	M:NODE_177735_lenGth_10371_Cov_28.828175_13423-5p
transcr_116793	S:mir-722-5p
transcr_116796	S:mir-7132b-3p
transcr_116811	S:mir-722-5p
transcr_116819	M:NODE_81238_lenGth_2792_Cov_141.863892_6616-3p
transcr_116823	M:NODE_177735_lenGth_10371_Cov_28.828175_13423-5p
transcr_116835	S:mir-722-5p
transcr_116850	M:NODE_256492_lenGth_111_Cov_31.306307_18210-3p
transcr_116851	M:NODE_177735_lenGth_10371_Cov_28.828175_13423-5p
transcr_116865	M:NODE_81238_lenGth_2792_Cov_141.863892_6616-3p
transcr_116870	M:NODE_618044_lenGth_26971_Cov_25.920063_38056-3p
transcr_116872	M:NODE_256492_lenGth_111_Cov_31.306307_18210-3p
transcr_116882	S:mir-722-5p
transcr_116914	S:mir-722-5p
transcr_116919	M:NODE_81238_lenGth_2792_Cov_141.863892_6616-3p
transcr_116936	M:NODE_74278_lenGth_21387_Cov_29.901529_6137-3p
transcr_116955	S:mir-7132b-3p
transcr_116962	M:NODE_256492_lenGth_111_Cov_31.306307_18210-3p
transcr_116966	M:NODE_369853_lenGth_84_Cov_31.547619_24723-3p
transcr_116968	S:mir-722-5p
transcr_116996	S:mir-722-5p
transcr_117009	M:NODE_256492_lenGth_111_Cov_31.306307_18210-3p
transcr_117013	M:NODE_81238_lenGth_2792_Cov_141.863892_6616-3p
transcr_117018	M:NODE_618044_lenGth_26971_Cov_25.920063_38056-3p
transcr_117029	M:NODE_618044_lenGth_26971_Cov_25.920063_38056-3p
transcr_117035	S:mir-722-5p
transcr_117037	M:NODE_81238_lenGth_2792_Cov_141.863892_6616-3p
transcr_117041	S:mir-7132b-3p
transcr_117061	M:NODE_618044_lenGth_26971_Cov_25.920063_38056-3p
transcr_117068	M:NODE_372357_lenGth_8577_Cov_31.955345_24983-5p
transcr_117068	S:NODE_798382_lenGth_5716_Cov_24.112492_45356-5p
transcr_117077	M:NODE_81238_lenGth_2792_Cov_141.863892_6616-3p
transcr_117079	M:NODE_618044_lenGth_26971_Cov_25.920063_38056-3p
transcr_117087	S:mir-722-5p
transcr_117110	S:mir-7132b-3p
transcr_117126	S:mir-722-5p
transcr_117127	M:NODE_372357_lenGth_8577_Cov_31.955345_24983-5p
transcr_117129	M:NODE_372357_lenGth_8577_Cov_31.955345_24983-5p
transcr_117129	M:NODE_81238_lenGth_2792_Cov_141.863892_6616-3p
transcr_117134	M:NODE_372357_lenGth_8577_Cov_31.955345_24983-5p
transcr_117134	S:NODE_798382_lenGth_5716_Cov_24.112492_45356-5p
transcr_117139	S:mir-722-5p
transcr_117140	S:mir-722-5p
transcr_117142	M:NODE_177735_lenGth_10371_Cov_28.828175_13423-5p
transcr_117144	M:NODE_177735_lenGth_10371_Cov_28.828175_13423-5p
transcr_117146	S:mir-722-5p
transcr_117155	S:mir-722-5p
transcr_117178	S:mir-722-5p
transcr_117179	M:NODE_81238_lenGth_2792_Cov_141.863892_6616-3p
transcr_117188	M:NODE_81238_lenGth_2792_Cov_141.863892_6616-3p
transcr_117198	M:NODE_618044_lenGth_26971_Cov_25.920063_38056-3p
transcr_117200	M:NODE_618044_lenGth_26971_Cov_25.920063_38056-3p
transcr_117250	M:NODE_74278_lenGth_21387_Cov_29.901529_6137-3p
transcr_117256	M:NODE_256492_lenGth_111_Cov_31.306307_18210-3p
transcr_117279	M:NODE_618044_lenGth_26971_Cov_25.920063_38056-3p
transcr_117283	S:mir-7132b-3p
transcr_117296	S:mir-722-5p
transcr_117305	S:mir-7132b-3p
transcr_117305	S:NODE_798382_lenGth_5716_Cov_24.112492_45356-5p
transcr_117306	S:mir-722-5p
transcr_117308	S:mir-722-5p
transcr_117336	M:NODE_81238_lenGth_2792_Cov_141.863892_6616-3p
transcr_117341	S:mir-722-5p
transcr_117369	M:NODE_177735_lenGth_10371_Cov_28.828175_13423-5p
transcr_117369	M:NODE_74278_lenGth_21387_Cov_29.901529_6137-3p
transcr_117380	M:NODE_618044_lenGth_26971_Cov_25.920063_38056-3p
transcr_117395	M:NODE_618044_lenGth_26971_Cov_25.920063_38056-3p
transcr_117408	S:NODE_798382_lenGth_5716_Cov_24.112492_45356-5p
transcr_117417	M:NODE_618044_lenGth_26971_Cov_25.920063_38056-3p
transcr_117460	M:NODE_618044_lenGth_26971_Cov_25.920063_38056-3p
transcr_117465	M:NODE_618044_lenGth_26971_Cov_25.920063_38056-3p
transcr_117473	S:mir-722-5p
transcr_117522	S:mir-722-5p
transcr_117530	M:NODE_372357_lenGth_8577_Cov_31.955345_24983-5p
transcr_117533	S:mir-7132b-3p
transcr_117562	S:mir-722-5p
transcr_117576	M:NODE_618044_lenGth_26971_Cov_25.920063_38056-3p
transcr_117576	M:NODE_81238_lenGth_2792_Cov_141.863892_6616-3p
transcr_117588	M:NODE_618044_lenGth_26971_Cov_25.920063_38056-3p
transcr_117588	S:mir-722-5p
transcr_117598	S:NODE_798382_lenGth_5716_Cov_24.112492_45356-5p
transcr_117605	M:NODE_256492_lenGth_111_Cov_31.306307_18210-3p
transcr_117610	M:NODE_618044_lenGth_26971_Cov_25.920063_38056-3p
transcr_117610	S:mir-722-5p
transcr_117628	M:NODE_618044_lenGth_26971_Cov_25.920063_38056-3p
transcr_117637	S:NODE_798382_lenGth_5716_Cov_24.112492_45356-5p
transcr_117645	S:mir-722-5p
transcr_117655	M:NODE_177735_lenGth_10371_Cov_28.828175_13423-5p
transcr_117698	S:mir-7132b-3p
transcr_117725	S:mir-722-5p
transcr_117758	S:mir-7132b-3p
transcr_117771	M:NODE_369853_lenGth_84_Cov_31.547619_24723-3p
transcr_117775	S:NODE_798382_lenGth_5716_Cov_24.112492_45356-5p
transcr_117789	S:NODE_798382_lenGth_5716_Cov_24.112492_45356-5p
transcr_117791	M:NODE_618044_lenGth_26971_Cov_25.920063_38056-3p
transcr_117791	S:mir-10643-5p
transcr_117796	M:NODE_256492_lenGth_111_Cov_31.306307_18210-3p
transcr_117801	M:NODE_177735_lenGth_10371_Cov_28.828175_13423-5p
transcr_117805	M:NODE_618044_lenGth_26971_Cov_25.920063_38056-3p
transcr_117818	M:NODE_618044_lenGth_26971_Cov_25.920063_38056-3p
transcr_117826	S:mir-10643-5p
transcr_117840	M:NODE_74278_lenGth_21387_Cov_29.901529_6137-3p
transcr_117843	S:mir-7132b-3p
transcr_117843	S:mir-722-5p
transcr_117847	M:NODE_256492_lenGth_111_Cov_31.306307_18210-3p
transcr_117929	S:mir-7132b-3p
transcr_117968	M:NODE_81238_lenGth_2792_Cov_141.863892_6616-3p
transcr_117969	M:NODE_74278_lenGth_21387_Cov_29.901529_6137-3p
transcr_118007	M:NODE_81238_lenGth_2792_Cov_141.863892_6616-3p
transcr_118007	S:mir-722-5p
transcr_118022	M:NODE_81238_lenGth_2792_Cov_141.863892_6616-3p
transcr_118066	M:NODE_369853_lenGth_84_Cov_31.547619_24723-3p
transcr_118103	M:NODE_256492_lenGth_111_Cov_31.306307_18210-3p
transcr_118118	M:NODE_74278_lenGth_21387_Cov_29.901529_6137-3p
transcr_118121	S:mir-722-5p
transcr_118171	S:mir-722-5p
transcr_118190	M:NODE_177735_lenGth_10371_Cov_28.828175_13423-5p
transcr_118194	S:mir-7132b-3p
transcr_118202	S:mir-7132b-3p
transcr_118211	M:NODE_369853_lenGth_84_Cov_31.547619_24723-3p
transcr_118214	M:NODE_81238_lenGth_2792_Cov_141.863892_6616-3p
transcr_118238	S:mir-722-5p
transcr_118238	S:NODE_798382_lenGth_5716_Cov_24.112492_45356-5p
transcr_118245	M:NODE_618044_lenGth_26971_Cov_25.920063_38056-3p
transcr_118255	S:NODE_798382_lenGth_5716_Cov_24.112492_45356-5p
transcr_118292	S:NODE_798382_lenGth_5716_Cov_24.112492_45356-5p
transcr_118298	M:NODE_256492_lenGth_111_Cov_31.306307_18210-3p
transcr_118298	S:mir-722-5p
transcr_118313	M:NODE_81238_lenGth_2792_Cov_141.863892_6616-3p
transcr_118322	M:NODE_81238_lenGth_2792_Cov_141.863892_6616-3p
transcr_118348	S:mir-722-5p
transcr_118357	M:NODE_256492_lenGth_111_Cov_31.306307_18210-3p
transcr_118426	S:mir-7132b-3p
transcr_118428	M:NODE_177735_lenGth_10371_Cov_28.828175_13423-5p
transcr_118430	M:NODE_618044_lenGth_26971_Cov_25.920063_38056-3p
transcr_118442	S:mir-722-5p
transcr_118449	M:NODE_177735_lenGth_10371_Cov_28.828175_13423-5p
transcr_118520	S:mir-722-5p
transcr_118531	M:NODE_81238_lenGth_2792_Cov_141.863892_6616-3p
transcr_118549	S:mir-722-5p
transcr_118557	M:NODE_618044_lenGth_26971_Cov_25.920063_38056-3p
transcr_118558	M:NODE_74278_lenGth_21387_Cov_29.901529_6137-3p
transcr_118587	M:NODE_618044_lenGth_26971_Cov_25.920063_38056-3p
transcr_118591	M:NODE_81238_lenGth_2792_Cov_141.863892_6616-3p
transcr_118595	M:NODE_256492_lenGth_111_Cov_31.306307_18210-3p
transcr_118626	M:NODE_618044_lenGth_26971_Cov_25.920063_38056-3p
transcr_118626	S:mir-722-5p
transcr_118628	S:NODE_798382_lenGth_5716_Cov_24.112492_45356-5p
transcr_118634	M:NODE_81238_lenGth_2792_Cov_141.863892_6616-3p
transcr_118650	M:NODE_618044_lenGth_26971_Cov_25.920063_38056-3p
transcr_118652	S:mir-10643-5p
transcr_118697	S:mir-722-5p
transcr_118715	M:NODE_81238_lenGth_2792_Cov_141.863892_6616-3p
transcr_118715	S:mir-10643-5p
transcr_118741	M:NODE_256492_lenGth_111_Cov_31.306307_18210-3p
transcr_118761	S:NODE_798382_lenGth_5716_Cov_24.112492_45356-5p
transcr_118762	M:NODE_81238_lenGth_2792_Cov_141.863892_6616-3p
transcr_118763	M:NODE_256492_lenGth_111_Cov_31.306307_18210-3p
transcr_118763	S:mir-722-5p
transcr_118767	M:NODE_74278_lenGth_21387_Cov_29.901529_6137-3p
transcr_118767	S:mir-10643-5p
transcr_118767	S:mir-7132b-3p
transcr_118773	M:NODE_618044_lenGth_26971_Cov_25.920063_38056-3p
transcr_118776	M:NODE_81238_lenGth_2792_Cov_141.863892_6616-3p
transcr_118780	S:mir-722-5p
transcr_118781	M:NODE_81238_lenGth_2792_Cov_141.863892_6616-3p
transcr_118781	S:NODE_798382_lenGth_5716_Cov_24.112492_45356-5p
transcr_118809	S:mir-722-5p
transcr_118815	S:mir-10643-5p
transcr_118817	S:mir-722-5p
transcr_118819	M:NODE_618044_lenGth_26971_Cov_25.920063_38056-3p
transcr_118822	S:mir-10643-5p
transcr_118822	S:mir-722-5p
transcr_118823	M:NODE_618044_lenGth_26971_Cov_25.920063_38056-3p
transcr_118827	S:mir-10643-5p
transcr_118843	M:NODE_618044_lenGth_26971_Cov_25.920063_38056-3p
transcr_118843	S:mir-10643-5p
transcr_118857	M:NODE_81238_lenGth_2792_Cov_141.863892_6616-3p
transcr_118897	M:NODE_618044_lenGth_26971_Cov_25.920063_38056-3p
transcr_118919	M:NODE_81238_lenGth_2792_Cov_141.863892_6616-3p
transcr_118945	M:NODE_618044_lenGth_26971_Cov_25.920063_38056-3p
transcr_118956	M:NODE_256492_lenGth_111_Cov_31.306307_18210-3p
transcr_118965	M:NODE_618044_lenGth_26971_Cov_25.920063_38056-3p
transcr_118970	M:NODE_369853_lenGth_84_Cov_31.547619_24723-3p
transcr_118970	M:NODE_618044_lenGth_26971_Cov_25.920063_38056-3p
transcr_118982	M:NODE_618044_lenGth_26971_Cov_25.920063_38056-3p
transcr_118982	S:mir-722-5p
transcr_118986	S:NODE_798382_lenGth_5716_Cov_24.112492_45356-5p
transcr_119027	M:NODE_618044_lenGth_26971_Cov_25.920063_38056-3p
transcr_119030	M:NODE_256492_lenGth_111_Cov_31.306307_18210-3p
transcr_119042	M:NODE_618044_lenGth_26971_Cov_25.920063_38056-3p
transcr_119051	S:mir-7132b-3p
transcr_119059	S:mir-722-5p
transcr_119080	S:mir-10643-5p
transcr_119080	S:mir-722-5p
transcr_119088	S:mir-722-5p
transcr_119111	M:NODE_74278_lenGth_21387_Cov_29.901529_6137-3p
transcr_119113	S:mir-7132b-3p
transcr_119129	M:NODE_74278_lenGth_21387_Cov_29.901529_6137-3p
transcr_119130	M:NODE_618044_lenGth_26971_Cov_25.920063_38056-3p
transcr_119151	M:NODE_74278_lenGth_21387_Cov_29.901529_6137-3p
transcr_119151	S:mir-722-5p
transcr_119157	S:mir-722-5p
transcr_119161	S:mir-722-5p
transcr_119169	S:mir-7132b-3p
transcr_119191	S:mir-722-5p
transcr_119205	S:NODE_798382_lenGth_5716_Cov_24.112492_45356-5p
transcr_119211	M:NODE_177735_lenGth_10371_Cov_28.828175_13423-5p
transcr_119216	S:mir-722-5p
transcr_119221	M:NODE_177735_lenGth_10371_Cov_28.828175_13423-5p
transcr_119228	M:NODE_74278_lenGth_21387_Cov_29.901529_6137-3p
transcr_119230	S:mir-10643-5p
transcr_119234	S:mir-722-5p
transcr_119239	M:NODE_372357_lenGth_8577_Cov_31.955345_24983-5p
transcr_119292	M:NODE_81238_lenGth_2792_Cov_141.863892_6616-3p
transcr_119295	M:NODE_256492_lenGth_111_Cov_31.306307_18210-3p
transcr_119305	M:NODE_618044_lenGth_26971_Cov_25.920063_38056-3p
transcr_119328	S:mir-722-5p
transcr_119357	S:mir-7132b-3p
transcr_119362	M:NODE_74278_lenGth_21387_Cov_29.901529_6137-3p
transcr_119371	M:NODE_74278_lenGth_21387_Cov_29.901529_6137-3p
transcr_119371	S:mir-7132b-3p
transcr_119392	M:NODE_81238_lenGth_2792_Cov_141.863892_6616-3p
transcr_119392	S:mir-722-5p
transcr_119400	M:NODE_618044_lenGth_26971_Cov_25.920063_38056-3p
transcr_119406	S:mir-7132b-3p
transcr_119409	M:NODE_618044_lenGth_26971_Cov_25.920063_38056-3p
transcr_119413	M:NODE_369853_lenGth_84_Cov_31.547619_24723-3p
transcr_119452	S:mir-7132b-3p
transcr_119466	M:NODE_372357_lenGth_8577_Cov_31.955345_24983-5p
transcr_119472	M:NODE_74278_lenGth_21387_Cov_29.901529_6137-3p
transcr_119513	M:NODE_81238_lenGth_2792_Cov_141.863892_6616-3p
transcr_119519	S:NODE_798382_lenGth_5716_Cov_24.112492_45356-5p
transcr_119520	S:mir-722-5p
transcr_119536	M:NODE_74278_lenGth_21387_Cov_29.901529_6137-3p
transcr_119542	M:NODE_372357_lenGth_8577_Cov_31.955345_24983-5p
transcr_119572	M:NODE_81238_lenGth_2792_Cov_141.863892_6616-3p
transcr_119580	M:NODE_618044_lenGth_26971_Cov_25.920063_38056-3p
transcr_119583	S:mir-722-5p
transcr_119611	S:mir-722-5p
transcr_119632	M:NODE_177735_lenGth_10371_Cov_28.828175_13423-5p
transcr_119643	M:NODE_74278_lenGth_21387_Cov_29.901529_6137-3p
transcr_119651	M:NODE_256492_lenGth_111_Cov_31.306307_18210-3p
transcr_119657	S:mir-7132b-3p
transcr_119664	M:NODE_369853_lenGth_84_Cov_31.547619_24723-3p
transcr_119664	S:mir-722-5p
transcr_119677	S:mir-7132b-3p
transcr_119728	S:NODE_798382_lenGth_5716_Cov_24.112492_45356-5p
transcr_119734	M:NODE_256492_lenGth_111_Cov_31.306307_18210-3p
transcr_119735	S:mir-722-5p
transcr_119740	M:NODE_256492_lenGth_111_Cov_31.306307_18210-3p
transcr_119748	M:NODE_369853_lenGth_84_Cov_31.547619_24723-3p
transcr_119748	S:mir-7132b-3p
transcr_119750	S:mir-722-5p
transcr_119815	S:mir-10643-5p
transcr_119839	S:mir-7132b-3p
transcr_119850	S:mir-722-5p
transcr_119852	S:mir-7132b-3p
transcr_119860	S:mir-722-5p
transcr_119870	M:NODE_81238_lenGth_2792_Cov_141.863892_6616-3p
transcr_119871	S:mir-722-5p
transcr_119879	M:NODE_177735_lenGth_10371_Cov_28.828175_13423-5p
transcr_119881	M:NODE_81238_lenGth_2792_Cov_141.863892_6616-3p
transcr_119888	S:mir-722-5p
transcr_119899	S:mir-722-5p
transcr_119903	M:NODE_369853_lenGth_84_Cov_31.547619_24723-3p
transcr_119916	S:mir-722-5p
transcr_119922	M:NODE_618044_lenGth_26971_Cov_25.920063_38056-3p
transcr_119957	S:mir-722-5p
transcr_119960	S:mir-7132b-3p
transcr_119971	S:mir-722-5p
transcr_119979	M:NODE_618044_lenGth_26971_Cov_25.920063_38056-3p
transcr_119979	S:mir-722-5p
transcr_119989	S:mir-722-5p
transcr_119990	M:NODE_372357_lenGth_8577_Cov_31.955345_24983-5p
transcr_120019	M:NODE_372357_lenGth_8577_Cov_31.955345_24983-5p
transcr_120021	M:NODE_618044_lenGth_26971_Cov_25.920063_38056-3p
transcr_120029	M:NODE_74278_lenGth_21387_Cov_29.901529_6137-3p
transcr_120029	M:NODE_81238_lenGth_2792_Cov_141.863892_6616-3p
transcr_120030	S:mir-722-5p
transcr_120032	S:mir-722-5p
transcr_120061	M:NODE_74278_lenGth_21387_Cov_29.901529_6137-3p
transcr_120065	M:NODE_74278_lenGth_21387_Cov_29.901529_6137-3p
transcr_120078	M:NODE_177735_lenGth_10371_Cov_28.828175_13423-5p
transcr_120082	S:NODE_798382_lenGth_5716_Cov_24.112492_45356-5p
transcr_120084	S:mir-722-5p
transcr_120110	S:mir-7132b-3p
transcr_120110	S:mir-722-5p
transcr_120113	M:NODE_256492_lenGth_111_Cov_31.306307_18210-3p
transcr_120113	S:mir-10643-5p
transcr_120113	S:mir-7132b-3p
transcr_120113	S:mir-722-5p
transcr_120127	M:NODE_177735_lenGth_10371_Cov_28.828175_13423-5p
transcr_120129	M:NODE_369853_lenGth_84_Cov_31.547619_24723-3p
transcr_120129	M:NODE_81238_lenGth_2792_Cov_141.863892_6616-3p
transcr_120134	S:mir-722-5p
transcr_120150	M:NODE_618044_lenGth_26971_Cov_25.920063_38056-3p
transcr_120156	M:NODE_81238_lenGth_2792_Cov_141.863892_6616-3p
transcr_120160	M:NODE_74278_lenGth_21387_Cov_29.901529_6137-3p
transcr_120162	M:NODE_81238_lenGth_2792_Cov_141.863892_6616-3p
transcr_120163	S:mir-10643-5p
transcr_120173	M:NODE_618044_lenGth_26971_Cov_25.920063_38056-3p
transcr_120181	M:NODE_618044_lenGth_26971_Cov_25.920063_38056-3p
transcr_120193	M:NODE_256492_lenGth_111_Cov_31.306307_18210-3p
transcr_120205	M:NODE_74278_lenGth_21387_Cov_29.901529_6137-3p
transcr_120212	S:mir-722-5p
transcr_120213	S:mir-722-5p
transcr_120231	M:NODE_372357_lenGth_8577_Cov_31.955345_24983-5p
transcr_120233	S:NODE_798382_lenGth_5716_Cov_24.112492_45356-5p
transcr_120240	S:mir-7132b-3p
transcr_120245	S:mir-722-5p
transcr_120246	S:mir-722-5p
transcr_120249	M:NODE_618044_lenGth_26971_Cov_25.920063_38056-3p
transcr_120253	M:NODE_618044_lenGth_26971_Cov_25.920063_38056-3p
transcr_120259	M:NODE_177735_lenGth_10371_Cov_28.828175_13423-5p
transcr_120287	M:NODE_74278_lenGth_21387_Cov_29.901529_6137-3p
transcr_120309	M:NODE_177735_lenGth_10371_Cov_28.828175_13423-5p
transcr_120310	M:NODE_618044_lenGth_26971_Cov_25.920063_38056-3p
transcr_120310	M:NODE_74278_lenGth_21387_Cov_29.901529_6137-3p
transcr_120339	S:mir-7132b-3p
transcr_120356	S:mir-7132b-3p
transcr_120358	M:NODE_256492_lenGth_111_Cov_31.306307_18210-3p
transcr_120371	S:mir-722-5p
transcr_120371	S:NODE_798382_lenGth_5716_Cov_24.112492_45356-5p
transcr_120375	S:mir-722-5p
transcr_120380	S:NODE_798382_lenGth_5716_Cov_24.112492_45356-5p
transcr_120387	M:NODE_618044_lenGth_26971_Cov_25.920063_38056-3p
transcr_120389	S:mir-722-5p
transcr_120409	M:NODE_618044_lenGth_26971_Cov_25.920063_38056-3p
transcr_120411	M:NODE_256492_lenGth_111_Cov_31.306307_18210-3p
transcr_120414	M:NODE_372357_lenGth_8577_Cov_31.955345_24983-5p
transcr_120422	M:NODE_372357_lenGth_8577_Cov_31.955345_24983-5p
transcr_120426	M:NODE_369853_lenGth_84_Cov_31.547619_24723-3p
transcr_120427	M:NODE_372357_lenGth_8577_Cov_31.955345_24983-5p
transcr_120445	S:mir-7132b-3p
transcr_120459	S:mir-7132b-3p
transcr_120479	S:mir-722-5p
transcr_120523	M:NODE_618044_lenGth_26971_Cov_25.920063_38056-3p
transcr_120528	M:NODE_177735_lenGth_10371_Cov_28.828175_13423-5p
transcr_120544	S:mir-722-5p
transcr_120549	M:NODE_81238_lenGth_2792_Cov_141.863892_6616-3p
transcr_120553	M:NODE_618044_lenGth_26971_Cov_25.920063_38056-3p
transcr_120553	M:NODE_74278_lenGth_21387_Cov_29.901529_6137-3p
transcr_120556	M:NODE_74278_lenGth_21387_Cov_29.901529_6137-3p
transcr_120556	S:NODE_798382_lenGth_5716_Cov_24.112492_45356-5p
transcr_120558	S:mir-722-5p
transcr_120583	M:NODE_177735_lenGth_10371_Cov_28.828175_13423-5p
transcr_120583	M:NODE_256492_lenGth_111_Cov_31.306307_18210-3p
transcr_120588	S:mir-722-5p
transcr_120605	S:mir-7132b-3p
transcr_120605	S:mir-722-5p
transcr_120614	M:NODE_618044_lenGth_26971_Cov_25.920063_38056-3p
transcr_120626	M:NODE_256492_lenGth_111_Cov_31.306307_18210-3p
transcr_120632	S:mir-10643-5p
transcr_120644	S:mir-722-5p
transcr_120645	M:NODE_256492_lenGth_111_Cov_31.306307_18210-3p
transcr_120645	S:mir-10643-5p
transcr_120650	S:mir-7132b-3p
transcr_120650	S:mir-722-5p
transcr_120655	S:mir-722-5p
transcr_120673	S:NODE_798382_lenGth_5716_Cov_24.112492_45356-5p
transcr_120723	M:NODE_81238_lenGth_2792_Cov_141.863892_6616-3p
transcr_120725	M:NODE_618044_lenGth_26971_Cov_25.920063_38056-3p
transcr_120728	M:NODE_81238_lenGth_2792_Cov_141.863892_6616-3p
transcr_120730	S:mir-7132b-3p
transcr_120733	S:mir-722-5p
transcr_120774	S:mir-722-5p
transcr_120778	M:NODE_618044_lenGth_26971_Cov_25.920063_38056-3p
transcr_120779	S:mir-722-5p
transcr_120806	M:NODE_618044_lenGth_26971_Cov_25.920063_38056-3p
transcr_120811	M:NODE_256492_lenGth_111_Cov_31.306307_18210-3p
transcr_120815	S:mir-722-5p
transcr_120828	M:NODE_81238_lenGth_2792_Cov_141.863892_6616-3p
transcr_120842	M:NODE_74278_lenGth_21387_Cov_29.901529_6137-3p
transcr_120849	S:NODE_798382_lenGth_5716_Cov_24.112492_45356-5p
transcr_120851	S:mir-722-5p
transcr_120878	S:mir-722-5p
transcr_120884	S:mir-7132b-3p
transcr_120893	M:NODE_618044_lenGth_26971_Cov_25.920063_38056-3p
transcr_120894	M:NODE_618044_lenGth_26971_Cov_25.920063_38056-3p
transcr_120899	S:mir-10643-5p
transcr_120899	S:mir-722-5p
transcr_120902	M:NODE_81238_lenGth_2792_Cov_141.863892_6616-3p
transcr_120915	M:NODE_81238_lenGth_2792_Cov_141.863892_6616-3p
transcr_120935	M:NODE_81238_lenGth_2792_Cov_141.863892_6616-3p
transcr_120936	S:mir-722-5p
transcr_120962	M:NODE_256492_lenGth_111_Cov_31.306307_18210-3p
transcr_120973	M:NODE_618044_lenGth_26971_Cov_25.920063_38056-3p
transcr_120990	S:mir-722-5p
transcr_121015	M:NODE_256492_lenGth_111_Cov_31.306307_18210-3p
transcr_121015	M:NODE_81238_lenGth_2792_Cov_141.863892_6616-3p
transcr_121016	S:mir-722-5p
transcr_121019	S:mir-722-5p
transcr_121046	S:mir-722-5p
transcr_121094	M:NODE_81238_lenGth_2792_Cov_141.863892_6616-3p
transcr_121113	M:NODE_618044_lenGth_26971_Cov_25.920063_38056-3p
transcr_121117	S:mir-7132b-3p
transcr_121142	S:mir-7132b-3p
transcr_121143	M:NODE_177735_lenGth_10371_Cov_28.828175_13423-5p
transcr_121144	S:mir-7132b-3p
transcr_121146	M:NODE_81238_lenGth_2792_Cov_141.863892_6616-3p
transcr_121147	M:NODE_372357_lenGth_8577_Cov_31.955345_24983-5p
transcr_121163	S:mir-722-5p
transcr_121165	S:NODE_798382_lenGth_5716_Cov_24.112492_45356-5p
transcr_121167	M:NODE_618044_lenGth_26971_Cov_25.920063_38056-3p
transcr_121186	S:mir-722-5p
transcr_121191	S:mir-722-5p
transcr_121202	M:NODE_81238_lenGth_2792_Cov_141.863892_6616-3p
transcr_121203	M:NODE_369853_lenGth_84_Cov_31.547619_24723-3p
transcr_121203	S:mir-10643-5p
transcr_121209	M:NODE_618044_lenGth_26971_Cov_25.920063_38056-3p
transcr_121219	M:NODE_618044_lenGth_26971_Cov_25.920063_38056-3p
transcr_121231	M:NODE_618044_lenGth_26971_Cov_25.920063_38056-3p
transcr_121234	M:NODE_81238_lenGth_2792_Cov_141.863892_6616-3p
transcr_121234	S:mir-722-5p
transcr_121239	M:NODE_372357_lenGth_8577_Cov_31.955345_24983-5p
transcr_121239	S:mir-722-5p
transcr_121241	S:mir-722-5p
transcr_121262	M:NODE_618044_lenGth_26971_Cov_25.920063_38056-3p
transcr_121267	S:mir-722-5p
transcr_121336	M:NODE_81238_lenGth_2792_Cov_141.863892_6616-3p
transcr_121337	S:NODE_798382_lenGth_5716_Cov_24.112492_45356-5p
transcr_121340	M:NODE_74278_lenGth_21387_Cov_29.901529_6137-3p
transcr_121367	S:mir-722-5p
transcr_121398	M:NODE_256492_lenGth_111_Cov_31.306307_18210-3p
transcr_121405	S:NODE_798382_lenGth_5716_Cov_24.112492_45356-5p
transcr_121410	M:NODE_369853_lenGth_84_Cov_31.547619_24723-3p
transcr_121410	S:mir-7132b-3p
transcr_121419	M:NODE_74278_lenGth_21387_Cov_29.901529_6137-3p
transcr_121426	M:NODE_256492_lenGth_111_Cov_31.306307_18210-3p
transcr_121443	M:NODE_372357_lenGth_8577_Cov_31.955345_24983-5p
transcr_121451	M:NODE_618044_lenGth_26971_Cov_25.920063_38056-3p
transcr_121457	S:mir-7132b-3p
transcr_121460	M:NODE_81238_lenGth_2792_Cov_141.863892_6616-3p
transcr_121477	S:mir-10643-5p
transcr_121486	M:NODE_81238_lenGth_2792_Cov_141.863892_6616-3p
transcr_121487	S:mir-7132b-3p
transcr_121488	M:NODE_369853_lenGth_84_Cov_31.547619_24723-3p
transcr_121494	M:NODE_369853_lenGth_84_Cov_31.547619_24723-3p
transcr_121495	M:NODE_81238_lenGth_2792_Cov_141.863892_6616-3p
transcr_121504	M:NODE_618044_lenGth_26971_Cov_25.920063_38056-3p
[truncated: 13,762 more rows]

## Sheet: muscle female B+ DE miRs intera
target	miRNA
[truncated: 13,512 more rows]

## Sheet: muscle male B+ DE miRs interact
target	miRNA
[truncated: 19,192 more rows]
