# Supplementary material for: Differential expression of miRNAs in the presence of B chromosome in the cichlid fish Astatotilapia latifasciata
Source: BMC Genomics. 2021 May 12;22:344. doi: 10.1186/s12864-021-07651-w (PMC8117508; doi:10.1186/s12864-021-07651-w)
Supplement: Supplementary file 8 — Additional file 8. Multiple data sheets of samples separated by tissue and sex describing the B-DE miRNA target gene and protein names – recovered from A. latifasciata transcriptome annotation [58]. [file 12864_2021_7651_MOESM8_ESM.xlsx]

## Sheet: brain female transcripts
transcript	gene name	protein name
transcr_149776	14-3-3 protein zeta	1433Z_CHICK 242 1
transcr_150323	14-3-3 protein zeta	1433Z_CHICK 242 1
transcr_140316	14-3-3 protein zeta	1433Z_CHICK 78 243
transcr_178315	Serine/threonine-protein phosphatase 2A 56 kDa regulatory subunit beta isoform	2A5B_RABIT 482 185
transcr_174808	Serine/threonine-protein phosphatase 2A 56 kDa regulatory subunit epsilon isoform	2A5E_HUMAN 467 1
transcr_177546	Serine/threonine-protein phosphatase 2A 56 kDa regulatory subunit epsilon isoform	2A5E_HUMAN 467 1
transcr_112359	Serine/threonine-protein phosphatase 2A 56 kDa regulatory subunit gamma isoform	2A5G_MOUSE 418 271
transcr_112359	Serine/threonine-protein phosphatase 2A 56 kDa regulatory subunit gamma isoform	2A5G_RABIT 523 426
transcr_180606	Serine/threonine-protein phosphatase 2A 55 kDa regulatory subunit B alpha isoform	2ABA_PIG 426 139
transcr_148395	Serine/threonine-protein phosphatase 2A 55 kDa regulatory subunit B alpha isoform	2ABA_PIG 426 201
transcr_182822	Serine/threonine-protein phosphatase 2A 55 kDa regulatory subunit B alpha isoform	2ABA_RABIT 325 1
transcr_127636	Serine/threonine-protein phosphatase 2A 55 kDa regulatory subunit B alpha isoform	2ABA_RABIT 447 1
transcr_148395	Serine/threonine-protein phosphatase 2A 55 kDa regulatory subunit B alpha isoform	2ABA_RAT 215 1
transcr_203287	Serine/threonine-protein phosphatase 2A 55 kDa regulatory subunit B gamma isoform	2ABG_HUMAN 445 1
transcr_203358	Serine/threonine-protein phosphatase 2A 55 kDa regulatory subunit B gamma isoform	2ABG_HUMAN 445 1
transcr_203385	Serine/threonine-protein phosphatase 2A 55 kDa regulatory subunit B gamma isoform	2ABG_HUMAN 445 1
transcr_203487	Serine/threonine-protein phosphatase 2A 55 kDa regulatory subunit B gamma isoform	2ABG_HUMAN 445 1
transcr_203396	Serine/threonine-protein phosphatase 2A 55 kDa regulatory subunit B gamma isoform	2ABG_HUMAN 445 159
transcr_176691	Serine/threonine-protein phosphatase 2A 55 kDa regulatory subunit B gamma isoform	2ABG_HUMAN 447 1
transcr_129224	Serine/threonine-protein phosphatase 2A 55 kDa regulatory subunit B gamma isoform	2ABG_MACFA 211 14
transcr_203396	Serine/threonine-protein phosphatase 2A 55 kDa regulatory subunit B gamma isoform	2ABG_MOUSE 150 1
transcr_127790	3 beta-hydroxysteroid dehydrogenase type 7	3BHS7_MOUSE 364 10
transcr_193894	SH3 domain-binding protein 1	3BP1_HUMAN 480 1
transcr_172734	SH3 domain-binding protein 5-like	3BP5L_BOVIN 368 143
transcr_137257	SH3 domain-binding protein 5-like	3BP5L_BOVIN 83 179
transcr_185967	SH3 domain-binding protein 5-like	3BP5L_XENLA 54 238
transcr_155867	SH3 domain-binding protein 5-like	3BP5L_XENTR 373 180
transcr_181601	SH3 domain-binding protein 5-like	3BP5L_XENTR 54 373
transcr_186203	SH3 domain-binding protein 5-like	3BP5L_XENTR 54 373
transcr_107385	3-hydroxyanthranilate 3,4-dioxygenase {ECO:0000255|HAMAP-Rule:MF_03019}	3HAO_DANRE 286 1
transcr_153115	DNA-3-methyladenine glycosylase	3MG_MOUSE 92 315
transcr_169186	Protein 4.1	41_HUMAN 832 691
transcr_105693	Eukaryotic translation initiation factor 4E-binding protein 1	4EBP1_HUMAN 84 1
transcr_163035	Eukaryotic translation initiation factor 4E transporter	4ET_HUMAN 726 598
transcr_128260	Eukaryotic translation initiation factor 4E transporter	4ET_HUMAN 852 778
transcr_134078	Eukaryotic translation initiation factor 4E transporter	4ET_HUMAN 984 598
transcr_111042	Eukaryotic translation initiation factor 4E transporter	4ET_HUMAN 984 611
transcr_122317	Eukaryotic translation initiation factor 4E transporter	4ET_MOUSE 982 770
transcr_163035	Eukaryotic translation initiation factor 4E transporter	4ET_MOUSE 982 770
transcr_128260	Eukaryotic translation initiation factor 4E transporter	4ET_MOUSE 982 849
transcr_160544	4F2 cell-surface antigen heavy chain	4F2_MOUSE 524 396
transcr_162609	4F2 cell-surface antigen heavy chain	4F2_RABIT 96 232
transcr_162609	4F2 cell-surface antigen heavy chain	4F2_RAT 527 270
transcr_195158	5E5 antigen	5E5_RAT 67 4
transcr_131791	5-hydroxytryptamine receptor 1A-alpha	5H1AA_TAKRU 422 1
transcr_114100	5-hydroxytryptamine receptor 1D	5HT1D_TAKRU 379 275
transcr_163375	5-hydroxytryptamine receptor 1F	5HT1F_CAVPO 366 1
transcr_156098	5-hydroxytryptamine receptor 3A	5HT3A_HUMAN 50 473
transcr_160567	Cytosolic 5'-nucleotidase 1A	5NT1A_HUMAN 367 18
transcr_196329	Cytosolic purine 5'-nucleotidase	5NTC_BOVIN 548 192
transcr_193095	Cytosolic purine 5'-nucleotidase	5NTC_CHICK 548 1
transcr_196329	Cytosolic purine 5'-nucleotidase	5NTC_XENTR 178 1
transcr_181925	Cytosolic purine 5'-nucleotidase	5NTC_XENTR 491 28
transcr_147016	6-phosphogluconate dehydrogenase, decarboxylating	6PGD_HUMAN 483 1
transcr_109900	6-phosphogluconolactonase	6PGL_HUMAN 254 11
transcr_161634	Neuroendocrine protein 7B2	7B2_MOUSE 7 210
transcr_200708	Ankyrin repeat domain-containing protein 13C-A	A13CA_XENLA 510 1
transcr_183244	Aldehyde dehydrogenase family 16 member A1	A16A1_BOVIN 797 501
transcr_168612	Autophagy-related protein 16-1	A16L1_HUMAN 605 282
transcr_168612	Autophagy-related protein 16-1	A16L1_MOUSE 235 133
transcr_186332	Autophagy-related protein 16-1	A16L1_MOUSE 235 133
transcr_192594	Autophagy-related protein 16-1	A16L1_MOUSE 235 133
transcr_143324	Autophagy-related protein 16-1	A16L1_MOUSE 284 13
transcr_192594	Autophagy-related protein 16-1	A16L1_MOUSE 605 443
transcr_156672	Zinc-binding protein A33	A33_PLEWA 447 320
transcr_156998	Zinc-binding protein A33	A33_PLEWA 447 320
transcr_154464	Zinc-binding protein A33	A33_PLEWA 620 320
transcr_157771	Zinc-binding protein A33	A33_PLEWA 620 320
transcr_144513	Zinc-binding protein A33	A33_PLEWA 622 161
transcr_144445	Zinc-binding protein A33	A33_PLEWA 625 389
transcr_129280	Zinc-binding protein A33	A33_PLEWA 625 448
transcr_199351	Amyloid beta A4 protein	A4_TAKRU 129 1
transcr_199263	Amyloid beta A4 protein	A4_TAKRU 737 1
transcr_199239	Amyloid beta A4 protein	A4_TAKRU 737 347
transcr_199480	Amyloid beta A4 protein	A4_TAKRU 737 347
transcr_198696	Amyloid beta A4 protein	A4_TETFL 780 1
transcr_199979	Amyloid beta A4 protein	A4_TETFL 780 1
transcr_199351	Amyloid beta A4 protein	A4_TETFL 780 142
transcr_192145	Amyloid beta A4 protein	A4_TETFL 780 424
transcr_125867	Adenosine receptor A3	AA3R_BOVIN 67 292
transcr_149556	Arylacetamide deacetylase	AAAD_RABIT 398 200
transcr_131452	Aladin	AAAS_HUMAN 520 1
transcr_134305	Thioredoxin-like protein AAED1	AAED1_TAKRU 226 102
transcr_180961	Alpha- and gamma-adaptin-binding protein p34	AAGAB_HUMAN 4 314
transcr_187812	AP2-associated protein kinase 1 {ECO:0000303|PubMed:11877461}	AAK1_BOVIN 444 1
transcr_134582	5'-AMP-activated protein kinase subunit beta-2	AAKB2_MOUSE 271 1
transcr_159092	5'-AMP-activated protein kinase subunit beta-2	AAKB2_MOUSE 271 1
transcr_144311	Protein AAR2 homolog	AAR2_HUMAN 381 2
transcr_146794	Protein AAR2 homolog	AAR2_MACFA 253 2
transcr_197840	Aspartate aminotransferase, cytoplasmic	AATC_CHICK 4 384
transcr_199224	Aspartate aminotransferase, cytoplasmic	AATC_CHICK 412 212
transcr_201913	Aspartate aminotransferase, cytoplasmic	AATC_CHICK 412 212
transcr_201377	Aspartate aminotransferase, cytoplasmic	AATC_CHICK 412 4
transcr_199224	Aspartate aminotransferase, cytoplasmic	AATC_MACFA 5 102
transcr_201913	Aspartate aminotransferase, cytoplasmic	AATC_MACFA 5 102
transcr_101356	Alpha/beta hydrolase domain-containing protein 17B	AB17B_CHICK 156 1
transcr_72924	Alpha/beta hydrolase domain-containing protein 17B	AB17B_CHICK 42 156
transcr_165187	ATP-binding cassette sub-family A member 1	ABCA1_HUMAN 2228 1940
transcr_139289	ATP-binding cassette sub-family A member 1	ABCA1_HUMAN 2233 2122
transcr_155964	ATP-binding cassette sub-family B member 6, mitochondrial	ABCB6_XENTR 849 706
transcr_175441	ATP-binding cassette sub-family B member 7, mitochondrial	ABCB7_HUMAN 752 594
transcr_153222	ATP-binding cassette sub-family B member 8, mitochondrial	ABCB8_DANRE 714 41
transcr_56960	ATP-binding cassette sub-family C member 8	ABCC8_HUMAN 1254 1174
transcr_202142	ATP-binding cassette sub-family C member 8	ABCC8_HUMAN 1399 1174
transcr_202349	ATP-binding cassette sub-family C member 8	ABCC8_HUMAN 1518 1174
transcr_202578	ATP-binding cassette sub-family C member 8	ABCC8_HUMAN 1518 1411
transcr_202349	ATP-binding cassette sub-family C member 8	ABCC8_HUMAN 1581 1537
transcr_202578	ATP-binding cassette sub-family C member 8	ABCC8_RAT 1451 1175
transcr_117648	ATP-binding cassette sub-family C member 8	ABCC8_RAT 1471 1175
transcr_199770	ATP-binding cassette sub-family C member 8	ABCC8_RAT 1519 1184
transcr_195647	ATP-binding cassette sub-family C member 9	ABCC9_RAT 1545 1400
transcr_152772	ATP-binding cassette sub-family E member 1	ABCE1_MOUSE 509 1
transcr_149937	ATP-binding cassette sub-family G member 2	ABCG2_HUMAN 655 33
transcr_191514	ATP-binding cassette sub-family G member 4	ABCG4_HUMAN 646 1
transcr_86820	ATP-binding cassette sub-family G member 4	ABCG4_HUMAN 646 534
transcr_196721	ABC transporter G family member 20	ABCGK_DICDI 715 11
transcr_197823	ABC transporter G family member 20	ABCGK_DICDI 715 217
transcr_81595	Monoacylglycerol lipase ABHD12	ABD12_DANRE 371 260
transcr_89052	Monoacylglycerol lipase ABHD12	ABD12_DANRE 380 275
transcr_96271	Monoacylglycerol lipase ABHD12	ABD12_DANRE 380 276
transcr_123883	Monoacylglycerol lipase ABHD12	ABD12_DANRE 58 377
transcr_137395	Monoacylglycerol lipase ABHD12	ABD12_XENTR 63 199
transcr_170317	Probable C->U-editing enzyme APOBEC-2	ABEC2_MOUSE 90 224
transcr_107419	Abhydrolase domain-containing protein 2-A	ABH2A_DANRE 131 1
transcr_116192	Monoacylglycerol lipase abhd6-A	ABH6A_XENLA 335 1
transcr_146207	Abhydrolase domain-containing protein 3	ABHD3_HUMAN 52 408
transcr_171766	Abhydrolase domain-containing protein 8	ABHD8_XENLA 245 1
transcr_169630	Abhydrolase domain-containing protein 8	ABHD8_XENLA 424 1
transcr_171766	Abhydrolase domain-containing protein 8	ABHD8_XENLA 424 243
transcr_96541	Mycophenolic acid acyl-glucuronide esterase, mitochondrial	ABHDA_BOVIN 17 149
transcr_113203	Mycophenolic acid acyl-glucuronide esterase, mitochondrial	ABHDA_BOVIN 50 305
transcr_202553	Alpha/beta hydrolase domain-containing protein 14B	ABHEB_MOUSE 209 1
transcr_203173	Alpha/beta hydrolase domain-containing protein 14B	ABHEB_MOUSE 209 1
transcr_198935	Abl interactor 1	ABI1_HUMAN 359 1
transcr_184427	Abl interactor 1	ABI1_HUMAN 378 304
transcr_198935	Abl interactor 1	ABI1_HUMAN 508 371
transcr_201434	Abl interactor 1	ABI1_HUMAN 6 508
transcr_145787	Abl interactor 2	ABI2_HUMAN 508 448
transcr_154802	Abl interactor 2	ABI2_HUMAN 508 448
transcr_168878	Abelson tyrosine-protein kinase 2	ABL2_HUMAN 598 1
transcr_155155	Actin-binding LIM protein 1	ABLM1_HUMAN 481 409
transcr_171554	Actin-binding LIM protein 1	ABLM1_HUMAN 778 409
transcr_139618	Actin-binding LIM protein 1	ABLM1_MOUSE 569 453
transcr_149082	Actin-binding LIM protein 1	ABLM1_MOUSE 861 703
transcr_156935	Actin-binding LIM protein 2	ABLM2_MOUSE 452 391
transcr_110952	Active breakpoint cluster region-related protein	ABR_MOUSE 593 425
transcr_110952	Active breakpoint cluster region-related protein	ABR_XENTR 842 596
transcr_152690	Actin-binding Rho-activating protein	ABRA_RAT 374 17
transcr_128657	Ankyrin repeat and BTB/POZ domain-containing protein 2	ABTB2_HUMAN 750 1025
transcr_190725	Acetyl-CoA carboxylase 1	ACACA_RAT 2345 1190
transcr_190878	Acetyl-CoA carboxylase 1	ACACA_RAT 2345 1190
transcr_149051	Long-chain specific acyl-CoA dehydrogenase, mitochondrial	ACADL_RAT 15 124
transcr_115812	Long-chain specific acyl-CoA dehydrogenase, mitochondrial	ACADL_RAT 400 165
transcr_149051	Long-chain specific acyl-CoA dehydrogenase, mitochondrial	ACADL_RAT 428 126
transcr_100692	Arf-GAP with coiled-coil, ANK repeat and PH domain-containing protein 2	ACAP2_CHICK 466 336
transcr_177276	Acyl-CoA-binding domain-containing protein 4	ACBD4_RAT 69 326
transcr_180643	Acyl-CoA-binding domain-containing protein 4	ACBD4_RAT 69 326
transcr_122825	Acyl-CoA-binding domain-containing protein 5	ACBD5_RAT 505 287
transcr_179033	Long-chain-fatty-acid--CoA ligase ACSBG1	ACBG1_RAT 568 415
transcr_188423	Long-chain-fatty-acid--CoA ligase ACSBG1	ACBG1_RAT 73 412
transcr_188423	Long-chain-fatty-acid--CoA ligase ACSBG2	ACBG2_XENLA 726 482
transcr_179033	Long-chain-fatty-acid--CoA ligase ACSBG2	ACBG2_XENLA 726 604
transcr_156679	Acyl-CoA-binding domain-containing protein 4	ACBP4_ARATH 406 177
transcr_169097	Acyl-CoA-binding domain-containing protein 4	ACBP4_ARATH 406 177
transcr_169790	Acyl-CoA-binding domain-containing protein 4	ACBP4_ARATH 406 177
transcr_155218	Short/branched chain specific acyl-CoA dehydrogenase, mitochondrial	ACDSB_HUMAN 51 270
transcr_136999	Short/branched chain specific acyl-CoA dehydrogenase, mitochondrial	ACDSB_HUMAN 51 432
transcr_143799	Short/branched chain specific acyl-CoA dehydrogenase, mitochondrial	ACDSB_RAT 432 206
transcr_155218	Short/branched chain specific acyl-CoA dehydrogenase, mitochondrial	ACDSB_RAT 432 290
transcr_174939	Angiotensin-converting enzyme	ACE_CHICK 771 1193
transcr_195483	Angiotensin-converting enzyme	ACE_CHICK 878 1193
transcr_131976	Acetylcholine receptor subunit alpha	ACHA_DANRE 456 1
transcr_170528	Acetylcholine receptor subunit alpha	ACHA_DANRE 6 456
transcr_130510	Acetylcholine receptor subunit alpha	ACHA_DANRE 64 456
transcr_97175	Acetylcholine receptor subunit alpha	ACHA_TORCA 458 267
transcr_158882	Neuronal acetylcholine receptor subunit alpha-5	ACHA5_CHICK 451 30
transcr_168947	Acetylcholine receptor subunit beta	ACHB_BOVIN 504 392
transcr_103043	Acetylcholine receptor subunit delta	ACHD_XENLA 478 363
transcr_153971	Neuronal acetylcholine receptor subunit non-alpha-3	ACHN3_CARAU 466 133
transcr_120033	Neuronal acetylcholine receptor subunit non-alpha-3	ACHN3_CARAU 466 307
transcr_125848	Neuronal acetylcholine receptor subunit non-alpha-3	ACHN3_CARAU 466 366
transcr_200757	Apoptotic chromatin condensation inducer in the nucleus	ACINU_HUMAN 59 150
transcr_202630	Apoptotic chromatin condensation inducer in the nucleus	ACINU_HUMAN 59 150
transcr_203465	Apoptotic chromatin condensation inducer in the nucleus	ACINU_HUMAN 59 150
transcr_200722	Apoptotic chromatin condensation inducer in the nucleus	ACINU_HUMAN 63 150
transcr_200722	Apoptotic chromatin condensation inducer in the nucleus	ACINU_HUMAN 814 1236
transcr_200757	Apoptotic chromatin condensation inducer in the nucleus	ACINU_HUMAN 967 1236
transcr_202630	Apoptotic chromatin condensation inducer in the nucleus	ACINU_HUMAN 967 1236
transcr_203465	Apoptotic chromatin condensation inducer in the nucleus	ACINU_HUMAN 967 1236
transcr_176011	Activated CDC42 kinase 1	ACK1_BOVIN 206 1
transcr_180191	Activated CDC42 kinase 1	ACK1_BOVIN 419 1
transcr_146291	Activated CDC42 kinase 1	ACK1_BOVIN 505 1039
transcr_186204	Activated CDC42 kinase 1	ACK1_BOVIN 515 1039
transcr_178709	Activated CDC42 kinase 1	ACK1_MOUSE 150 1055
transcr_176011	Activated CDC42 kinase 1	ACK1_MOUSE 419 240
transcr_98603	Activated CDC42 kinase 1	ACK1_MOUSE 487 150
transcr_114545	Activated CDC42 kinase 1	ACK1_MOUSE 977 1045
transcr_171939	Actin-like protein 6A	ACL6A_MOUSE 429 2
transcr_108911	Acyl-coenzyme A thioesterase 11	ACO11_HUMAN 403 269
transcr_100435	Acyl-coenzyme A thioesterase 11	ACO11_MOUSE 584 476
transcr_85211	Acyl-coenzyme A thioesterase 11	ACO11_MOUSE 584 506
transcr_108493	Acyl-coenzyme A thioesterase 11	ACO11_MOUSE 588 386
transcr_115046	Acyl-coenzyme A thioesterase 11	ACO11_MOUSE 588 424
transcr_193868	Acyl-coenzyme A thioesterase 13	ACO13_MOUSE 140 1
transcr_193997	Acyl-coenzyme A thioesterase 13	ACO13_MOUSE 140 1
transcr_156065	Cytoplasmic aconitate hydratase	ACOC_MOUSE 889 504
transcr_145943	Cytoplasmic aconitate hydratase	ACOC_MOUSE 889 719
transcr_160334	Acyl-CoA desaturase	ACOD_CYPCA 261 13
transcr_196607	Acyl-CoA desaturase	ACOD_CYPCA 323 13
transcr_170741	Peroxisomal acyl-coenzyme A oxidase 1	ACOX1_HUMAN 660 1
transcr_176553	Peroxisomal acyl-coenzyme A oxidase 1	ACOX1_PHACI 661 212
transcr_129418	Peroxisomal acyl-coenzyme A oxidase 3	ACOX3_HUMAN 700 551
transcr_177817	Acetyl-coenzyme A synthetase, cytoplasmic	ACSA_HUMAN 671 635
transcr_177817	Acetyl-coenzyme A synthetase, cytoplasmic	ACSA_HUMAN 79 633
transcr_156951	Long-chain-fatty-acid--CoA ligase 1	ACSL1_CAVPO 694 24
transcr_108942	Long-chain-fatty-acid--CoA ligase 1	ACSL1_CAVPO 698 576
transcr_162874	Long-chain-fatty-acid--CoA ligase 1	ACSL1_HUMAN 694 287
transcr_167808	Long-chain-fatty-acid--CoA ligase 1	ACSL1_HUMAN 694 287
transcr_192521	Long-chain-fatty-acid--CoA ligase 1	ACSL1_HUMAN 698 352
transcr_192593	Long-chain-fatty-acid--CoA ligase 1	ACSL1_HUMAN 698 352
transcr_167808	Long-chain-fatty-acid--CoA ligase 1	ACSL1_MOUSE 263 24
transcr_162874	Long-chain-fatty-acid--CoA ligase 1	ACSL1_MOUSE 283 24
transcr_96478	Long-chain-fatty-acid--CoA ligase 3	ACSL3_PONAB 720 571
transcr_150698	Actin-1	ACT1_ABSGL 3 123
transcr_150698	Actin, cytoplasmic 1	ACTB_OREMO 375 123
transcr_144073	Actin, cytoplasmic 1	ACTB_OREMO 44 275
transcr_126474	Actin, muscle	ACTM_LYTPI 66 165
transcr_128138	Actin, muscle	ACTM_LYTPI 66 165
transcr_183691	Alpha-actinin-2	ACTN2_MOUSE 894 1
transcr_152833	Actin, alpha skeletal muscle	ACTS_CARAU 331 178
transcr_126474	Actin, alpha skeletal muscle	ACTS_OREMO 269 178
transcr_128138	Actin, alpha skeletal muscle	ACTS_OREMO 269 178
transcr_126474	Actin, alpha skeletal muscle	ACTS_PLEWA 64 123
transcr_128138	Actin, alpha skeletal muscle	ACTS_PLEWA 64 123
transcr_147547	Beta-centractin	ACTY_MOUSE 376 181
transcr_140181	Beta-centractin	ACTY_MOUSE 48 362
transcr_149545	Beta-centractin	ACTY_MOUSE 48 376
transcr_138894	Activin receptor type-1B	ACV1B_HUMAN 505 219
transcr_147857	Activin receptor type-1	ACVR1_CHICK 211 14
transcr_192118	Activin receptor type-1	ACVR1_CHICK 501 108
transcr_192306	Activin receptor type-1	ACVR1_CHICK 501 108
transcr_192507	Activin receptor type-1	ACVR1_CHICK 501 108
transcr_191575	Activin receptor type-1	ACVR1_CHICK 501 26
transcr_192075	Activin receptor type-1	ACVR1_CHICK 501 26
transcr_192221	Activin receptor type-1	ACVR1_CHICK 501 26
transcr_192333	Activin receptor type-1	ACVR1_CHICK 501 26
transcr_192920	Activin receptor type-1	ACVR1_CHICK 501 26
transcr_192306	Activin receptor type-1	ACVR1_RAT 4 104
transcr_158006	N-acyl-aromatic-L-amino acid amidohydrolase (carboxylate-forming) B	ACY3B_DANRE 249 1
transcr_201367	Disintegrin and metalloproteinase domain-containing protein 11	ADA11_MOUSE 34 126
transcr_201897	Disintegrin and metalloproteinase domain-containing protein 11	ADA11_MOUSE 34 126
transcr_140473	Disintegrin and metalloproteinase domain-containing protein 11	ADA11_MOUSE 734 363
transcr_201897	Disintegrin and metalloproteinase domain-containing protein 11	ADA11_MOUSE 762 162
transcr_201367	Disintegrin and metalloproteinase domain-containing protein 11	ADA11_MOUSE 762 248
transcr_174118	Disintegrin and metalloproteinase domain-containing protein 11	ADA11_MOUSE 763 226
transcr_176703	Disintegrin and metalloproteinase domain-containing protein 12	ADA12_MOUSE 895 508
transcr_181745	Disintegrin and metalloproteinase domain-containing protein 17	ADA17_HUMAN 594 4
transcr_180103	Disintegrin and metalloproteinase domain-containing protein 17	ADA17_HUMAN 725 252
transcr_178611	Disintegrin and metalloproteinase domain-containing protein 17	ADA17_HUMAN 725 4
transcr_179013	Disintegrin and metalloproteinase domain-containing protein 17	ADA17_HUMAN 725 643
transcr_180073	Disintegrin and metalloproteinase domain-containing protein 17	ADA17_HUMAN 725 643
transcr_181745	Disintegrin and metalloproteinase domain-containing protein 17	ADA17_HUMAN 725 643
transcr_179731	Disintegrin and metalloproteinase domain-containing protein 17	ADA17_HUMAN 824 252
transcr_178731	Disintegrin and metalloproteinase domain-containing protein 17	ADA17_HUMAN 824 4
transcr_179403	Disintegrin and metalloproteinase domain-containing protein 17	ADA17_HUMAN 824 643
transcr_179697	Disintegrin and metalloproteinase domain-containing protein 17	ADA17_HUMAN 824 643
transcr_155041	Disintegrin and metalloproteinase domain-containing protein 17	ADA17_HUMAN 824 712
transcr_179731	Disintegrin and metalloproteinase domain-containing protein 17	ADA17_MOUSE 5 252
transcr_180103	Disintegrin and metalloproteinase domain-containing protein 17	ADA17_MOUSE 5 252
transcr_179013	Disintegrin and metalloproteinase domain-containing protein 17	ADA17_MOUSE 514 5
transcr_179403	Disintegrin and metalloproteinase domain-containing protein 17	ADA17_MOUSE 514 5
transcr_179697	Disintegrin and metalloproteinase domain-containing protein 17	ADA17_MOUSE 551 5
transcr_180073	Disintegrin and metalloproteinase domain-containing protein 17	ADA17_MOUSE 551 5
transcr_149750	Disintegrin and metalloproteinase domain-containing protein 19	ADA19_HUMAN 663 43
transcr_129923	Disintegrin and metalloproteinase domain-containing protein 19	ADA19_HUMAN 773 637
transcr_108990	Alpha-1B adrenergic receptor	ADA1B_CANFA 235 125
transcr_158769	Disintegrin and metalloproteinase domain-containing protein 23	ADA23_HUMAN 794 106
transcr_194564	Disintegrin and metalloproteinase domain-containing protein 23	ADA23_HUMAN 817 324
transcr_138801	Disintegrin and metalloproteinase domain-containing protein 28	ADA28_MACFA 639 425
transcr_191787	Alpha-2B adrenergic receptor	ADA2B_DANRE 510 18
transcr_132644	Arf-GAP with dual PH domain-containing protein 1	ADAP1_HUMAN 374 175
transcr_105488	Arf-GAP with dual PH domain-containing protein 1	ADAP1_HUMAN 6 289
transcr_105263	Arf-GAP with dual PH domain-containing protein 2	ADAP2_MOUSE 366 262
transcr_122561	Arf-GAP with dual PH domain-containing protein 2	ADAP2_RAT 365 1
transcr_57115	tRNA-specific adenosine deaminase 2	ADAT2_DANRE 25 152
transcr_79510	tRNA-specific adenosine deaminase 2	ADAT2_DANRE 3 158
transcr_79510	tRNA-specific adenosine deaminase 2	ADAT2_HUMAN 177 153
transcr_48984	Beta-4C adrenergic receptor	ADB4C_MELGA 301 164
transcr_169356	Chaperone activity of bc1 complex-like, mitochondrial	ADCK3_DANRE 453 1
transcr_169356	Chaperone activity of bc1 complex-like, mitochondrial	ADCK3_DANRE 593 446
transcr_158388	Chaperone activity of bc1 complex-like, mitochondrial	ADCK3_DANRE 596 475
transcr_199613	Uncharacterized aarF domain-containing protein kinase 5	ADCK5_HUMAN 579 3
transcr_195327	Uncharacterized aarF domain-containing protein kinase 5	ADCK5_HUMAN 579 430
transcr_170789	Adenylate cyclase type 2	ADCY2_HUMAN 64 1000
transcr_194348	Adenylate cyclase type 2	ADCY2_MOUSE 275 1081
transcr_180043	Adenylate cyclase type 6	ADCY6_CANFA 894 1165
transcr_203401	Adenylate cyclase type 9	ADCY9_CHICK 717 1
transcr_203401	Adenylate cyclase type 9	ADCY9_CHICK 720 1289
transcr_151538	Alpha-adducin	ADDA_HUMAN 621 1
transcr_156769	Alpha-adducin	ADDA_MOUSE 726 622
transcr_166084	Alpha-adducin	ADDA_MOUSE 726 622
transcr_141867	Gamma-adducin	ADDG_HUMAN 695 615
transcr_162436	Transcription factor Adf-1	ADF1_DROME 20 100
transcr_163808	Transcription factor Adf-1	ADF1_DROME 20 100
transcr_149866	Transcription factor Adf-1	ADF1_DROME 99 33
transcr_191149	Androglobin	ADGB_HUMAN 415 1447
transcr_192406	Androglobin	ADGB_HUMAN 415 1447
transcr_193367	Androglobin	ADGB_HUMAN 415 1447
transcr_194534	Androglobin	ADGB_HUMAN 415 1447
transcr_191604	Androglobin	ADGB_HUMAN 592 1447
transcr_191149	Androglobin	ADGB_MOUSE 42 251
transcr_191604	Androglobin	ADGB_MOUSE 42 324
transcr_92800	Alcohol dehydrogenase class-3	ADHX_SPAAU 376 259
transcr_118558	ADM	ADML_BOVIN 187 1
transcr_166804	Activity-dependent neuroprotector homeobox protein	ADNP_MOUSE 560 158
transcr_176183	ADP-dependent glucokinase	ADPGK_HUMAN 496 188
transcr_176183	ADP-dependent glucokinase	ADPGK_MOUSE 3 166
transcr_155081	Adiponectin receptor protein 1	ADR1_MOUSE 375 1
transcr_128318	Adseverin	ADSV_CHICK 715 464
transcr_178247	ADP/ATP translocase 1	ADT1_BOVIN 29 193
transcr_189649	ADP/ATP translocase 1	ADT1_BOVIN 29 193
transcr_178247	ADP/ATP translocase 1	ADT1_BOVIN 297 201
transcr_189649	ADP/ATP translocase 1	ADT1_BOVIN 297 201
transcr_174191	ADP/ATP translocase 1	ADT1_BOVIN 297 29
transcr_174191	ADP/ATP translocase 1	ADT1_RABIT 70 34
transcr_123086	Adrenodoxin, mitochondrial	ADX_CHICK 22 140
transcr_118321	Adrenodoxin-like protein, mitochondrial	ADXL_DANRE 195 13
transcr_162631	Adipocyte enhancer-binding protein 1	AEBP1_HUMAN 857 751
transcr_162631	Adipocyte enhancer-binding protein 1	AEBP1_HUMAN 858 1005
transcr_183427	Zinc finger protein AEBP2	AEBP2_DANRE 412 308
transcr_197453	Zinc finger protein AEBP2	AEBP2_DANRE 412 37
transcr_136214	Amino-terminal enhancer of split	AES_RAT 197 1
transcr_186648	Protein AF-17	AF17_HUMAN 846 547
transcr_88374	Actin filament-associated protein 1-like 1	AF1L1_DANRE 746 579
transcr_149901	Type-4 ice-structuring protein LS-12	AFP4_MYOOC 128 1
transcr_195246	Arf-GAP with GTPase, ANK repeat and PH domain-containing protein 1	AGAP1_MOUSE 845 550
transcr_199943	Arf-GAP with GTPase, ANK repeat and PH domain-containing protein 1	AGAP1_MOUSE 845 684
transcr_130995	Arf-GAP with GTPase, ANK repeat and PH domain-containing protein 1	AGAP1_MOUSE 845 736
transcr_193003	Arf-GAP with GTPase, ANK repeat and PH domain-containing protein 2	AGAP2_HUMAN 269 1184
transcr_193712	Arf-GAP with GTPase, ANK repeat and PH domain-containing protein 2	AGAP2_HUMAN 269 1184
transcr_130995	Arf-GAP with GTPase, ANK repeat and PH domain-containing protein 2	AGAP2_RAT 853 1041
transcr_195246	Arf-GAP with GTPase, ANK repeat and PH domain-containing protein 2	AGAP2_RAT 865 264
transcr_199943	Arf-GAP with GTPase, ANK repeat and PH domain-containing protein 2	AGAP2_RAT 917 264
transcr_174850	Arf-GAP domain and FG repeat-containing protein 1	AGFG1_BOVIN 126 1
transcr_160723	Arf-GAP domain and FG repeat-containing protein 1	AGFG1_BOVIN 227 1
transcr_163068	Arf-GAP domain and FG repeat-containing protein 1	AGFG1_BOVIN 562 1
transcr_157327	Arf-GAP domain and FG repeat-containing protein 1	AGFG1_RAT 561 426
transcr_174850	Arf-GAP domain and FG repeat-containing protein 1	AGFG1_RAT 561 426
transcr_175484	Protein argonaute-4 {ECO:0000255|HAMAP-Rule:MF_03033}	AGO4_HUMAN 861 429
transcr_82612	Agouti-related protein	AGRP_BOVIN 128 1
transcr_109553	Type-2 angiotensin II receptor	AGTR2_MOUSE 361 271
transcr_163301	Jouberin	AHI1_HUMAN 383 323
transcr_128879	Jouberin	AHI1_MOUSE 957 898
transcr_166610	Jouberin	AHI1_RAT 840 187
transcr_163301	Jouberin	AHI1_RAT 840 255
transcr_177312	Neuroblast differentiation-associated protein AHNAK	AHNK_HUMAN 4256 3649
transcr_106691	Activator of 90 kDa heat shock protein ATPase homolog 1	AHSA1_HUMAN 158 1
transcr_175700	Axin interactor, dorsalization-associated protein	AIDA_DANRE 303 1
transcr_106886	Putative acyl-CoA dehydrogenase AidB	AIDB_ECOLI 59 271
transcr_85215	Apoptosis-inducing factor 1, mitochondrial	AIFM1_HUMAN 14 128
transcr_202893	Apoptosis-inducing factor 3	AIFM3_HUMAN 586 1
transcr_201853	Apoptosis-inducing factor 3	AIFM3_HUMAN 586 225
transcr_115504	Androgen-induced gene 1 protein	AIG1_MOUSE 228 1
transcr_99616	Androgen-induced gene 1 protein	AIG1_MOUSE 228 129
transcr_179246	Absent in melanoma 1 protein	AIM1_HUMAN 1721 1396
transcr_163514	Alpha-internexin	AINX_HUMAN 486 1
transcr_75058	Alpha-internexin	AINX_RAT 443 355
transcr_98738	3-oxo-5-beta-steroid 4-dehydrogenase	AK1D1_HUMAN 326 1
transcr_198597	A-kinase anchor protein 12	AKA12_MOUSE 911 475
transcr_199129	A-kinase anchor protein 12	AKA12_MOUSE 911 475
transcr_166320	A-kinase anchor protein 2	AKAP2_HUMAN 859 626
transcr_178094	A-kinase anchor protein 2	AKAP2_MOUSE 893 677
transcr_178902	A-kinase anchor protein 2	AKAP2_MOUSE 893 677
transcr_195198	Ankyrin repeat and IBR domain-containing protein 1	AKIB1_DANRE 684 534
transcr_144375	Ankyrin repeat and IBR domain-containing protein 1	AKIB1_DANRE 723 1
transcr_195198	Ankyrin repeat and IBR domain-containing protein 1	AKIB1_HUMAN 808 689
transcr_192786	Ankyrin repeat and IBR domain-containing protein 1	AKIB1_HUMAN 843 1089
transcr_195198	Ankyrin repeat and IBR domain-containing protein 1	AKIB1_HUMAN 875 1089
transcr_193076	AT-hook-containing transcription factor	AKNA_HUMAN 944 323
transcr_193167	AT-hook-containing transcription factor	AKNA_HUMAN 944 323
transcr_195796	AT-hook-containing transcription factor	AKNA_HUMAN 944 323
transcr_196095	AT-hook-containing transcription factor	AKNA_HUMAN 944 323
transcr_177395	A-kinase anchor protein 13	AKP13_HUMAN 2670 2456
transcr_160630	A-kinase anchor protein 8-like	AKP8L_HUMAN 550 30
transcr_159366	RAC-alpha serine/threonine-protein kinase	AKT1_RAT 480 281
transcr_178376	Aldehyde dehydrogenase family 3 member B1	AL3B1_HUMAN 464 331
transcr_184745	Alanine aminotransferase 2-like	ALAT2_DANRE 64 498
transcr_122240	Alanine aminotransferase 2	ALAT2_XENLA 536 291
transcr_112485	Alanine aminotransferase 2	ALAT2_XENLA 536 371
transcr_133335	Alanine aminotransferase 2	ALAT2_XENTR 519 117
transcr_150357	Fructose-bisphosphate aldolase C-B	ALDCB_DANRE 363 1
transcr_171028	Fructose-bisphosphate aldolase A {ECO:0000303|PubMed:23786287}	ALDOA_SALSA 208 104
transcr_169644	Chitobiosyldiphosphodolichol beta-mannosyltransferase	ALG1_HUMAN 373 301
transcr_170702	Chitobiosyldiphosphodolichol beta-mannosyltransferase	ALG1_HUMAN 373 331
transcr_167964	Dol-P-Man:Man(5)GlcNAc(2)-PP-Dol alpha-1,3-mannosyltransferase	ALG3_MOUSE 348 2
transcr_157958	Dol-P-Man:Man(5)GlcNAc(2)-PP-Dol alpha-1,3-mannosyltransferase	ALG3_MOUSE 424 2
transcr_102353	Dolichyl pyrophosphate Man9GlcNAc2 alpha-1,3-glucosyltransferase	ALG6_CHICK 505 443
transcr_161749	Alpha-1,2-mannosyltransferase ALG9	ALG9_HUMAN 4 339
transcr_162398	Alpha-1,2-mannosyltransferase ALG9	ALG9_HUMAN 611 197
transcr_161749	Alpha-1,2-mannosyltransferase ALG9	ALG9_HUMAN 611 354
transcr_162398	Alpha-1,2-mannosyltransferase ALG9	ALG9_MOUSE 233 1
transcr_68256	ALK tyrosine kinase receptor	ALK_HUMAN 970 1120
transcr_143514	Alpha-ketoglutarate-dependent dioxygenase alkB homolog 4	ALKB4_HUMAN 5 302
transcr_143692	Alpha-ketoglutarate-dependent dioxygenase alkB homolog 7, mitochondrial	ALKB7_HUMAN 206 20
transcr_199465	Alpha-protein kinase 3	ALPK3_HUMAN 1697 1348
transcr_197701	Alpha-protein kinase 3	ALPK3_HUMAN 1884 1348
transcr_199236	Alpha-protein kinase 3	ALPK3_HUMAN 1884 1348
transcr_199465	Alpha-protein kinase 3	ALPK3_HUMAN 1884 1749
transcr_56860	Homeobox protein aristaless-like 3	ALX3_HUMAN 218 168
transcr_151641	APC membrane recruitment protein 2	AMER2_DANRE 651 1
transcr_161208	E3 ubiquitin-protein ligase AMFR	AMFR_MOUSE 638 264
transcr_161985	E3 ubiquitin-protein ligase AMFR	AMFR_MOUSE 638 264
transcr_185561	Amphoterin-induced protein 1	AMGO1_HUMAN 493 34
transcr_180942	AMP deaminase 1	AMPD1_HUMAN 504 43
transcr_182066	AMP deaminase 1	AMPD1_HUMAN 515 43
transcr_172131	AMP deaminase 1	AMPD1_HUMAN 617 43
transcr_201259	AMP deaminase 1	AMPD1_HUMAN 617 44
transcr_200145	AMP deaminase 1	AMPD1_HUMAN 778 43
transcr_180942	AMP deaminase 1	AMPD1_HUMAN 778 511
transcr_182066	AMP deaminase 1	AMPD1_RAT 710 587
transcr_172131	AMP deaminase 1	AMPD1_RAT 745 587
transcr_201259	AMP deaminase 1	AMPD1_RAT 745 587
transcr_103000	AMP deaminase 2	AMPD2_MOUSE 498 308
transcr_165127	AMP deaminase 3	AMPD3_HUMAN 174 1
transcr_171853	AMP deaminase 3	AMPD3_HUMAN 764 7
transcr_155125	AMP deaminase 3	AMPD3_MOUSE 763 287
transcr_165127	AMP deaminase 3	AMPD3_RAT 758 195
transcr_147403	Cytosol aminopeptidase	AMPL_XENTR 285 1
transcr_145313	Cytosol aminopeptidase	AMPL_XENTR 516 1
transcr_147680	Cytosol aminopeptidase	AMPL_XENTR 516 201
transcr_147403	Cytosol aminopeptidase	AMPL_XENTR 516 297
transcr_178201	Alpha-2-macroglobulin receptor-associated protein	AMRP_HUMAN 357 32
transcr_175784	Alpha-2-macroglobulin receptor-associated protein	AMRP_RAT 360 31
transcr_170054	Ankyrin repeat domain-containing protein 13D	AN13D_MOUSE 604 358
transcr_170054	Ankyrin repeat domain-containing protein 13D	AN13D_MOUSE 8 358
transcr_168603	Ankyrin repeat domain-containing protein 13D	AN13D_MOUSE 8 604
transcr_105702	Acidic leucine-rich nuclear phosphoprotein 32 family member A	AN32A_BOVIN 17 167
transcr_108536	Acidic leucine-rich nuclear phosphoprotein 32 family member E	AN32E_DANRE 49 158
transcr_121496	Ankyrin repeat domain-containing protein 34B	AN34B_XENLA 92 511
transcr_83332	Alpha-N-acetylglucosaminidase	ANAG_HUMAN 62 271
transcr_128654	Anaphase-promoting complex subunit 2	ANC2_MOUSE 836 647
transcr_183633	Abscission/NoCut checkpoint regulator	ANCHR_MOUSE 380 1
transcr_122682	C-type natriuretic peptide 1	ANFC1_ORYLA 131 1
transcr_124344	Rabankyrin-5 {ECO:0000303|PubMed:15328530}	ANFY1_HUMAN 391 23
transcr_175080	Protein angel homolog 2	ANGE2_DANRE 563 167
transcr_176625	Protein angel homolog 2	ANGE2_DANRE 563 167
transcr_147571	Angiopoietin-2	ANGP2_PIG 496 31
transcr_203058	Ankyrin-1	ANK1_HUMAN 9 1872
transcr_202022	Ankyrin-1	ANK1_HUMAN 918 1513
transcr_92203	Ankyrin-1	ANK1_MOUSE 1862 1779
transcr_163000	Ankyrin-2 {ECO:0000250|UniProtKB:Q01484}	ANK2_MOUSE 3856 3791
transcr_201674	Ankyrin-2 {ECO:0000250|UniProtKB:Q01484}	ANK2_MOUSE 3894 3791
transcr_201791	Ankyrin-2 {ECO:0000250|UniProtKB:Q01484}	ANK2_MOUSE 3894 3804
transcr_199779	Ankyrin-2 {ECO:0000250|UniProtKB:Q01484}	ANK2_MOUSE 3894 3811
transcr_200895	Ankyrin-2 {ECO:0000250|UniProtKB:Q01484}	ANK2_MOUSE 3894 3811
transcr_201887	Ankyrin-2 {ECO:0000250|UniProtKB:Q01484}	ANK2_MOUSE 3894 3811
transcr_202150	Ankyrin-2 {ECO:0000250|UniProtKB:Q01484}	ANK2_MOUSE 3894 3811
transcr_202269	Ankyrin-2 {ECO:0000250|UniProtKB:Q01484}	ANK2_MOUSE 3894 3811
transcr_202758	Ankyrin-2 {ECO:0000250|UniProtKB:Q01484}	ANK2_MOUSE 3894 3811
transcr_202900	Ankyrin-2 {ECO:0000250|UniProtKB:Q01484}	ANK2_MOUSE 3894 3811
transcr_203166	Ankyrin-2 {ECO:0000250|UniProtKB:Q01484}	ANK2_MOUSE 3894 3811
transcr_203253	Ankyrin-2 {ECO:0000250|UniProtKB:Q01484}	ANK2_MOUSE 3894 3811
transcr_201975	Ankyrin-2 {ECO:0000250|UniProtKB:Q01484}	ANK2_MOUSE 3894 3815
transcr_163000	Ankyrin-2 {ECO:0000250|UniProtKB:Q01484}	ANK2_MOUSE 3894 3837
transcr_201639	Ankyrin-2 {ECO:0000250|UniProtKB:Q01484}	ANK2_MOUSE 3894 3837
transcr_144519	Ankyrin repeat and EF-hand domain-containing protein 1	ANKE1_MOUSE 668 3
transcr_143176	Progressive ankylosis protein homolog B	ANKHB_DANRE 487 392
transcr_168609	Progressive ankylosis protein homolog B	ANKHB_DANRE 487 392
transcr_182903	Ankyrin repeat and SAM domain-containing protein 6	ANKS6_DANRE 733 571
transcr_182903	Ankyrin repeat and SAM domain-containing protein 6	ANKS6_HUMAN 705 5
transcr_188212	Ankyrin repeat and zinc finger domain-containing protein 1	ANKZ1_HUMAN 724 15
transcr_188623	Ankyrin repeat and zinc finger domain-containing protein 1	ANKZ1_HUMAN 724 15
transcr_189506	Ankyrin repeat and zinc finger domain-containing protein 1	ANKZ1_HUMAN 724 15
transcr_189844	Ankyrin repeat and zinc finger domain-containing protein 1	ANKZ1_HUMAN 724 15
transcr_98547	Protein arginine N-methyltransferase 1	ANM1_HUMAN 293 12
transcr_147320	Protein arginine N-methyltransferase 1	ANM1_HUMAN 294 12
transcr_143398	Protein arginine N-methyltransferase 1 {ECO:0000312|EMBL:AAH74614.1}	ANM1_XENTR 326 27
transcr_186022	Protein arginine N-methyltransferase 6	ANM6_DANRE 7 343
transcr_82335	Protein arginine N-methyltransferase 7	ANM7_DANRE 597 466
transcr_149229	Protein arginine N-methyltransferase 8-B	ANM8B_DANRE 419 1
transcr_151917	Protein arginine N-methyltransferase 8-B	ANM8B_DANRE 419 1
transcr_149243	Putative protein arginine N-methyltransferase 9	ANM9_HUMAN 841 247
transcr_165484	Anoctamin-10	ANO10_MOUSE 593 312
transcr_188839	Anoctamin-5	ANO5_HUMAN 58 444
transcr_190476	Anoctamin-5	ANO5_HUMAN 58 490
transcr_188839	Anoctamin-5	ANO5_HUMAN 893 460
transcr_190476	Anoctamin-5	ANO5_HUMAN 893 497
transcr_186291	Anoctamin-5	ANO5_HUMAN 893 58
transcr_186705	Anoctamin-5	ANO5_HUMAN 893 58
transcr_79553	Anoctamin-7	ANO7_MOUSE 835 648
transcr_199137	Anoctamin-8	ANO8_HUMAN 513 32
transcr_199698	Anoctamin-8	ANO8_HUMAN 513 32
transcr_197625	Anoctamin-8	ANO8_HUMAN 607 1099
transcr_199698	Anoctamin-8	ANO8_HUMAN 738 1099
transcr_189898	Anoctamin-8	ANO8_HUMAN 976 1057
transcr_141727	Anoctamin-9	ANO9_HUMAN 710 425
transcr_132801	Anoctamin-9 {ECO:0000250|UniProtKB:A1A5B4}	ANO9_MOUSE 701 469
transcr_148917	Atrial natriuretic peptide receptor 1	ANPRA_HUMAN 854 624
transcr_120411	Atrial natriuretic peptide receptor 2	ANPRB_ANGJA 917 1043
transcr_148917	Atrial natriuretic peptide receptor 2	ANPRB_ANGJA 917 1043
transcr_157916	Ankyrin repeat domain-containing protein 10	ANR10_CHICK 247 150
transcr_192211	Ankyrin repeat domain-containing protein 10	ANR10_CHICK 247 150
transcr_196762	Ankyrin repeat domain-containing protein 10	ANR10_CHICK 247 150
transcr_202555	Ankyrin repeat domain-containing protein 10	ANR10_CHICK 247 150
transcr_109859	Ankyrin repeat domain-containing protein 10	ANR10_CHICK 3 149
transcr_157916	Ankyrin repeat domain-containing protein 10	ANR10_CHICK 3 149
transcr_128829	Ankyrin repeat domain-containing protein 10	ANR10_CHICK 3 247
transcr_172733	Ankyrin repeat domain-containing protein 10	ANR10_MOUSE 415 326
transcr_173527	Ankyrin repeat domain-containing protein 10	ANR10_MOUSE 415 326
transcr_146222	Ankyrin repeat domain-containing protein 22	ANR22_HUMAN 5 190
transcr_133666	Ankyrin repeat domain-containing protein 26	ANR26_HUMAN 1651 1362
transcr_117546	Ankyrin repeat domain-containing protein 39	ANR39_BOVIN 137 12
transcr_118003	Ankyrin repeat domain-containing protein 54	ANR54_DANRE 315 1
transcr_108031	Ankyrin repeat domain-containing protein 66	ANR66_HUMAN 218 114
transcr_96803	Ankyrin repeat domain-containing protein 66	ANR66_HUMAN 65 218
transcr_124447	Annexin A11	ANX11_HUMAN 502 1
transcr_128452	Annexin A11	ANX11_HUMAN 505 401
transcr_172320	Annexin A11	ANX11_HUMAN 52 427
transcr_166041	Annexin A13	ANX13_HUMAN 81 239
transcr_149346	Annexin A13	ANX13_HUMAN 81 316
transcr_132563	Annexin A13	ANX13_MOUSE 317 210
transcr_135697	Annexin A13	ANX13_MOUSE 317 210
transcr_114502	Annexin A3	ANXA3_HUMAN 7 323
transcr_142940	Annexin A7	ANXA7_BOVIN 389 29
transcr_195168	Clathrin coat assembly protein AP180	AP180_HUMAN 907 749
transcr_194546	Clathrin coat assembly protein AP180	AP180_HUMAN 907 797
transcr_195168	Clathrin coat assembly protein AP180	AP180_MOUSE 697 583
transcr_177248	AP-1 complex-associated regulatory protein	AP1AR_HUMAN 299 1
transcr_101674	AP-1 complex subunit beta-1	AP1B1_HUMAN 857 465
transcr_189781	AP-1 complex subunit gamma-1	AP1G1_HUMAN 68 538
transcr_190909	AP-1 complex subunit gamma-1	AP1G1_HUMAN 68 666
transcr_189781	AP-1 complex subunit gamma-1	AP1G1_HUMAN 817 576
transcr_189632	AP-1 complex subunit gamma-1	AP1G1_MOUSE 817 68
transcr_109224	AP-1 complex subunit sigma-3	AP1S3_MOUSE 154 1
transcr_192787	AP-2 complex subunit alpha-1	AP2A1_HUMAN 977 776
transcr_99218	AP-2 complex subunit alpha-1	AP2A1_MOUSE 746 483
transcr_157447	AP-2 complex subunit beta	AP2B1_BOVIN 937 700
transcr_165822	AP-2 complex subunit beta	AP2B1_BOVIN 937 700
transcr_144185	Transcription factor AP-2 gamma	AP2C_HUMAN 450 14
transcr_146395	Transcription factor AP-2 gamma	AP2C_HUMAN 450 14
transcr_171167	AP-3 complex subunit delta-1	AP3D1_MOUSE 830 1
transcr_127911	AP-3 complex subunit mu-2	AP3M2_HUMAN 270 1
transcr_195508	AP-4 complex accessory subunit tepsin	AP4AT_XENLA 170 1
transcr_195508	AP-4 complex accessory subunit tepsin	AP4AT_XENLA 411 309
transcr_143547	AP-4 complex subunit mu-1	AP4M1_BOVIN 178 1
transcr_127770	AP-4 complex subunit mu-1	AP4M1_BOVIN 243 1
transcr_181951	AP-5 complex subunit mu-1	AP5M1_HUMAN 395 1
transcr_182322	AP-5 complex subunit mu-1	AP5M1_HUMAN 436 1
transcr_180715	AP-5 complex subunit mu-1	AP5M1_HUMAN 490 1
transcr_163313	Amyloid beta A4 precursor protein-binding family A member 1	APBA1_HUMAN 837 424
transcr_187877	Amyloid beta A4 precursor protein-binding family A member 1	APBA1_MOUSE 842 510
transcr_185288	Amyloid beta A4 precursor protein-binding family A member 1	APBA1_MOUSE 842 526
transcr_166178	Amyloid beta A4 precursor protein-binding family A member 1	APBA1_RAT 770 426
transcr_155645	Amyloid beta A4 precursor protein-binding family A member 2	APBA2_RAT 750 419
transcr_162092	Amyloid beta A4 precursor protein-binding family A member 2	APBA2_RAT 750 553
transcr_193643	Amyloid protein-binding protein 2	APBP2_HUMAN 584 1
transcr_101195	Anaphase-promoting complex subunit 15	APC15_DANRE 121 1
transcr_104180	Anaphase-promoting complex subunit 15	APC15_DANRE 121 1
transcr_132411	Anaphase-promoting complex subunit 16	APC16_PONAB 19 108
transcr_202785	Adenomatous polyposis coli protein 2	APC2_HUMAN 273 2281
transcr_127002	Anaphase-promoting complex subunit 4	APC4_HUMAN 751 423
transcr_161913	Anaphase-promoting complex subunit 4	APC4_HUMAN 751 583
transcr_159742	Anaphase-promoting complex subunit 4	APC4_HUMAN 8 751
transcr_161913	Anaphase-promoting complex subunit 4	APC4_HUMAN 9 595
transcr_118789	Anaphase-promoting complex subunit 7	APC7_MOUSE 565 352
transcr_188910	DNA-(apurinic or apyrimidinic site) lyase	APEX1_DANRE 310 3
transcr_189800	DNA-(apurinic or apyrimidinic site) lyase	APEX1_DANRE 310 3
transcr_155785	Apoptosis inhibitor 5	API5_CHICK 499 3
transcr_135551	Apelin receptor B	APJB_DANRE 359 10
transcr_128594	Aprataxin and PNK-like factor	APLF_BOVIN 485 350
transcr_165100	Aprataxin and PNK-like factor	APLF_HUMAN 4 192
transcr_170295	Aprataxin and PNK-like factor	APLF_HUMAN 4 192
transcr_98333	Apolipoprotein D	APOD_MOUSE 185 14
transcr_104515	Beta-2-glycoprotein 1	APOH_HUMAN 334 246
transcr_111892	Beta-2-glycoprotein 1	APOH_HUMAN 334 246
transcr_132034	Adenine phosphoribosyltransferase {ECO:0000255|HAMAP-Rule:MF_00004}	APT_JANSC 24 160
transcr_159281	Adenine phosphoribosyltransferase {ECO:0000255|HAMAP-Rule:MF_00004}	APT_THEFY 17 152
transcr_159555	Adenine phosphoribosyltransferase {ECO:0000255|HAMAP-Rule:MF_00004}	APT_THEFY 17 152
transcr_102828	Aprataxin	APTX_TAKRU 57 1
transcr_102828	Aprataxin	APTX_TAKRU 98 354
transcr_124474	Aquaporin-12	AQP12_MOUSE 36 274
transcr_186735	Intron-binding protein aquarius	AQR_HUMAN 8 1444
transcr_130132	ADP-ribosylation factor-like protein 13B	AR13B_HUMAN 282 1
transcr_141422	ADP-ribosylation factor-like protein 13B	AR13B_HUMAN 282 1
transcr_131385	ADP-ribosylation factor-like protein 13B	AR13B_HUMAN 334 1
transcr_141009	ADP-ribosylation factor-like protein 13B	AR13B_HUMAN 334 1
transcr_125531	cAMP-regulated phosphoprotein 19-A	AR19A_XENLA 117 1
transcr_142284	ADP-ribosylation factor-like protein 2-binding protein	AR2BP_DANRE 152 1
transcr_144881	ADP-ribosylation factor-like protein 2-binding protein	AR2BP_DANRE 152 1
transcr_133985	ADP-ribosylation factor-like protein 2-binding protein	AR2BP_DANRE 152 13
transcr_148496	ADP-ribosylation factor-like protein 2-binding protein	AR2BP_DANRE 37 152
transcr_149919	ADP-ribosylation factor-like protein 2-binding protein	AR2BP_DANRE 37 152
transcr_178704	Serine/threonine-protein kinase A-Raf	ARAF_PIG 437 33
transcr_136978	All-trans retinoic acid-induced differentiation factor	ARAID_DANRE 228 13
transcr_71950	Arf-GAP with Rho-GAP domain, ANK repeat and PH domain-containing protein 1	ARAP1_MOUSE 1158 1023
transcr_159720	ADP-ribosylation factor 1	ARF1_XENLA 181 1
transcr_157482	ADP-ribosylation factor 3	ARF3_TAKRU 181 1
transcr_112511	ADP-ribosylation factor 4	ARF4_BOVIN 152 1
transcr_151515	ADP-ribosylation factor 6	ARF6_CHICK 175 1
transcr_175126	ADP-ribosylation factor 6	ARF6_CHICK 175 1
transcr_183660	ADP-ribosylation factor GTPase-activating protein 1	ARFG1_RAT 415 272
transcr_130382	ADP-ribosylation factor GTPase-activating protein 3	ARFG3_MOUSE 476 1
transcr_168382	Arfaptin-1	ARFP1_HUMAN 372 105
transcr_168382	Arfaptin-1	ARFP1_HUMAN 67 1
transcr_179588	Arfaptin-1	ARFP1_RAT 365 104
transcr_199454	Rho guanine nucleotide exchange factor 28	ARG28_MOUSE 936 617
transcr_112037	Rho guanine nucleotide exchange factor 33	ARG33_HUMAN 29 135
transcr_136536	Arginase-2, mitochondrial	ARGI2_HUMAN 352 152
transcr_136536	Arginase, non-hepatic 1	ARGN1_XENLA 21 141
transcr_107898	Arginase, non-hepatic 2	ARGN2_XENLA 45 339
transcr_194273	Low density lipoprotein receptor adapter protein 1	ARH_HUMAN 260 1
transcr_136695	Rho guanine nucleotide exchange factor 2	ARHG2_PIG 842 453
transcr_180996	Rho guanine nucleotide exchange factor 7	ARHG7_MOUSE 862 39
transcr_182941	Rho guanine nucleotide exchange factor 7	ARHG7_MOUSE 862 39
transcr_193070	Rho guanine nucleotide exchange factor 11	ARHGB_HUMAN 609 1081
transcr_200350	Rho guanine nucleotide exchange factor 11	ARHGB_RAT 35 1458
transcr_174198	Rho guanine nucleotide exchange factor 12	ARHGC_HUMAN 1180 1007
transcr_188184	Rho guanine nucleotide exchange factor 17	ARHGH_MOUSE 1245 1057
transcr_199460	Rho guanine nucleotide exchange factor 18	ARHGI_HUMAN 183 1104
transcr_199454	Rho guanine nucleotide exchange factor 18	ARHGI_HUMAN 358 1104
transcr_162182	Poly(ADP-ribose) glycohydrolase ARH3	ARHL2_DANRE 350 3
transcr_142839	E3 ubiquitin-protein ligase arih1	ARI1_DANRE 527 179
transcr_186147	AT-rich interactive domain-containing protein 1B	ARI1B_HUMAN 2130 1464
transcr_74544	AT-rich interactive domain-containing protein 3A	ARI3A_DANRE 75 226
transcr_195561	AT-rich interactive domain-containing protein 4B	ARI4B_RAT 1228 1
transcr_196173	AT-rich interactive domain-containing protein 4B	ARI4B_RAT 1228 1
transcr_192723	AT-rich interactive domain-containing protein 4B	ARI4B_RAT 411 1
transcr_161078	Helicase ARIP4	ARIP4_XENTR 879 1396
transcr_199404	Helicase ARIP4	ARIP4_XENTR 89 1396
transcr_163996	ADP-ribosylation factor-like protein 14	ARL14_HUMAN 192 13
transcr_122636	ADP-ribosylation factor-like protein 4A	ARL4A_HUMAN 200 1
transcr_134725	ADP-ribosylation factor-like protein 4D	ARL4D_MOUSE 200 1
transcr_121015	ADP-ribosylation factor-like protein 4D	ARL4D_MOUSE 201 1
transcr_103694	ADP-ribosylation factor-like protein 5A	ARL5A_BOVIN 164 1
transcr_142000	ADP-ribosylation factor-like protein 5B	ARL5B_MOUSE 130 1
transcr_152692	ADP-ribosylation factor-like protein 5B	ARL5B_MOUSE 16 113
transcr_192934	ADP-ribosylation factor-like protein 8A	ARL8A_HUMAN 154 1
transcr_192617	ADP-ribosylation factor-like protein 8A	ARL8A_HUMAN 186 1
transcr_193435	ADP-ribosylation factor-like protein 8A	ARL8A_HUMAN 186 1
transcr_179541	ADP-ribosylation factor-like protein 9	ARL9_HUMAN 182 15
transcr_154777	ADP-ribosylation factor-like protein 9	ARL9_HUMAN 185 15
transcr_121460	Argininosuccinate lyase	ARLY_LITCT 357 2
transcr_151156	Argininosuccinate lyase	ARLY_LITCT 85 461
transcr_187640	Armadillo repeat-containing protein 1	ARMC1_BOVIN 282 13
transcr_150015	Armadillo repeat-containing protein 2	ARMC2_HUMAN 577 23
transcr_159577	Armadillo repeat-containing protein 2	ARMC2_HUMAN 762 23
transcr_179394	Armadillo repeat-containing protein 3	ARMC3_HUMAN 103 1
transcr_177143	Armadillo repeat-containing protein 3	ARMC3_HUMAN 476 1
transcr_178618	Armadillo repeat-containing protein 3	ARMC3_HUMAN 476 1
transcr_175334	Armadillo repeat-containing protein 3	ARMC3_HUMAN 872 1
transcr_179394	Armadillo repeat-containing protein 3	ARMC3_HUMAN 872 240
transcr_150319	Armadillo repeat-containing protein 3	ARMC3_HUMAN 872 259
transcr_177143	Armadillo repeat-containing protein 3	ARMC3_MOUSE 879 517
transcr_178618	Armadillo repeat-containing protein 3	ARMC3_MOUSE 879 517
transcr_174652	Armadillo repeat-containing protein 5	ARMC5_MOUSE 808 488
transcr_173426	Armadillo repeat-containing protein 8	ARMC8_DANRE 673 535
transcr_184560	Aryl hydrocarbon receptor nuclear translocator	ARNT_HUMAN 9 76
transcr_184560	Aryl hydrocarbon receptor nuclear translocator	ARNT_ONCMY 81 723
transcr_187642	Aryl hydrocarbon receptor nuclear translocator	ARNT_ONCMY 81 723
transcr_111062	Active regulator of SIRT1	AROS_CHICK 97 1
transcr_117549	cAMP-regulated phosphoprotein 19	ARP19_RAT 112 1
transcr_194711	cAMP-regulated phosphoprotein 21	ARP21_MOUSE 498 102
transcr_197478	cAMP-regulated phosphoprotein 21	ARP21_MOUSE 498 102
transcr_198213	cAMP-regulated phosphoprotein 21	ARP21_MOUSE 498 102
transcr_201455	cAMP-regulated phosphoprotein 21	ARP21_MOUSE 498 102
transcr_193266	cAMP-regulated phosphoprotein 21	ARP21_MOUSE 498 131
transcr_195645	cAMP-regulated phosphoprotein 21	ARP21_MOUSE 498 131
transcr_115678	Actin-related protein 2/3 complex subunit 2	ARPC2_PONAB 298 1
transcr_144681	Actin-related protein 2/3 complex subunit 2 {ECO:0000250|UniProtKB:O15144}	ARPC2_RAT 260 1
transcr_142133	Actin-related protein 2/3 complex subunit 3	ARPC3_HUMAN 175 1
transcr_171492	Actin-related protein 2/3 complex subunit 3	ARPC3_HUMAN 178 1
transcr_172147	Actin-related protein 2/3 complex subunit 4	ARPC4_MOUSE 168 1
transcr_177993	Actin-related protein 2/3 complex subunit 4	ARPC4_MOUSE 168 1
transcr_179154	Actin-related protein 2/3 complex subunit 4	ARPC4_MOUSE 168 1
transcr_185689	Actin-related protein 2/3 complex subunit 4	ARPC4_MOUSE 168 1
transcr_195661	Actin-related protein 2/3 complex subunit 4	ARPC4_MOUSE 168 1
transcr_110905	Beta-arrestin-1	ARRB1_BOVIN 234 1
transcr_141502	Beta-arrestin-1	ARRB1_BOVIN 340 1
transcr_110905	Beta-arrestin-1	ARRB1_HUMAN 356 234
transcr_92013	Arrestin domain-containing protein 3	ARRD3_HUMAN 96 1
transcr_127874	Arrestin domain-containing protein 3	ARRD3_MOUSE 309 132
transcr_127874	Arrestin domain-containing protein 3	ARRD3_RAT 2 119
transcr_175405	Arylsulfatase A	ARSA_BOVIN 502 313
transcr_182559	Arylsulfatase A	ARSA_BOVIN 502 313
transcr_141764	Arylsulfatase K	ARSK_DANRE 521 1
transcr_169029	Armadillo repeat protein deleted in velo-cardio-facial syndrome	ARVC_HUMAN 879 345
transcr_116269	Arylamine N-acetyltransferase, pineal gland isozyme NAT-10	ARY1_CHICK 123 1
transcr_116269	Arylamine N-acetyltransferase, pineal gland isozyme NAT-10	ARY1_CHICK 31 290
transcr_174840	Arsenite methyltransferase	AS3MT_MOUSE 18 177
transcr_174840	Arsenite methyltransferase	AS3MT_MOUSE 326 187
transcr_169139	Arsenite methyltransferase	AS3MT_MOUSE 352 208
transcr_114074	Acid ceramidase	ASAH1_MACFA 252 154
transcr_114074	Acid ceramidase	ASAH1_PANTR 395 247
transcr_118430	Mannose-specific lectin	ASAL_ALLSA 29 135
transcr_160648	Arf-GAP with SH3 domain, ANK repeat and PH domain-containing protein 1	ASAP1_MOUSE 882 1147
transcr_181855	Arf-GAP with SH3 domain, ANK repeat and PH domain-containing protein 1	ASAP1_MOUSE 882 1147
transcr_190013	Arf-GAP with SH3 domain, ANK repeat and PH domain-containing protein 1	ASAP1_MOUSE 882 1147
transcr_198140	Arf-GAP with SH3 domain, ANK repeat and PH domain-containing protein 1	ASAP1_MOUSE 882 1147
transcr_199377	Arf-GAP with SH3 domain, ANK repeat and PH domain-containing protein 2	ASAP2_HUMAN 1006 1
transcr_183769	Arf-GAP with SH3 domain, ANK repeat and PH domain-containing protein 3	ASAP3_HUMAN 762 42
transcr_188029	Ankyrin repeat and SOCS box protein 14	ASB14_MOUSE 7 587
transcr_192117	Ankyrin repeat and SOCS box protein 14	ASB14_RAT 83 248
transcr_108531	Ankyrin repeat and SOCS box protein 16	ASB16_MOUSE 355 1
transcr_176002	Ankyrin repeat and SOCS box protein 2	ASB2_MOUSE 518 221
transcr_174746	Ankyrin repeat and SOCS box protein 2	ASB2_MOUSE 630 221
transcr_160170	Ankyrin repeat and SOCS box protein 2	ASB2_RAT 349 128
transcr_160170	Ankyrin repeat and SOCS box protein 2	ASB2_RAT 631 355
transcr_160020	Ankyrin repeat and SOCS box protein 3	ASB3_HUMAN 259 1
transcr_158271	Ankyrin repeat and SOCS box protein 3	ASB3_HUMAN 503 1
transcr_160020	Ankyrin repeat and SOCS box protein 3	ASB3_HUMAN 503 260
transcr_128844	Ankyrin repeat and SOCS box protein 5	ASB5_BOVIN 66 134
transcr_168332	Ankyrin repeat and SOCS box protein 5	ASB5_BOVIN 66 224
transcr_129932	Ankyrin repeat and SOCS box protein 5	ASB5_BOVIN 66 289
transcr_126226	Ankyrin repeat and SOCS box protein 5	ASB5_BOVIN 66 329
transcr_153323	Ankyrin repeat and SOCS box protein 6	ASB6_MOUSE 417 327
transcr_168316	Ankyrin repeat and SOCS box protein 7	ASB7_MOUSE 318 1
transcr_181427	Ankyrin repeat and SOCS box protein 8	ASB8_BOVIN 286 1
transcr_144408	Activating signal cointegrator 1 complex subunit 1	ASCC1_MOUSE 102 1
transcr_141387	Activating signal cointegrator 1 complex subunit 1	ASCC1_MOUSE 356 1
transcr_142405	Activating signal cointegrator 1 complex subunit 1	ASCC1_MOUSE 356 1
transcr_144408	Activating signal cointegrator 1 complex subunit 1	ASCC1_MOUSE 356 191
transcr_191573	Activating signal cointegrator 1 complex subunit 2	ASCC2_HUMAN 757 4
transcr_193816	Activating signal cointegrator 1 complex subunit 2	ASCC2_HUMAN 757 4
transcr_161332	Isoaspartyl peptidase/L-asparaginase	ASGL1_DANRE 307 163
transcr_166725	Set1/Ash2 histone methyltransferase complex subunit ASH2	ASH2L_HUMAN 627 280
transcr_127274	Set1/Ash2 histone methyltransferase complex subunit ASH2	ASH2L_MOUSE 46 222
transcr_166725	Set1/Ash2 histone methyltransferase complex subunit ASH2	ASH2L_MOUSE 46 222
transcr_187882	Set1/Ash2 histone methyltransferase complex subunit ASH2	ASH2L_MOUSE 622 404
transcr_154480	Ashwin	ASHWN_DANRE 227 18
transcr_142252	Ashwin	ASHWN_DANRE 29 227
transcr_166838	Acid-sensing ion channel 1	ASI1A_DANRE 527 264
transcr_183724	Acid-sensing ion channel 1	ASI1A_DANRE 527 264
transcr_184456	Acid-sensing ion channel 1	ASI1A_DANRE 527 264
transcr_184712	Acid-sensing ion channel 1	ASI1A_DANRE 527 264
transcr_181520	Acid sphingomyelinase-like phosphodiesterase 3b	ASM3B_MOUSE 439 16
transcr_192147	Acid sphingomyelinase-like phosphodiesterase 3b	ASM3B_MOUSE 439 16
transcr_181945	Acid sphingomyelinase-like phosphodiesterase 3b	ASM3B_MOUSE 78 439
transcr_189593	Acid sphingomyelinase-like phosphodiesterase 3b	ASM3B_MOUSE 78 439
transcr_46039	Acetylserotonin O-methyltransferase	ASMT_CHICK 344 276
transcr_154947	Asparagine synthetase domain-containing protein 1	ASND1_DANRE 475 175
transcr_154947	Asparagine synthetase domain-containing protein 1	ASND1_MACFA 630 524
transcr_152268	Putative L-aspartate dehydrogenase	ASPD_DANRE 276 140
transcr_115179	N(4)-(beta-N-acetylglucosaminyl)-L-asparaginase	ASPG_HUMAN 338 25
transcr_198078	Putative Polycomb group protein ASXL2	ASXL2_CHICK 665 12
transcr_184331	Phospholipid-transporting ATPase 11C	AT11C_MOUSE 1097 1
transcr_139166	Phospholipid-transporting ATPase 11C	AT11C_MOUSE 537 1097
transcr_194561	Manganese-transporting ATPase 13A1	AT131_MOUSE 13 1200
transcr_56181	Sodium/potassium-transporting ATPase subunit beta-3	AT1B3_XENLA 195 102
transcr_124467	Sodium/potassium-transporting ATPase subunit beta-3	AT1B3_XENLA 277 130
transcr_156832	Sodium/potassium-transporting ATPase subunit beta-3	AT1B3_XENLA 80 178
transcr_139931	Protein ATP1B4	AT1B4_CHICK 236 1
transcr_140622	Protein ATP1B4	AT1B4_CHICK 320 118
transcr_104566	Protein ATP1B4	AT1B4_CHICK 320 145
transcr_136357	Protein ATP1B4	AT1B4_CHICK 66 320
transcr_133400	Protein ATP1B4	AT1B4_CHICK 90 218
transcr_92515	Protein ATP1B4	AT1B4_RAT 253 131
transcr_140622	Protein ATP1B4	AT1B4_XENLA 32 112
transcr_136649	Protein ATP1B4	AT1B4_XENLA 32 314
transcr_151865	Protein ATP1B4	AT1B4_XENLA 38 213
transcr_154855	Protein ATP1B4	AT1B4_XENLA 38 213
transcr_154163	Sarcoplasmic/endoplasmic reticulum calcium ATPase 2	AT2A2_CHICK 896 1041
transcr_192061	Sarcoplasmic/endoplasmic reticulum calcium ATPase 2	AT2A2_RAT 1043 1
transcr_176756	Plasma membrane calcium-transporting ATPase 1	AT2B1_CHICK 214 139
transcr_105254	ATP synthase subunit s-like protein	AT5SL_BOVIN 39 247
transcr_110297	ATP synthase subunit s-like protein	AT5SL_BOVIN 74 247
transcr_198518	Ataxin-7-like protein 1	AT7L1_BOVIN 22 119
transcr_198518	Ataxin-7-like protein 1	AT7L1_HUMAN 532 165
transcr_145408	Ataxin-7-like protein 2	AT7L2_HUMAN 459 24
transcr_199221	Ataxin-7-like protein 3 {ECO:0000255|HAMAP-Rule:MF_03047}	AT7L3_DANRE 225 1
transcr_197102	Ataxin-7-like protein 3 {ECO:0000255|HAMAP-Rule:MF_03047}	AT7L3_DANRE 366 1
transcr_197435	Ataxin-7-like protein 3 {ECO:0000255|HAMAP-Rule:MF_03047}	AT7L3_DANRE 366 1
transcr_170011	Ataxin-7-like protein 3 {ECO:0000255|HAMAP-Rule:MF_03047}	AT7L3_DANRE 366 211
transcr_199221	Ataxin-7-like protein 3 {ECO:0000255|HAMAP-Rule:MF_03047}	AT7L3_DANRE 366 211
transcr_79706	Phospholipid-transporting ATPase IA	AT8A1_HUMAN 349 180
transcr_99933	Phospholipid-transporting ATPase IA	AT8A1_HUMAN 349 180
transcr_153066	Phospholipid-transporting ATPase ID	AT8B2_MOUSE 542 1164
transcr_131086	Probable phospholipid-transporting ATPase IM	AT8B4_HUMAN 927 581
transcr_160132	ATPase family AAA domain-containing protein 5	ATAD5_MOUSE 1825 1383
transcr_174580	Alpha-tubulin N-acetyltransferase 1 {ECO:0000255|HAMAP-Rule:MF_03130}	ATAT_DANRE 288 210
transcr_191638	Alpha-tubulin N-acetyltransferase 1 {ECO:0000255|HAMAP-Rule:MF_03130}	ATAT_DANRE 288 210
transcr_186426	Alpha-tubulin N-acetyltransferase 1 {ECO:0000255|HAMAP-Rule:MF_03130}	ATAT_DANRE 297 190
transcr_156316	Caytaxin	ATCAY_HUMAN 333 181
transcr_110614	Caytaxin	ATCAY_MACFA 333 245
transcr_49908	Caytaxin	ATCAY_MACFA 333 245
transcr_124886	Caytaxin	ATCAY_MACFA 355 244
transcr_156316	Caytaxin	ATCAY_MOUSE 182 1
transcr_133170	Caytaxin	ATCAY_RAT 333 1
transcr_111049	Caytaxin	ATCAY_RAT 56 231
transcr_156823	ATPase family AAA domain-containing protein 1-A	ATD1A_DANRE 380 19
transcr_182669	ATPase family AAA domain-containing protein 1-A	ATD1A_DANRE 380 19
transcr_165618	Cyclic AMP-dependent transcription factor ATF-2	ATF2_CHICK 131 1
transcr_170311	Cyclic AMP-dependent transcription factor ATF-2	ATF2_CHICK 33 131
transcr_177353	Cyclic AMP-dependent transcription factor ATF-2	ATF2_CHICK 487 1
transcr_165618	Cyclic AMP-dependent transcription factor ATF-2	ATF2_CHICK 487 192
transcr_170311	Cyclic AMP-dependent transcription factor ATF-2	ATF2_CHICK 487 192
transcr_165472	Cyclic AMP-dependent transcription factor ATF-4	ATF4_RAT 49 344
transcr_155789	Cyclic AMP-dependent transcription factor ATF-4	ATF4_RAT 69 344
transcr_142777	Cyclic AMP-dependent transcription factor ATF-4	ATF4_RAT 83 344
transcr_158440	Cyclic AMP-dependent transcription factor ATF-5	ATF5_MOUSE 281 207
transcr_155599	Cyclic AMP-dependent transcription factor ATF-5	ATF5_RAT 279 207
transcr_168612	Autophagy-related protein 16	ATG16_XENTR 130 13
transcr_186332	Autophagy-related protein 16	ATG16_XENTR 130 13
transcr_192594	Autophagy-related protein 16	ATG16_XENTR 130 13
transcr_186332	Autophagy-related protein 16	ATG16_XENTR 622 306
transcr_162227	Autophagy-related protein 2 homolog A	ATG2A_XENTR 1997 1611
transcr_164985	Autophagy-related protein 2 homolog A	ATG2A_XENTR 1997 1694
transcr_160494	Cysteine protease ATG4D	ATG4D_PIG 469 1
transcr_184773	Autophagy-related protein 9A	ATG9A_HUMAN 839 1
transcr_185069	Autophagy-related protein 9A	ATG9A_HUMAN 839 1
transcr_86805	ADAMTS-like protein 1	ATL1_HUMAN 1725 1610
transcr_138332	ADAMTS-like protein 2	ATL2_HUMAN 950 739
transcr_95294	RING-H2 finger protein ATL72	ATL72_ARATH 171 114
transcr_197153	Atlastin-1	ATLA1_MACFA 557 139
transcr_140921	Atlastin-2	ATLA2_MOUSE 544 360
transcr_140921	Atlastin-2	ATLA2_XENLA 324 141
transcr_146176	Atlastin-3	ATLA3_HUMAN 521 22
transcr_169399	Atrophin-1	ATN1_RAT 1183 1073
transcr_169811	Atrophin-1	ATN1_RAT 1183 1073
transcr_169399	Atrophin-1	ATN1_RAT 816 719
transcr_169811	Atrophin-1	ATN1_RAT 816 719
transcr_85402	Protein atonal homolog 1	ATOH1_PANTR 227 168
transcr_120232	Protein atonal homolog 1	ATOH1_PANTR 354 124
transcr_117796	Mitochondrial inner membrane protease ATP23 homolog	ATP23_DANRE 27 254
transcr_129701	ATP synthase-coupling factor 6, mitochondrial	ATP5J_PIG 69 1
transcr_155061	ATP synthase subunit s, mitochondrial	ATP5S_BOVIN 98 199
transcr_131969	ATP synthase subunit alpha, mitochondrial	ATPA_MOUSE 60 552
transcr_131213	ATP synthase mitochondrial F1 complex assembly factor 1	ATPF1_DANRE 298 111
transcr_123943	ATP synthase mitochondrial F1 complex assembly factor 1	ATPF1_DANRE 298 132
transcr_128572	ATP synthase mitochondrial F1 complex assembly factor 1	ATPF1_DANRE 298 146
transcr_131213	ATP synthase mitochondrial F1 complex assembly factor 1	ATPF1_DANRE 6 111
transcr_128572	ATP synthase mitochondrial F1 complex assembly factor 1	ATPF1_DANRE 6 142
transcr_183770	ATP synthase subunit f, mitochondrial	ATPK_RAT 88 7
transcr_179769	Serine/threonine-protein kinase ATR	ATR_MOUSE 2635 1650
transcr_179769	Serine/threonine-protein kinase ATR	ATR_MOUSE 986 1239
transcr_167504	A disintegrin and metalloproteinase with thrombospondin motifs 12	ATS12_HUMAN 904 1005
transcr_66674	A disintegrin and metalloproteinase with thrombospondin motifs 12	ATS12_MOUSE 352 179
transcr_167375	A disintegrin and metalloproteinase with thrombospondin motifs 12	ATS12_MOUSE 908 1577
transcr_148890	A disintegrin and metalloproteinase with thrombospondin motifs 2	ATS2_BOVIN 532 1047
transcr_103836	A disintegrin and metalloproteinase with thrombospondin motifs 2	ATS2_BOVIN 648 379
transcr_107101	A disintegrin and metalloproteinase with thrombospondin motifs 3	ATS3_HUMAN 942 1072
transcr_188682	A disintegrin and metalloproteinase with thrombospondin motifs 5	ATS5_HUMAN 930 599
transcr_167504	A disintegrin and metalloproteinase with thrombospondin motifs 7	ATS7_MOUSE 1639 1493
transcr_199486	Ataxin-1	ATX1_MOUSE 790 1
transcr_175684	Ataxin-1	ATX1_RAT 789 1
transcr_183959	Ataxin-10	ATX10_XENTR 44 128
transcr_183959	Ataxin-10	ATX10_XENTR 481 165
transcr_142237	Ancient ubiquitous protein 1	AUP1_DANRE 421 36
transcr_146466	Ancient ubiquitous protein 1	AUP1_DANRE 66 421
transcr_158766	Aurora kinase A-B	AURAB_XENLA 394 21
transcr_117125	Aurora kinase B	AURKB_DANRE 315 1
transcr_188697	Autism susceptibility gene 2 protein	AUTS2_HUMAN 564 1259
transcr_189569	Autism susceptibility gene 2 protein	AUTS2_HUMAN 564 1259
transcr_92314	Autism susceptibility gene 2 protein	AUTS2_HUMAN 75 167
transcr_203214	Autism susceptibility gene 2 protein	AUTS2_HUMAN 788 543
transcr_203214	Autism susceptibility gene 2 protein	AUTS2_HUMAN 975 1242
transcr_172941	Cell death regulator Aven	AVEN_MOUSE 69 342
transcr_175221	Axonemal dynein light chain domain-containing protein 1	AXDN1_HUMAN 820 140
transcr_174078	Axonemal dynein light chain domain-containing protein 1	AXDN1_HUMAN 820 156
transcr_177697	Axin-1	AXIN1_DANRE 835 588
transcr_176151	Antizyme inhibitor 1	AZIN1_HUMAN 433 167
transcr_176151	Antizyme inhibitor 1	AZIN1_MOUSE 92 1
transcr_109337	Beta-2-microglobulin	B2MG_ICTPU 5 116
transcr_114189	Beta-2-microglobulin	B2MG_ICTPU 5 116
transcr_195077	Anion exchange protein 2	B3A2_HUMAN 3 1241
transcr_191946	Anion exchange protein 2	B3A2_HUMAN 314 1241
transcr_189975	Band 3 anion exchange protein	B3AT_ONCMY 907 1
transcr_194411	Band 3 anion exchange protein	B3AT_ONCMY 907 279
transcr_170294	Galactosylgalactosylxylosylprotein 3-beta-glucuronosyltransferase 3	B3GA3_MOUSE 335 1
transcr_171196	Galactosylgalactosylxylosylprotein 3-beta-glucuronosyltransferase 3	B3GA3_MOUSE 335 1
transcr_153376	UDP-GalNAc:beta-1,3-N-acetylgalactosaminyltransferase 2	B3GL2_DANRE 377 1
transcr_148646	UDP-GalNAc:beta-1,3-N-acetylgalactosaminyltransferase 2	B3GL2_DANRE 490 1
transcr_123002	UDP-GalNAc:beta-1,3-N-acetylgalactosaminyltransferase 2	B3GL2_DANRE 490 361
transcr_151539	N-acetyllactosaminide beta-1,3-N-acetylglucosaminyltransferase 2	B3GN2_MOUSE 397 22
transcr_175161	N-acetyllactosaminide beta-1,3-N-acetylglucosaminyltransferase 2	B3GN2_MOUSE 5 397
transcr_161580	Lactosylceramide 1,3-N-acetyl-beta-D-glucosaminyltransferase	B3GN5_PIG 377 1
transcr_139552	Beta-1,3-galactosyltransferase 2	B3GT2_MOUSE 415 2
transcr_147033	Beta-1,3-galactosyltransferase 2	B3GT2_MOUSE 422 114
transcr_186378	Beta-1,3-galactosyltransferase 4	B3GT4_RAT 56 371
transcr_160478	Beta-1,3-galactosyltransferase 6	B3GT6_MOUSE 325 1
transcr_161689	Beta-1,3-galactosyltransferase 6	B3GT6_MOUSE 325 1
transcr_82080	Beta-1,4-N-acetylgalactosaminyltransferase 3	B4GN3_HUMAN 993 843
transcr_150763	Beta-1,4-galactosyltransferase 1	B4GT1_HUMAN 397 138
transcr_187751	Beta-1,4-galactosyltransferase 2	B4GT2_HUMAN 372 222
transcr_106749	Beta-1,4-galactosyltransferase 7	B4GT7_MOUSE 327 217
transcr_172089	Maternal B9.15 protein	B915_XENLA 233 1
transcr_186227	Maternal B9.15 protein	B915_XENLA 233 1
transcr_193277	Maternal B9.15 protein	B915_XENLA 233 1
transcr_121186	Maternal B9.15 protein	B915_XENLA 86 147
transcr_154914	Brain and acute leukemia cytoplasmic protein	BAALC_PIG 141 1
transcr_96963	BTB/POZ domain-containing adapter for CUL3-mediated RhoA degradation protein 2	BACD2_CHICK 129 1
transcr_145623	BTB/POZ domain-containing adapter for CUL3-mediated RhoA degradation protein 2	BACD2_CHICK 314 1
transcr_123363	BTB/POZ domain-containing adapter for CUL3-mediated RhoA degradation protein 2	BACD2_XENLA 313 176
transcr_176870	Beta-secretase 2	BACE2_MOUSE 59 514
transcr_191490	Transcription regulator protein BACH1	BACH1_MOUSE 6 159
transcr_159454	Transcription regulator protein BACH1	BACH1_MOUSE 651 387
transcr_195344	Transcription regulator protein BACH2	BACH2_MOUSE 839 428
transcr_168884	Bcl2-associated agonist of cell death	BAD_HUMAN 63 147
transcr_182470	Barrier-to-autointegration factor	BAF_DANRE 90 1
transcr_177575	IgA FC receptor	BAG_STRAG 941 830
transcr_163053	BAG family molecular chaperone regulator 1	BAG1_HUMAN 345 139
transcr_154839	Large proline-rich protein BAG6	BAG6_DANRE 650 1160
transcr_179105	Large proline-rich protein BAG6	BAG6_DANRE 650 1160
transcr_195861	Large proline-rich protein BAG6	BAG6_DANRE 981 1157
transcr_202005	Large proline-rich protein BAG6	BAG6_RAT 12 1116
transcr_200093	Large proline-rich protein BAG6	BAG6_RAT 12 1145
transcr_118652	Bromo adjacent homology domain-containing 1 protein	BAHD1_MOUSE 749 360
transcr_185096	Bromo adjacent homology domain-containing 1 protein	BAHD1_MOUSE 772 307
transcr_173917	Bromo adjacent homology domain-containing 1 protein	BAHD1_MOUSE 772 654
transcr_157666	Brain-specific angiogenesis inhibitor 1	BAI1_MOUSE 1582 1484
transcr_168965	Brain-specific angiogenesis inhibitor 3	BAI3_HUMAN 975 1425
transcr_176892	Brain-specific angiogenesis inhibitor 3	BAI3_HUMAN 975 1481
transcr_137490	Brain-specific angiogenesis inhibitor 3	BAI3_MOUSE 1522 1196
transcr_168965	Brain-specific angiogenesis inhibitor 3	BAI3_MOUSE 1522 1422
transcr_176892	Brain-specific angiogenesis inhibitor 3	BAI3_MOUSE 1522 1459
transcr_147713	Brain-specific angiogenesis inhibitor 3	BAI3_MOUSE 975 1522
transcr_178252	Brain-specific angiogenesis inhibitor 1-associated protein 2	BAIP2_CRIGR 3 248
transcr_194697	BAI1-associated protein 3	BAIP3_MOUSE 769 1133
transcr_137162	B-cell receptor-associated protein 29	BAP29_MOUSE 65 238
transcr_141280	B-cell receptor-associated protein 29	BAP29_PONAB 239 1
transcr_152347	Basigin	BASI_CHICK 388 172
transcr_162182	b(0,+)-type amino acid transporter 1	BAT1_HUMAN 485 336
transcr_95814	Basic leucine zipper transcriptional factor ATF-like	BATF_DANRE 113 1
transcr_190468	Apoptosis regulator BAX	BAX_MOUSE 24 189
transcr_178849	Apoptosis regulator BAX	BAX_MOUSE 3 165
transcr_186569	Apoptosis regulator BAX	BAX_MOUSE 3 189
transcr_187298	Apoptosis regulator BAX	BAX_MOUSE 79 191
transcr_187298	Apoptosis regulator BAX	BAX_MOUSE 80 3
transcr_117321	Basal body-orientation factor 1	BBOF1_DANRE 495 25
transcr_184408	Basal body-orientation factor 1	BBOF1_DANRE 516 25
transcr_115500	B-cell lymphoma/leukemia 11A	BC11A_HUMAN 835 734
transcr_199192	B-cell lymphoma/leukemia 11B	BC11B_HUMAN 894 191
transcr_162223	Protein BCCIP homolog	BCCIP_DANRE 301 1
transcr_134637	B-cell lymphoma 6 protein homolog	BCL6_CHICK 708 1
transcr_171702	B-cell CLL/lymphoma 7 protein family member A	BCL7A_DANRE 85 200
transcr_167280	BCL-6 corepressor-like protein 1	BCORL_MOUSE 1774 1403
transcr_155050	D-beta-hydroxybutyrate dehydrogenase, mitochondrial	BDH_RAT 341 107
transcr_124102	D-beta-hydroxybutyrate dehydrogenase, mitochondrial	BDH_RAT 55 341
transcr_155050	D-beta-hydroxybutyrate dehydrogenase, mitochondrial	BDH_RAT 91 55
transcr_111190	3-hydroxybutyrate dehydrogenase type 2	BDH2_DANRE 245 1
transcr_128391	Brain-derived neurotrophic factor	BDNF_XIPMA 269 1
transcr_129462	Brain-derived neurotrophic factor	BDNF_XIPMA 269 1
transcr_132762	Brain-derived neurotrophic factor	BDNF_XIPMA 269 1
transcr_133810	Brain-derived neurotrophic factor	BDNF_XIPMA 269 1
transcr_134082	Brain-derived neurotrophic factor	BDNF_XIPMA 269 1
transcr_200077	Transcription factor TFIIIB component B'' homolog	BDP1_HUMAN 407 140
transcr_200217	Transcription factor TFIIIB component B'' homolog	BDP1_HUMAN 407 140
transcr_200227	Transcription factor TFIIIB component B'' homolog	BDP1_HUMAN 407 140
transcr_190627	Protein BEAN1	BEAN1_HUMAN 24 219
transcr_175279	Brain-enriched guanylate kinase-associated protein	BEGIN_HUMAN 593 104
transcr_162696	Brain-enriched guanylate kinase-associated protein	BEGIN_HUMAN 593 156
transcr_191813	Brain-enriched guanylate kinase-associated protein	BEGIN_HUMAN 593 2
transcr_166719	Brain-enriched guanylate kinase-associated protein	BEGIN_HUMAN 593 3
transcr_177895	BEN domain-containing protein 7	BEND7_MOUSE 118 1
transcr_99049	Bestrophin-3	BEST3_HUMAN 212 1
transcr_189506	Beta-galactosidase	BGAL_BOVIN 449 28
transcr_188212	Beta-galactosidase	BGAL_BOVIN 641 28
transcr_188623	Beta-galactosidase	BGAL_HUMAN 642 463
transcr_189506	Beta-galactosidase	BGAL_HUMAN 642 463
transcr_189844	Beta-galactosidase	BGAL_HUMAN 642 463
transcr_188623	Beta-galactosidase	BGAL_MOUSE 415 30
transcr_189844	Beta-galactosidase	BGAL_MOUSE 415 30
transcr_127797	Class E basic helix-loop-helix protein 23	BHE23_MOUSE 4 223
transcr_154218	Class E basic helix-loop-helix protein 41	BHE41_MOUSE 331 120
transcr_168673	Class E basic helix-loop-helix protein 41	BHE41_MOUSE 331 120
transcr_168673	Class E basic helix-loop-helix protein 41	BHE41_RAT 78 1
transcr_156377	Brain-specific angiogenesis inhibitor 1-associated protein 2-like protein 1	BI2L1_MOUSE 513 1
transcr_118103	Brain-specific angiogenesis inhibitor 1-associated protein 2-like protein 1	BI2L1_RAT 515 390
transcr_116232	Baculoviral IAP repeat-containing protein 5.1-A	BI51A_XENLA 124 12
transcr_119113	Baculoviral IAP repeat-containing protein 5.1-A	BI51A_XENLA 124 12
transcr_153347	Bicaudal D-related protein 1	BICR1_MOUSE 98 547
transcr_176877	Brefeldin A-inhibited guanine nucleotide-exchange protein 1	BIG1_HUMAN 241 1359
transcr_153473	Bridging integrator 2	BIN2_HUMAN 272 13
transcr_154028	Bridging integrator 2	BIN2_HUMAN 272 13
transcr_130884	Bridging integrator 3	BIN3_MOUSE 253 1
transcr_128828	Baculoviral IAP repeat-containing protein 7-A	BIR7A_XENLA 401 136
transcr_161149	Baculoviral IAP repeat-containing protein 7-A	BIR7A_XENLA 92 401
transcr_111604	Biogenesis of lysosome-related organelles complex 1 subunit 1	BL1S1_MOUSE 125 1
transcr_103479	Biogenesis of lysosome-related organelles complex 1 subunit 2	BL1S2_XENTR 21 147
transcr_103895	Biogenesis of lysosome-related organelles complex 1 subunit 2	BL1S2_XENTR 21 147
transcr_135134	Biogenesis of lysosome-related organelles complex 1 subunit 3	BL1S3_MOUSE 180 14
transcr_136411	Biogenesis of lysosome-related organelles complex 1 subunit 5	BL1S5_XENLA 38 184
transcr_141475	Biogenesis of lysosome-related organelles complex 1 subunit 5	BL1S5_XENLA 38 184
transcr_186075	Biogenesis of lysosome-related organelles complex 1 subunit 6	BL1S6_BOVIN 39 172
transcr_188159	Biogenesis of lysosome-related organelles complex 1 subunit 6	BL1S6_BOVIN 39 172
transcr_189261	Biogenesis of lysosome-related organelles complex 1 subunit 6	BL1S6_BOVIN 39 172
transcr_117455	Breast cancer metastasis-suppressor 1-like protein-A	BM1LA_DANRE 323 214
transcr_126217	Aryl hydrocarbon receptor nuclear translocator-like protein 2	BMAL2_CHICK 35 213
transcr_177333	Aryl hydrocarbon receptor nuclear translocator-like protein 2	BMAL2_CHICK 622 35
transcr_144466	Protein brambleberry	BMBL_DANRE 609 6
transcr_129478	Bone morphogenetic protein receptor type-1B	BMR1B_HUMAN 502 270
transcr_186275	Ribosome biogenesis protein BMS1 homolog	BMS1_HUMAN 3 1277
transcr_159124	Ribosome biogenesis protein BMS1 homolog	BMS1_HUMAN 924 3
transcr_134655	BCL2/adenovirus E1B 19 kDa protein-interacting protein 3-like	BNI3L_BOVIN 30 218
transcr_152696	BCL2/adenovirus E1B 19 kDa protein-interacting protein 3-like	BNI3L_BOVIN 57 154
transcr_118625	Biorientation of chromosomes in cell division protein 1	BOD1_MOUSE 27 150
transcr_149039	Protein boule-like	BOLL_HUMAN 27 206
transcr_145348	Protein boule-like	BOLL_HUMAN 278 27
transcr_146457	Protein boule-like	BOLL_MACFA 27 200
transcr_134642	Borealin	BORE1_DANRE 276 27
transcr_137844	Borealin	BORE1_DANRE 77 276
transcr_137730	Cdc42 effector protein 5	BORG3_MOUSE 23 111
transcr_145070	Cdc42 effector protein 4	BORG4_MOUSE 349 1
transcr_193894	Cdc42 effector protein 1	BORG5_RAT 388 22
transcr_95693	Biotin--protein ligase	BPL1_MOUSE 720 591
transcr_108169	Nucleosome-remodeling factor subunit BPTF	BPTF_HUMAN 3035 2868
transcr_105611	BRCA1-associated ATM activator 1	BRAT1_DANRE 822 686
transcr_187991	Breast cancer type 2 susceptibility protein homolog	BRCA2_FELCA 3300 2163
transcr_192343	Bromodomain-containing protein 1	BRD1_HUMAN 767 1
transcr_192962	Bromodomain-containing protein 1	BRD1_HUMAN 767 1
transcr_166373	Bromodomain-containing protein 1	BRD1_HUMAN 922 1058
transcr_192343	Bromodomain-containing protein 1	BRD1_HUMAN 947 1045
transcr_201310	Bromodomain-containing protein 2	BRD2_CANFA 436 25
transcr_200732	Bromodomain-containing protein 2	BRD2_CANFA 762 16
transcr_186185	Bromodomain-containing protein 2	BRD2_CANFA 762 30
transcr_181120	Bromodomain-containing protein 2	BRD2_MOUSE 771 7
transcr_181402	Bromodomain-containing protein 2	BRD2_MOUSE 771 7
transcr_187669	Bromodomain-containing protein 2	BRD2_RAT 708 233
transcr_162113	Bromodomain-containing protein 3	BRD3_HUMAN 643 278
transcr_164715	Bromodomain-containing protein 3	BRD3_HUMAN 643 278
transcr_119157	Bromodomain-containing protein 4	BRD4_HUMAN 44 187
transcr_175642	Bromodomain-containing protein 7	BRD7_CHICK 629 176
transcr_194348	Bromodomain-containing protein 7	BRD7_MOUSE 648 1
transcr_95888	Bromodomain-containing protein 9	BRD9_DANRE 471 205
transcr_187309	Bromodomain-containing protein 9	BRD9_DANRE 630 1
transcr_171431	E3 ubiquitin-protein ligase BRE1B	BRE1B_RAT 670 1002
transcr_123748	Transcription factor IIIB 50 kDa subunit	BRF2_DANRE 5 414
transcr_186142	BRI3-binding protein	BRI3B_MOUSE 38 253
transcr_196778	Bromodomain and PHD finger-containing protein 3	BRPF3_HUMAN 5 1205
transcr_200881	Serine/threonine-protein kinase BRSK2	BRSK2_MOUSE 735 184
transcr_201297	Serine/threonine-protein kinase BRSK2	BRSK2_MOUSE 735 184
transcr_203768	Protein bassoon	BSN_MOUSE 3942 2360
transcr_203776	Protein bassoon	BSN_MOUSE 3942 2360
transcr_203793	Protein bassoon	BSN_MOUSE 3942 2360
transcr_203802	Protein bassoon	BSN_RAT 3567 2346
transcr_143954	B box and SPRY domain-containing protein	BSPRY_HUMAN 328 21
transcr_148489	B box and SPRY domain-containing protein	BSPRY_HUMAN 401 21
transcr_177152	Butyrophilin subfamily 2 member A1	BT2A1_HUMAN 24 108
transcr_83766	Butyrophilin subfamily 2 member A1	BT2A1_HUMAN 39 160
transcr_86236	Butyrophilin subfamily 2 member A2	BT2A2_PONAB 31 161
transcr_78787	Butyrophilin subfamily 2 member A2	BT2A2_PONAB 45 161
transcr_164632	Butyrophilin subfamily 3 member A2	BT3A2_HUMAN 33 163
transcr_145053	BTB/POZ domain-containing protein 1	BTBD1_HUMAN 482 41
transcr_147189	BTB/POZ domain-containing protein 1	BTBD1_HUMAN 482 41
transcr_149000	BTB/POZ domain-containing protein 1	BTBD1_HUMAN 482 41
transcr_115986	BTB/POZ domain-containing protein 2	BTBD2_HUMAN 525 394
transcr_201646	BTB/POZ domain-containing protein 8	BTBD8_HUMAN 375 35
transcr_128692	BTB/POZ domain-containing protein 10	BTBDA_HUMAN 475 273
transcr_147886	BTB/POZ domain-containing protein 10	BTBDA_MOUSE 462 273
transcr_140557	BTB/POZ domain-containing protein 10	BTBDA_PONAB 475 17
transcr_140600	Transcription factor BTF3	BTF3_MOUSE 42 204
transcr_123279	Transcription factor BTF3	BTF3_MOUSE 43 204
transcr_142626	Transcription factor BTF3	BTF3_MOUSE 43 204
transcr_159749	Transcription factor BTF3	BTF3_MOUSE 43 204
transcr_151989	Transcription factor BTF3	BTF3_MOUSE 65 204
transcr_163914	Transcription factor BTF3	BTF3_MOUSE 65 204
transcr_149755	Protein BTG3	BTG3_HUMAN 233 1
transcr_151520	Protein BTG3	BTG3_HUMAN 233 1
transcr_138232	Protein BTG3	BTG3_PIG 176 1
transcr_142469	Tyrosine-protein kinase BTK	BTK_MOUSE 298 130
transcr_142469	Tyrosine-protein kinase BTK	BTK_MOUSE 657 369
transcr_99787	Butyrophilin-like protein 2	BTNL2_RAT 38 138
transcr_99600	Butyrophilin-like protein 2	BTNL2_RAT 38 159
transcr_111357	Butyrophilin-like protein 9	BTNL9_HUMAN 52 134
transcr_117134	Butyrophilin-like protein 9	BTNL9_HUMAN 52 134
transcr_120730	Butyrophilin-like protein 10	BTNLA_MOUSE 214 15
transcr_84117	Butyrophilin-like protein 10	BTNLA_MOUSE 52 147
transcr_118479	Mitotic checkpoint protein BUB3	BUB3_XENLA 7 330
transcr_162054	Basic leucine zipper and W2 domain-containing protein 1-A	BZW1A_DANRE 274 1
transcr_152198	Basic leucine zipper and W2 domain-containing protein 1-A	BZW1A_DANRE 407 152
transcr_171271	Basic leucine zipper and W2 domain-containing protein 1-A	BZW1A_DANRE 407 152
transcr_122136	Basic leucine zipper and W2 domain-containing protein 1-A	BZW1A_DANRE 407 292
transcr_162054	Basic leucine zipper and W2 domain-containing protein 1-A	BZW1A_DANRE 407 292
transcr_171900	Coiled-coil domain-containing protein 149-B	C149B_DANRE 298 1
transcr_167229	Coiled-coil domain-containing protein 149-B	C149B_DANRE 301 1
transcr_165842	Coiled-coil domain-containing protein 149-B	C149B_DANRE 315 1
transcr_166656	Coiled-coil domain-containing protein 149-B	C149B_DANRE 321 1
transcr_197521	Centrosomal protein of 170 kDa protein B	C170B_MOUSE 1533 1
transcr_185748	Centrosomal protein of 170 kDa protein B	C170B_XENTR 681 1590
transcr_116767	C1GALT1-specific chaperone 1	C1GLC_MOUSE 42 316
transcr_91261	Cholesterol 25-hydroxylase-like protein 1, member 2 {ECO:0000312|ZFIN:ZDB-GENE-050419-90}	C2512_DANRE 276 147
transcr_165523	C2 domain-containing protein 2-like	C2C2L_MOUSE 700 392
transcr_153191	C2 domain-containing protein 2-like	C2C2L_MOUSE 700 601
transcr_177179	C2 domain-containing protein 2-like	C2C2L_MOUSE 8 700
transcr_198710	C2 domain-containing protein 3	C2CD3_HUMAN 2093 1
transcr_200225	C2 domain-containing protein 3	C2CD3_HUMAN 2093 1
transcr_112111	C2 domain-containing protein 5	C2CD5_PONAB 267 1
transcr_142034	C2 domain-containing protein 5	C2CD5_PONAB 957 847
transcr_182746	Coiled-coil and C2 domain-containing protein 2A	C2D2A_HUMAN 1617 1475
transcr_182746	Coiled-coil and C2 domain-containing protein 2A	C2D2A_HUMAN 415 1438
transcr_178522	Cytochrome P450 3A40	C340_ORYLA 4 340
transcr_175207	Cytochrome P450 3A40	C340_ORYLA 498 4
transcr_177123	Cytochrome P450 3A40	C340_ORYLA 498 4
transcr_151410	Collagen type IV alpha-3-binding protein	C43BP_CRIGR 456 1
transcr_152770	Collagen type IV alpha-3-binding protein	C43BP_MOUSE 624 512
transcr_165502	Cytochrome b561 domain-containing protein 1	C56D1_HUMAN 67 227
transcr_144439	CD99 antigen-like protein 2	C99L2_DANRE 63 239
transcr_145259	CD99 antigen-like protein 2	C99L2_DANRE 63 239
transcr_145641	Uncharacterized protein C1orf21 homolog	CA021_MOUSE 109 1
transcr_129115	Uncharacterized protein C1orf43 homolog	CA043_BOVIN 253 170
transcr_129946	Uncharacterized protein C1orf43 homolog	CA043_PONAB 9 113
transcr_129115	Uncharacterized protein C1orf43 homolog	CA043_PONAB 9 121
transcr_89910	Uncharacterized protein C1orf43 homolog	CA043_PONAB 9 170
transcr_165660	UPF0690 protein C1orf52 homolog	CA052_DANRE 214 1
transcr_163555	UPF0739 protein C1orf74 homolog	CA074_SALSA 134 1
transcr_163151	UPF0739 protein C1orf74 homolog	CA074_SALSA 268 1
transcr_167150	UPF0739 protein C1orf74 homolog	CA074_SALSA 268 1
transcr_167349	UPF0739 protein C1orf74 homolog	CA074_SALSA 268 1
transcr_120014	Uncharacterized protein C1orf159	CA159_HUMAN 65 198
transcr_169470	UPF0688 protein C1orf174 homolog	CA174_DANRE 189 133
transcr_178379	UPF0688 protein C1orf174 homolog	CA174_DANRE 189 133
transcr_166265	Voltage-dependent calcium channel subunit alpha-2/delta-1	CA2D1_RABIT 886 1103
transcr_190563	Voltage-dependent calcium channel subunit alpha-2/delta-2	CA2D2_HUMAN 712 1119
transcr_202553	Voltage-dependent calcium channel subunit alpha-2/delta-2	CA2D2_HUMAN 712 1119
transcr_203173	Voltage-dependent calcium channel subunit alpha-2/delta-2	CA2D2_HUMAN 712 1119
transcr_202553	Voltage-dependent calcium channel subunit alpha-2/delta-2	CA2D2_MOUSE 664 58
transcr_182802	Voltage-dependent calcium channel subunit alpha-2/delta-4	CA2D4_HUMAN 68 1038
transcr_169350	Calcium-binding protein 39	CAB39_HUMAN 279 1
transcr_160024	45 kDa calcium-binding protein	CAB45_DANRE 356 1
transcr_132508	Calcium-binding protein 1	CABP1_RAT 298 155
transcr_121536	Calcium-binding protein 5	CABP5_HUMAN 2 173
transcr_188026	Calcium-binding protein 8	CABP8_RAT 219 1
transcr_202749	Voltage-dependent L-type calcium channel subunit alpha-1C	CAC1C_CHICK 36 169
transcr_197242	Voltage-dependent L-type calcium channel subunit alpha-1D	CAC1D_CHICK 1246 1017
transcr_197242	Voltage-dependent L-type calcium channel subunit alpha-1D	CAC1D_CHICK 2190 1353
transcr_202749	Voltage-dependent L-type calcium channel subunit alpha-1D	CAC1D_CHICK 2190 1493
transcr_203248	Voltage-dependent L-type calcium channel subunit alpha-1D	CAC1D_CHICK 2190 1641
transcr_193174	Voltage-dependent L-type calcium channel subunit alpha-1D	CAC1D_CHICK 2190 1726
transcr_203248	Voltage-dependent L-type calcium channel subunit alpha-1D	CAC1D_MESAU 1596 1322
transcr_202277	Probable voltage-dependent R-type calcium channel subunit alpha-1E	CAC1E_DIPOM 2223 2070
transcr_203416	Probable voltage-dependent R-type calcium channel subunit alpha-1E	CAC1E_DIPOM 611 1728
transcr_179396	Voltage-dependent R-type calcium channel subunit alpha-1E	CAC1E_HUMAN 2054 1793
transcr_203416	Voltage-dependent R-type calcium channel subunit alpha-1E	CAC1E_HUMAN 2313 1793
transcr_203416	Voltage-dependent R-type calcium channel subunit alpha-1E	CAC1E_HUMAN 548 1
transcr_196211	Voltage-dependent R-type calcium channel subunit alpha-1E	CAC1E_MOUSE 2272 1131
transcr_202277	Voltage-dependent R-type calcium channel subunit alpha-1E	CAC1E_RABIT 550 1949
transcr_203289	Voltage-dependent T-type calcium channel subunit alpha-1I	CAC1I_RAT 2088 1968
transcr_202567	Dihydropyridine-sensitive L-type skeletal muscle calcium channel subunit alpha-1	CAC1S_CYPCA 1436 1154
transcr_202567	Dihydropyridine-sensitive L-type skeletal muscle calcium channel subunit alpha-1	CAC1S_CYPCA 1837 1472
transcr_181537	Dihydropyridine-sensitive L-type skeletal muscle calcium channel subunit alpha-1	CAC1S_CYPCA 20 1236
transcr_127670	Voltage-dependent L-type calcium channel subunit beta-2	CACB2_BOVIN 441 1
transcr_202886	Voltage-dependent L-type calcium channel subunit beta-2	CACB2_HUMAN 72 501
transcr_201724	Voltage-dependent L-type calcium channel subunit beta-2	CACB2_RABIT 632 13
transcr_174930	Voltage-dependent L-type calcium channel subunit beta-3	CACB3_HUMAN 299 127
transcr_154618	Voltage-dependent L-type calcium channel subunit beta-4	CACB4_HUMAN 418 189
transcr_156481	Voltage-dependent L-type calcium channel subunit beta-4	CACB4_HUMAN 418 189
transcr_163100	Voltage-dependent L-type calcium channel subunit beta-4	CACB4_HUMAN 520 219
transcr_195398	Voltage-dependent L-type calcium channel subunit beta-4	CACB4_HUMAN 520 237
transcr_174275	Voltage-dependent L-type calcium channel subunit beta-4	CACB4_HUMAN 520 50
transcr_163100	Voltage-dependent L-type calcium channel subunit beta-4	CACB4_MOUSE 49 151
transcr_163146	CDK2-associated and cullin domain-containing protein 1	CACL1_MOUSE 361 126
transcr_183690	Calcium-binding and coiled-coil domain-containing protein 1	CACO1_DANRE 469 1
transcr_141936	Calcium-binding and coiled-coil domain-containing protein 1	CACO1_DANRE 640 1
transcr_181288	Calcium-binding and coiled-coil domain-containing protein 1	CACO1_DANRE 640 1
transcr_183690	Calcium-binding and coiled-coil domain-containing protein 1	CACO1_DANRE 640 493
transcr_177752	Carnitine O-acetyltransferase	CACP_COLLI 362 12
transcr_174997	Carnitine O-acetyltransferase	CACP_COLLI 626 12
transcr_177196	Carnitine O-acetyltransferase	CACP_COLLI 626 12
transcr_177752	Carnitine O-acetyltransferase	CACP_COLLI 626 373
transcr_113778	Cadherin-15	CAD15_MOUSE 677 637
transcr_65802	Cadherin-20	CAD20_HUMAN 629 510
transcr_175297	Cadherin-4	CADH4_MOUSE 913 319
transcr_164228	Cadherin-5	CADH5_BOVIN 90 776
transcr_74347	Cadherin-7	CADH7_RAT 776 631
transcr_166136	Cell adhesion molecule 2	CADM2_HUMAN 435 1
transcr_169234	Cell adhesion molecule 2	CADM2_XENTR 342 128
transcr_180311	Cell adhesion molecule 2	CADM2_XENTR 342 128
transcr_193625	Cell adhesion molecule 3	CADM3_XENLA 5 394
transcr_162222	Cell adhesion molecule 4	CADM4_XENLA 357 110
transcr_167768	Neural-cadherin	CADN_DROME 3002 2221
transcr_198335	Carbonic anhydrase-related protein 10	CAH10_PONAB 328 1
transcr_152601	Carbonic anhydrase 14	CAH14_HUMAN 334 1
transcr_158267	Carbonic anhydrase 4	CAH4_HUMAN 311 222
transcr_152375	Carbonic anhydrase 4	CAH4_RAT 284 17
transcr_91080	Calcitonin gene-related peptide	CALCA_CHICK 125 1
transcr_143017	Caldesmon	CALD1_HUMAN 579 494
transcr_143017	Caldesmon	CALD1_HUMAN 793 608
transcr_120333	Caldesmon, smooth muscle	CALD1_MELGA 241 16
transcr_155713	Calmodulin	CALM_XENLA 149 12
transcr_136474	Calmodulin	CALM_XENLA 2 149
transcr_157043	Calmodulin	CALM_XENLA 2 149
transcr_77806	Calmodulin	CALM_XENLA 37 149
transcr_139134	Calreticulin	CALR_MACFU 362 20
transcr_159335	Calreticulin	CALR_PIG 366 122
transcr_160269	Calreticulin	CALR_PIG 366 122
transcr_150828	Calreticulin	CALR_PIG 366 17
transcr_162597	Calreticulin	CALR_RABIT 366 21
transcr_164563	Calcitonin gene-related peptide type 1 receptor	CALRL_DANRE 71 470
transcr_112184	Calmodulin-regulated spectrin-associated protein 1-B	CAM1B_DANRE 145 13
transcr_193317	Calmodulin-regulated spectrin-associated protein 1-B	CAM1B_DANRE 200 1335
transcr_190631	Calmodulin-regulated spectrin-associated protein 1-B	CAM1B_DANRE 211 1421
transcr_185830	Calmodulin-regulated spectrin-associated protein 1-B	CAM1B_DANRE 260 1558
transcr_176139	CaM kinase-like vesicle-associated protein	CAMKV_DANRE 427 1
transcr_177924	CaM kinase-like vesicle-associated protein	CAMKV_DANRE 427 1
transcr_141646	CaM kinase-like vesicle-associated protein	CAMKV_HUMAN 314 152
transcr_164891	CaM kinase-like vesicle-associated protein	CAMKV_TAKRU 328 284
transcr_155034	CaM kinase-like vesicle-associated protein	CAMKV_TAKRU 420 1
transcr_143028	Calmodulin-regulated spectrin-associated protein 3	CAMP3_MOUSE 1252 1073
transcr_191120	Calmodulin-regulated spectrin-associated protein 3	CAMP3_MOUSE 878 208
transcr_191120	Calmodulin-regulated spectrin-associated protein 3	CAMP3_MOUSE 897 1252
transcr_104691	Calpain-3	CAN3_CHICK 809 681
transcr_174743	Calpain-3	CAN3_HUMAN 344 29
transcr_174700	Calpain-3	CAN3_MOUSE 664 40
transcr_175255	Calpain-3	CAN3_MOUSE 664 40
transcr_174016	Calpain-3	CAN3_MOUSE 706 40
transcr_176166	Calpain-3	CAN3_MOUSE 706 40
transcr_174743	Calpain-3	CAN3_MOUSE 821 399
transcr_170907	Calpain-3	CAN3_MOUSE 821 40
transcr_173363	Calpain-3	CAN3_MOUSE 821 40
transcr_141482	Calpain-3	CAN3_MOUSE 821 666
transcr_159949	Calpain-3	CAN3_MOUSE 821 666
transcr_174700	Calpain-3	CAN3_MOUSE 821 666
transcr_190983	Calpain-7	CAN7_MOUSE 813 1
transcr_194769	Calcineurin subunit B type 1	CANB1_RAT 170 1
transcr_196341	Soluble calcium-activated nucleotidase 1	CANT1_RAT 403 15
transcr_105674	Calpain-1 catalytic subunit	CANX_CHICK 316 1
transcr_171524	Adenylyl cyclase-associated protein 2	CAP2_HUMAN 475 4
transcr_167815	Adenylyl cyclase-associated protein 2	CAP2_HUMAN 77 475
transcr_167824	Adenylyl cyclase-associated protein 2	CAP2_HUMAN 77 475
transcr_164935	Adenylyl cyclase-associated protein 2	CAP2_PONAB 475 273
transcr_164939	Adenylyl cyclase-associated protein 2	CAP2_PONAB 475 273
transcr_147341	Carboxyl-terminal PDZ ligand of neuronal nitric oxide synthase protein	CAPON_RAT 503 366
transcr_154578	Caprin-1	CAPR1_MOUSE 665 48
transcr_157741	Caprin-1	CAPR1_MOUSE 665 48
transcr_152393	Caprin-1	CAPR1_MOUSE 678 48
transcr_203223	Calcium-dependent secretion activator 1	CAPS1_MOUSE 920 1261
transcr_203235	Calcium-dependent secretion activator 1	CAPS1_MOUSE 920 1261
transcr_195589	Calcium-dependent secretion activator 1	CAPS1_MOUSE 920 1296
transcr_197175	Calcium-dependent secretion activator 1	CAPS1_MOUSE 920 1347
transcr_172779	Calcium-dependent secretion activator 1	CAPS1_RAT 903 1230
transcr_203223	Calcium-dependent secretion activator 1	CAPS1_XENLA 1291 1203
transcr_203235	Calcium-dependent secretion activator 1	CAPS1_XENLA 1291 1203
transcr_181930	F-actin-capping protein subunit beta isoforms 1 and 2	CAPZB_CHICK 244 1
transcr_155858	F-actin-capping protein subunit beta isoforms 1 and 2	CAPZB_CHICK 274 1
transcr_158253	F-actin-capping protein subunit beta isoforms 1 and 2	CAPZB_CHICK 274 1
transcr_165897	Calcium-responsive transcription factor	CARTF_MOUSE 458 230
transcr_202775	Protein CASC1	CASC1_DANRE 641 10
transcr_198174	Protein CASC1	CASC1_DANRE 728 10
transcr_199058	Protein CASC1	CASC1_DANRE 728 10
transcr_200046	Protein CASC1	CASC1_DANRE 731 10
transcr_202715	Protein CASC1	CASC1_DANRE 731 10
transcr_202875	Protein CASC1	CASC1_DANRE 731 10
transcr_203029	Protein CASC1	CASC1_DANRE 731 10
transcr_203040	Protein CASC1	CASC1_DANRE 731 10
transcr_112401	Protein CASP	CASP_HUMAN 668 498
transcr_115767	Protein CASP	CASP_HUMAN 668 498
transcr_111164	Calsequestrin-1	CASQ1_MOUSE 388 180
transcr_147728	Calsequestrin-1	CASQ1_MOUSE 388 180
transcr_95615	Calsequestrin-2	CASQ2_CANFA 371 339
transcr_110458	Calsequestrin-2	CASQ2_CHICK 373 211
transcr_134802	Calsequestrin-2	CASQ2_CHICK 7 282
transcr_134090	Calsequestrin-2	CASQ2_CHICK 7 314
transcr_129341	Calsequestrin-2	CASQ2_CHICK 7 373
transcr_152531	Cathepsin D	CATD_CLUHA 395 18
transcr_163653	Cathepsin F	CATF_MOUSE 410 154
transcr_117467	Cathepsin K	CATK_MACMU 261 23
transcr_117847	Cathepsin L	CATL_SARPE 339 17
transcr_138040	Cathepsin S	CATS_CANFA 206 10
transcr_141682	Cathepsin S	CATS_CANFA 211 10
transcr_141682	Cathepsin S	CATS_MOUSE 340 242
transcr_143892	Cathepsin S	CATS_SAIBB 330 1
transcr_170746	Caveolin-3	CAV3_HUMAN 5 151
transcr_143585	UPF0554 protein C2orf43 homolog	CB043_CHICK 321 10
transcr_103960	WD repeat-containing protein C2orf44 homolog	CB044_DANRE 707 612
transcr_113560	Uncharacterized protein C2orf47 homolog, mitochondrial	CB047_RAT 286 106
transcr_196618	UPF0561 protein C2orf68 homolog	CB068_DANRE 35 164
transcr_197365	UPF0561 protein C2orf68 homolog	CB068_DANRE 35 164
transcr_199073	UPF0561 protein C2orf68 homolog	CB068_DANRE 35 164
transcr_172973	UPF0565 protein C2orf69 homolog	CB069_DANRE 92 341
transcr_125819	Cytochrome b5 domain-containing protein 1	CB5D1_DANRE 126 1
transcr_164264	E3 ubiquitin-protein ligase CBL	CBL_MOUSE 50 497
transcr_186006	E3 ubiquitin-protein ligase CBL	CBL_MOUSE 913 1
transcr_145358	E3 ubiquitin-protein ligase CBL	CBL_MOUSE 913 483
transcr_192783	Cerebellin-1	CBLN1_MOUSE 17 129
transcr_195121	Cerebellin-1	CBLN1_MOUSE 17 129
transcr_195556	Cerebellin-1	CBLN1_MOUSE 17 129
transcr_154050	Cerebellin-1	CBLN1_MOUSE 89 17
transcr_197299	Cerebellin-1	CBLN1_MOUSE 89 17
transcr_144042	Cerebellin-1	CBLN1_MOUSE 98 17
transcr_146919	Cerebellin-1	CBLN1_MOUSE 98 17
transcr_180295	Cerebellin-1	CBLN1_RAT 22 193
transcr_183629	Cerebellin-1	CBLN1_RAT 22 193
transcr_184663	Cerebellin-1	CBLN1_RAT 22 193
transcr_160988	Carboxypeptidase D	CBPD_RAT 1377 1131
transcr_87200	Carbonyl reductase [NADPH] 1	CBR1_HUMAN 277 141
transcr_118356	Carbonyl reductase [NADPH] 1	CBR1_PONAB 7 277
transcr_149474	Chromobox protein homolog 3	CBX3_MOUSE 181 11
transcr_152712	Chromobox protein homolog 7	CBX7_HUMAN 98 1
transcr_162082	Uncharacterized protein C3orf20	CC020_HUMAN 529 374
transcr_169525	Uncharacterized protein C3orf20	CC020_HUMAN 832 666
transcr_162082	Uncharacterized protein C3orf20	CC020_HUMAN 839 666
transcr_166360	Uncharacterized protein C3orf20	CC020_HUMAN 839 666
transcr_170865	Coiled-coil domain-containing protein 106	CC106_BOVIN 277 160
transcr_172203	Coiled-coil domain-containing protein 106	CC106_BOVIN 277 160
transcr_172690	Coiled-coil domain-containing protein 106	CC106_BOVIN 277 160
transcr_187831	Coiled-coil domain-containing protein 108	CC108_HUMAN 1692 1163
transcr_115175	Coiled-coil domain-containing protein 113	CC113_DANRE 340 27
transcr_118520	Coiled-coil domain-containing protein 115	CC115_DANRE 198 106
transcr_116456	Coiled-coil domain-containing protein 115	CC115_DANRE 4 198
transcr_118520	Coiled-coil domain-containing protein 115	CC115_DANRE 6 106
transcr_163081	Coiled-coil domain-containing protein 122	CC122_HUMAN 91 266
transcr_172036	Coiled-coil domain-containing protein 122	CC122_HUMAN 91 266
transcr_125737	Coiled-coil domain-containing protein 124	CC124_DANRE 53 216
transcr_148077	Coiled-coil domain-containing protein 130 homolog	CC130_DANRE 89 388
transcr_137074	Coiled-coil domain-containing protein 132	CC132_HUMAN 964 686
transcr_124283	Coiled-coil domain-containing protein 132	CC132_HUMAN 964 794
transcr_105125	Coiled-coil domain-containing protein 137	CC137_MOUSE 38 271
transcr_158549	Coiled-coil domain-containing protein 137	CC137_MOUSE 38 271
transcr_180693	Dual specificity protein phosphatase CDC14A	CC14A_HUMAN 594 20
transcr_182603	Dual specificity protein phosphatase CDC14A	CC14A_HUMAN 594 3
transcr_132048	Coiled-coil domain-containing protein 151	CC151_MOUSE 591 57
transcr_186006	Coiled-coil domain-containing protein 153	CC153_DANRE 29 151
transcr_104367	Coiled-coil domain-containing protein 169	CC169_XENLA 17 112
transcr_116045	Coiled-coil domain-containing protein 171	CC171_HUMAN 1260 1027
transcr_119781	Coiled-coil domain-containing protein 171	CC171_HUMAN 1268 1147
transcr_153344	Coiled-coil domain-containing protein 171	CC171_HUMAN 953 64
transcr_115790	Coiled-coil domain-containing protein 171	CC171_HUMAN 991 1268
transcr_119781	Coiled-coil domain-containing protein 171	CC171_MOUSE 1140 1029
transcr_167524	Coiled-coil domain-containing protein 174	CC174_HUMAN 448 1
transcr_175935	Coiled-coil domain-containing protein 28B	CC28B_MOUSE 176 1
transcr_167066	Coiled-coil domain-containing protein 28B	CC28B_MOUSE 193 1
transcr_174712	Coiled-coil domain-containing protein 28B	CC28B_MOUSE 193 1
transcr_154367	Cell cycle control protein 50A	CC50A_CHICK 308 1
transcr_157044	Cell cycle control protein 50A	CC50A_CHICK 308 1
transcr_152200	Cell cycle control protein 50A	CC50A_CHICK 372 1
transcr_133523	Cell cycle control protein 50A	CC50A_CHICK 372 272
transcr_145116	Cell cycle control protein 50A	CC50A_CHICK 88 308
transcr_141467	Cell cycle control protein 50A	CC50A_CHICK 88 372
transcr_131439	Cell cycle control protein 50B	CC50B_MOUSE 7 342
transcr_125705	Cell cycle control protein 50C	CC50C_BOVIN 77 334
transcr_104808	Cell cycle control protein 50C	CC50C_MACFA 330 184
transcr_158486	Sororin-B	CCA5B_XENLA 275 11
transcr_137436	Sororin-B	CCA5B_XENLA 275 131
transcr_183478	Coiled-coil domain-containing protein 33	CCD33_HUMAN 917 740
transcr_184841	Coiled-coil domain-containing protein 33	CCD33_HUMAN 917 740
transcr_184133	Coiled-coil domain-containing protein 33	CCD33_HUMAN 917 764
transcr_183985	Coiled-coil domain-containing protein 33	CCD33_HUMAN 918 760
transcr_113440	Coiled-coil domain-containing protein 33	CCD33_HUMAN 918 763
transcr_102478	Coiled-coil domain-containing protein 34	CCD34_HUMAN 329 189
transcr_103722	Coiled-coil domain-containing protein 34	CCD34_HUMAN 329 189
transcr_199690	Coiled-coil domain-containing protein 34	CCD34_MOUSE 59 355
transcr_200989	Coiled-coil domain-containing protein 34	CCD34_MOUSE 59 355
transcr_121751	Coiled-coil domain-containing protein 34	CCD34_MOUSE 59 359
transcr_132151	Coiled-coil domain-containing protein 37	CCD37_HUMAN 591 52
transcr_146363	Coiled-coil domain-containing protein 37	CCD37_MACFA 587 172
transcr_186908	Coiled-coil domain-containing protein 50	CCD50_HUMAN 209 1
transcr_198702	Coiled-coil domain-containing protein 50	CCD50_HUMAN 209 1
transcr_200054	Coiled-coil domain-containing protein 50	CCD50_HUMAN 209 1
transcr_200124	Coiled-coil domain-containing protein 50	CCD50_HUMAN 209 1
transcr_170290	Coiled-coil domain-containing protein 50	CCD50_HUMAN 3 209
transcr_175801	Coiled-coil domain-containing protein 50	CCD50_HUMAN 3 209
transcr_182230	Coiled-coil domain-containing protein 58	CCD58_DANRE 144 1
transcr_158164	Coiled-coil domain-containing protein 61	CCD61_DANRE 511 1
transcr_143532	Coiled-coil domain-containing protein 62	CCD62_HUMAN 361 15
transcr_159443	Coiled-coil domain-containing protein 71	CCD71_RAT 95 3
transcr_164578	Coiled-coil domain-containing protein 80	CCD80_DANRE 867 727
transcr_131294	Coiled-coil domain-containing protein 92	CCD92_HUMAN 182 108
transcr_117017	Coiled-coil domain-containing protein 93	CCD93_CHICK 617 362
transcr_116642	Coiled-coil domain-containing protein 93	CCD93_CHICK 617 393
transcr_91144	Coiled-coil domain-containing protein 93	CCD93_CHICK 85 360
transcr_86639	Coiled-coil domain-containing protein 93	CCD93_XENLA 5 116
transcr_176328	Voltage-dependent calcium channel gamma-1 subunit	CCG1_PIG 223 1
transcr_171197	Voltage-dependent calcium channel gamma-1 subunit	CCG1_RABIT 216 102
transcr_163211	Voltage-dependent calcium channel gamma-2 subunit	CCG2_RAT 306 117
transcr_157189	Voltage-dependent calcium channel gamma-2 subunit	CCG2_RAT 323 1
transcr_109315	Voltage-dependent calcium channel gamma-5 subunit	CCG5_HUMAN 275 125
transcr_158667	Voltage-dependent calcium channel gamma-7 subunit	CCG7_RAT 261 1
transcr_176193	Voltage-dependent calcium channel gamma-7 subunit	CCG7_RAT 261 1
transcr_147818	Voltage-dependent calcium channel gamma-7 subunit	CCG7_RAT 261 161
transcr_199948	Voltage-dependent calcium channel gamma-8 subunit	CCG8_RAT 318 13
transcr_109184	Cholecystokinin receptor	CCKAR_XENLA 451 248
transcr_165358	Cholecystokinin	CCKN_CARAU 83 1
transcr_164881	Cholecystokinin	CCKN_PAROL 133 1
transcr_82301	C-C motif chemokine 19	CCL19_HUMAN 97 28
transcr_73192	C-C motif chemokine 20	CCL20_BOVIN 95 2
transcr_177536	G1/S-specific cyclin-D1	CCND1_DANRE 291 1
transcr_176254	G1/S-specific cyclin-D1	CCND1_DANRE 82 291
transcr_153690	Cyclin-F	CCNF_DANRE 764 530
transcr_173057	Cyclin-G1	CCNG1_BOVIN 185 1
transcr_184030	Cyclin-G1	CCNG1_BOVIN 185 1
transcr_170759	Cyclin-G1	CCNG1_BOVIN 254 1
transcr_165207	Cyclin-G1	CCNG1_BOVIN 293 1
transcr_171812	Cyclin-G1	CCNG1_BOVIN 47 294
transcr_194221	Cyclin-H	CCNH_RAT 312 1
transcr_186037	Cyclin-I	CCNI_HUMAN 153 1
transcr_166873	Cyclin-I	CCNI_HUMAN 296 1
transcr_186037	Cyclin-I2	CCNI2_HUMAN 315 276
transcr_99958	Cyclin-L2	CCNL2_MOUSE 290 197
transcr_103334	Cyclin-O protein B	CCNOB_XENLA 348 136
transcr_184957	Cyclin-T1	CCNT1_HUMAN 690 177
transcr_180038	Cyclin-T1	CCNT1_HUMAN 690 66
transcr_178615	Cyclin-T2	CCNT2_HUMAN 561 1
transcr_190212	Cyclin-T2	CCNT2_HUMAN 561 133
transcr_191418	Cyclin-T2	CCNT2_HUMAN 561 133
transcr_178437	Cyclin-T2	CCNT2_HUMAN 561 176
transcr_185533	Cyclin-T2	CCNT2_HUMAN 561 279
transcr_193785	Cyclin-T2	CCNT2_HUMAN 561 279
transcr_196186	Cyclin-T2	CCNT2_HUMAN 561 279
transcr_183241	Cyclin-T2	CCNT2_HUMAN 65 561
transcr_181247	Cyclin-T2	CCNT2_HUMAN 76 181
transcr_152773	C-C chemokine receptor type 3	CCR3_CANFA 335 123
transcr_111827	C-C chemokine receptor type 7	CCR7_MOUSE 378 109
transcr_138895	C-C chemokine receptor type 9	CCR9_MOUSE 6 369
transcr_184458	Centriole, cilia and spindle-associated protein	CCSAP_DANRE 263 1
transcr_185048	Centriole, cilia and spindle-associated protein	CCSAP_DANRE 263 1
transcr_193928	Serine-rich coiled-coil domain-containing protein 2	CCSE2_MOUSE 768 497
transcr_167641	Cyclin-Y-like protein 1	CCYL1_DANRE 134 1
transcr_176846	Cyclin-Y-like protein 1	CCYL1_DANRE 339 1
transcr_141430	Vacuolar fusion protein CCZ1 homolog	CCZ1_TETNG 480 1
transcr_124396	Vacuolar fusion protein CCZ1 homolog	CCZ1_TETNG 480 382
transcr_176065	Uncharacterized protein C4orf29	CD029_HUMAN 211 1
transcr_165503	Uncharacterized protein C4orf29 homolog	CD029_MOUSE 464 1
transcr_176065	Uncharacterized protein C4orf29 homolog	CD029_RAT 464 204
transcr_185578	Uncharacterized protein C4orf29 homolog	CD029_RAT 464 204
transcr_181778	UPF0462 protein C4orf33 homolog	CD033_DANRE 192 1
transcr_163474	Cyclin-dependent kinase 11B	CD11B_HUMAN 795 365
transcr_108516	Cyclin-dependent kinase 11B	CD11B_HUMAN 795 595
transcr_110649	Cyclin-dependent kinase 11B	CD11B_HUMAN 795 621
transcr_112961	Cyclin-dependent kinase 11B	CD11B_HUMAN 795 621
transcr_163474	Cyclin-dependent kinase 11B	CD11B_MOUSE 276 1
transcr_164031	Cyclin-dependent kinase 11B	CD11B_MOUSE 784 1
transcr_164786	Cyclin-dependent kinase 11B	CD11B_MOUSE 784 1
transcr_96555	Cell division cycle protein 123 homolog	CD123_DANRE 334 1
transcr_190270	Coiled-coil domain-containing protein 158	CD158_HUMAN 920 732
transcr_190270	Coiled-coil domain-containing protein 158	CD158_MOUSE 725 70
transcr_133439	CD209 antigen	CD209_PONPY 377 161
transcr_164984	CD226 antigen	CD226_MOUSE 299 26
transcr_110867	CD276 antigen homolog	CD276_XENLA 31 114
transcr_112415	CD276 antigen homolog	CD276_XENLA 31 114
transcr_117300	T-cell-specific surface glycoprotein CD28	CD28_BOVIN 71 198
transcr_192051	CD2 antigen cytoplasmic tail-binding protein 2	CD2B2_MOUSE 342 1
transcr_193964	CD2 antigen cytoplasmic tail-binding protein 2	CD2B2_MOUSE 342 1
transcr_148536	CD302 antigen {ECO:0000250|UniProtKB:Q8IX05}	CD302_PIG 234 101
transcr_136589	Platelet glycoprotein 4	CD36_BOVIN 472 1
transcr_106147	Platelet glycoprotein 4	CD36_HUMAN 470 283
transcr_160805	CD44 antigen	CD44_HORSE 6 333
transcr_156039	Cyclin-dependent kinase 5 activator 1	CD5R1_BOVIN 307 1
transcr_77154	B-cell antigen receptor complex-associated protein alpha chain	CD79A_CANFA 236 142
transcr_88275	B-cell antigen receptor complex-associated protein alpha chain	CD79A_MOUSE 39 220
transcr_113352	CD81 antigen	CD81_PANTR 233 1
transcr_130401	CD81 protein	CD81_SAGOE 3 217
transcr_168028	CD81 protein	CD81_SAGOE 72 233
transcr_121959	CD81 protein	CD81_SAGOE 94 217
transcr_160749	CD9 antigen	CD9_RAT 145 1
transcr_131511	CD9 antigen	CD9_RAT 3 226
transcr_139547	CD9 antigen	CD9_RAT 54 226
transcr_159787	CD97 antigen	CD97_HUMAN 798 114
transcr_144827	Cell division cycle-associated 7-like protein	CDA7L_RAT 48 438
transcr_157499	Cytidine and dCMP deaminase domain-containing protein 1	CDAC1_DANRE 465 1
transcr_157459	Cell division cycle protein 16 homolog	CDC16_HUMAN 620 1
transcr_121241	Cell division cycle protein 16 homolog	CDC16_HUMAN 620 492
transcr_152134	Hsp90 co-chaperone Cdc37	CDC37_TETFL 377 1
transcr_155320	Hsp90 co-chaperone Cdc37	CDC37_TETFL 377 1
transcr_155735	Hsp90 co-chaperone Cdc37	CDC37_TETFL 377 1
transcr_132778	Hsp90 co-chaperone Cdc37	CDC37_TETFL 42 360
transcr_105817	Cell division control protein 42 homolog	CDC42_RAT 162 1
transcr_154768	Cell division control protein 42 homolog	CDC42_RAT 162 1
transcr_127897	Cell division control protein 42 homolog	CDC42_RAT 191 1
transcr_150616	Cell division control protein 42 homolog	CDC42_RAT 191 1
transcr_185709	Cell division cycle 5-like protein	CDC5L_RAT 798 1
transcr_120065	Parafibromin	CDC73_MOUSE 137 1
transcr_113902	Cell division cycle-associated protein 3	CDCA3_XENLA 115 1
transcr_181589	Cell division cycle-associated protein 4	CDCA4_HUMAN 239 1
transcr_185611	Cell division cycle-associated protein 4	CDCA4_HUMAN 239 1
transcr_120246	Cell division cycle-associated protein 7	CDCA7_MOUSE 371 134
transcr_112700	Cell division cycle-associated protein 7	CDCA7_MOUSE 382 134
transcr_183073	CDP-diacylglycerol--inositol 3-phosphatidyltransferase	CDIPT_MOUSE 211 1
transcr_184817	Cyclin-dependent kinase 10	CDK10_BOVIN 360 2
transcr_190789	Cyclin-dependent kinase 13	CDK13_MOUSE 443 1511
transcr_181097	Cyclin-dependent kinase 20	CDK20_DANRE 343 1
transcr_171123	Cyclin-dependent kinase 20	CDK20_DANRE 84 343
transcr_174110	Cyclin-dependent-like kinase 5	CDK5_HUMAN 292 1
transcr_147906	Cyclin-dependent kinase 8	CDK8_DANRE 464 127
transcr_149119	Cyclin-dependent kinase-like 1	CDKL1_DANRE 350 246
transcr_155061	Cyclin-dependent kinase-like 1	CDKL1_DANRE 55 350
transcr_169429	Cyclin-dependent kinase inhibitor 1	CDN1A_HUMAN 5 162
transcr_104701	Cyclin-dependent kinase 4 inhibitor D	CDN2D_BOVIN 161 1
transcr_190128	UPF0461 protein C5orf24 homolog	CE024_MOUSE 188 1
transcr_157411	Uncharacterized protein C5orf34 homolog	CE034_BOVIN 418 19
transcr_120644	Putative uncharacterized protein C5orf66	CE066_HUMAN 76 143
transcr_139845	Centrosomal protein of 104 kDa	CE104_HUMAN 496 1
transcr_118156	Centrosomal protein of 162 kDa	CE162_DANRE 1227 1109
transcr_118156	Centrosomal protein of 162 kDa	CE162_DANRE 1353 1216
transcr_173412	Centrosomal protein of 162 kDa	CE162_DANRE 1353 1216
transcr_174584	Centrosomal protein of 162 kDa	CE162_DANRE 1353 1218
transcr_199795	Centrosomal protein of 170 kDa	CE170_MOUSE 800 1581
transcr_135862	Centrosomal protein CEP57L1	CE57L_RAT 223 1
transcr_135862	Centrosomal protein cep57l1	CE57L_XENLA 487 305
transcr_118731	CCAAT/enhancer-binding protein beta	CEBPB_CHICK 314 22
transcr_193442	Cat eye syndrome critical region protein 5 homolog	CECR5_MOUSE 179 17
transcr_191943	Cat eye syndrome critical region protein 5 homolog	CECR5_MOUSE 418 17
transcr_199690	Cat eye syndrome critical region protein 5 homolog	CECR5_MOUSE 418 17
transcr_200989	Cat eye syndrome critical region protein 5 homolog	CECR5_MOUSE 418 17
transcr_193442	Cat eye syndrome critical region protein 5 homolog	CECR5_MOUSE 418 236
transcr_202302	CUGBP Elav-like family member 3-A	CEL3A_XENLA 462 1
transcr_138356	CUGBP Elav-like family member 3	CELF3_DANRE 452 234
transcr_148752	CUGBP Elav-like family member 3	CELF3_DANRE 452 323
transcr_148752	CUGBP Elav-like family member 3	CELF3_DANRE 78 308
transcr_142707	Histone H3-like centromeric protein A	CENPA_DANRE 88 36
transcr_100256	Centromere protein F	CENPF_HUMAN 224 1
transcr_201131	Centromere protein F	CENPF_HUMAN 2325 1988
transcr_201131	Centromere protein F	CENPF_HUMAN 3149 2879
transcr_200436	Centromere protein F	CENPF_HUMAN 487 1
transcr_199636	Centromere protein F	CENPF_HUMAN 85 487
transcr_179429	Centromere protein L	CENPL_DANRE 366 20
transcr_181181	Centromere protein L	CENPL_DANRE 366 20
transcr_116270	Centromere protein O	CENPO_XENTR 280 10
transcr_117891	Centromere protein O	CENPO_XENTR 280 10
transcr_152220	Centromere protein O	CENPO_XENTR 280 10
transcr_182422	Centromere protein O	CENPO_XENTR 280 10
transcr_182706	Centromere protein O	CENPO_XENTR 280 10
transcr_183824	Centromere protein O	CENPO_XENTR 280 10
transcr_197862	Centromere protein P	CENPP_DANRE 6 280
transcr_175891	Centromere protein S	CENPS_HUMAN 61 127
transcr_107211	Centromere protein T	CENPT_CHICK 639 519
transcr_118945	Centromere protein V	CENPV_MOUSE 251 122
transcr_139147	Centromere protein V	CENPV_MOUSE 251 122
transcr_119027	Centromere protein V	CENPV_MOUSE 251 152
transcr_109999	Centrosomal protein of 41 kDa	CEP41_DANRE 140 1
transcr_99756	Centrosomal protein of 41 kDa	CEP41_DANRE 140 1
transcr_150131	Centrosomal protein of 41 kDa	CEP41_DANRE 221 1
transcr_137503	Centrosomal protein of 41 kDa	CEP41_DANRE 263 128
transcr_147014	Centrosomal protein of 41 kDa	CEP41_DANRE 374 1
transcr_149521	Centrosomal protein of 41 kDa	CEP41_DANRE 374 165
transcr_150131	Centrosomal protein of 41 kDa	CEP41_DANRE 374 246
transcr_137503	Centrosomal protein of 41 kDa	CEP41_DANRE 374 260
transcr_144637	Centrosomal protein of 57 kDa	CEP57_BOVIN 375 209
transcr_159846	Centrosomal protein of 57 kDa	CEP57_BOVIN 375 209
transcr_155740	Centrosomal protein of 57 kDa	CEP57_BOVIN 375 36
transcr_160062	Centrosomal protein of 57 kDa	CEP57_BOVIN 68 375
transcr_155688	Centrosomal protein of 57 kDa	CEP57_HUMAN 252 15
transcr_155688	Centrosomal protein of 57 kDa	CEP57_RAT 492 279
transcr_151767	Centrosomal protein of 57 kDa	CEP57_RAT 492 36
transcr_144637	Centrosomal protein of 57 kDa	CEP57_RAT 492 401
transcr_155740	Centrosomal protein of 57 kDa	CEP57_RAT 492 401
transcr_159846	Centrosomal protein of 57 kDa	CEP57_RAT 492 401
transcr_160062	Centrosomal protein of 57 kDa	CEP57_RAT 492 401
transcr_160266	Centrosomal protein of 57 kDa	CEP57_RAT 68 492
transcr_118711	Centrosomal protein of 72 kDa	CEP72_DANRE 378 318
transcr_144120	Centrosomal protein of 72 kDa	CEP72_DANRE 525 387
transcr_165159	Centrosomal protein of 97 kDa	CEP97_HUMAN 299 15
transcr_166883	Centrosomal protein of 97 kDa	CEP97_HUMAN 299 15
transcr_164588	Centrosomal protein of 97 kDa	CEP97_HUMAN 795 15
transcr_165159	Centrosomal protein of 97 kDa	CEP97_HUMAN 795 575
transcr_166883	Centrosomal protein of 97 kDa	CEP97_HUMAN 795 607
transcr_99004	Choline/ethanolaminephosphotransferase 1	CEPT1_MOUSE 8 210
transcr_190302	Choline/ethanolaminephosphotransferase 1	CEPT1_MOUSE 8 407
transcr_155902	Ceramide kinase	CERK1_HUMAN 529 10
transcr_151453	Ceramide synthase 4	CERS4_BOVIN 357 251
transcr_135767	Ceramide synthase 5	CERS5_MOUSE 349 292
transcr_139573	Ceramide synthase 6	CERS6_HUMAN 211 1
transcr_139204	Ceramide synthase 6	CERS6_HUMAN 360 1
transcr_139573	Ceramide synthase 6	CERS6_HUMAN 360 208
transcr_102243	Centrin-1	CETN1_BOVIN 102 1
transcr_110631	Centrin-1	CETN1_BOVIN 143 1
transcr_136067	Centrin-1	CETN1_BOVIN 98 1
transcr_93669	Centrin-1	CETN1_BOVIN 98 1
transcr_157689	Centrin-2	CETN2_MOUSE 172 1
transcr_157903	Centrin-2	CETN2_MOUSE 172 1
transcr_124879	Centrin-3	CETN3_HUMAN 166 1
transcr_193997	Uncharacterized protein C6orf62 homolog	CF062_MOUSE 229 1
transcr_193868	Uncharacterized protein C6orf62 homolog	CF062_MOUSE 59 229
transcr_179935	UPF0669 protein C6orf120 homolog	CF120_CHICK 185 1
transcr_195861	Uncharacterized protein C6orf136 homolog	CF136_MACMU 2 168
transcr_107123	Uncharacterized protein C6orf203	CF203_HUMAN 76 156
transcr_114979	Uncharacterized protein C6orf203	CF203_HUMAN 76 156
transcr_131019	Uncharacterized protein C6orf203	CF203_HUMAN 76 156
transcr_102669	Uncharacterized protein C6orf203	CF203_HUMAN 76 240
transcr_92242	Uncharacterized protein C6orf203	CF203_HUMAN 76 240
transcr_103632	Uncharacterized protein C6orf203 homolog	CF203_MOUSE 236 157
transcr_133682	UPF0364 protein C6orf211 homolog	CF211_DANRE 9 447
transcr_189324	Cilia- and flagella-associated protein 36 {ECO:0000305}	CFA36_DANRE 302 1
transcr_189454	Cilia- and flagella-associated protein 36 {ECO:0000305}	CFA36_DANRE 302 1
transcr_184470	Cilia- and flagella-associated protein 36 {ECO:0000305}	CFA36_DANRE 350 1
transcr_189788	Cilia- and flagella-associated protein 36 {ECO:0000305}	CFA36_DANRE 350 108
transcr_86706	Cilia- and flagella-associated protein 43 {ECO:0000312|HGNC:HGNC:26684}	CFA43_HUMAN 821 569
transcr_129204	Cilia- and flagella-associated protein 44 {ECO:0000305}	CFA44_CHLRE 1752 1614
transcr_137727	Protein CFAP45, mitochondrial {ECO:0000305}	CFA45_HUMAN 298 23
transcr_140832	Protein CFAP45, mitochondrial {ECO:0000305}	CFA45_HUMAN 542 25
transcr_134945	Protein CFAP45, mitochondrial {ECO:0000305}	CFA45_HUMAN 547 23
transcr_154962	Protein CFAP45, mitochondrial {ECO:0000305}	CFA45_HUMAN 547 23
transcr_137727	Protein CFAP45, mitochondrial {ECO:0000305}	CFA45_HUMAN 547 311
transcr_129164	Cilia- and flagella-associated protein 52 {ECO:0000312|HGNC:HGNC:16053}	CFA52_HUMAN 526 11
transcr_106714	Cilia- and flagella-associated protein 53 {ECO:0000312|MGI:MGI:1921703}	CFA53_MOUSE 314 1
transcr_132015	Complement factor B	CFAB_PONPY 759 679
transcr_165339	Complement factor B	CFAB_PONPY 759 679
transcr_99306	Complement factor D	CFAD_PIG 27 259
transcr_142094	Cryptic protein	CFC1_CHICK 66 188
transcr_145106	Cryptic protein	CFC1_CHICK 66 188
transcr_145119	Cryptic protein	CFC1_CHICK 66 188
transcr_187164	Craniofacial development protein 1	CFDP1_MOUSE 3 294
transcr_178751	CASP8 and FADD-like apoptosis regulator	CFLAR_HUMAN 477 32
transcr_136305	Uncharacterized protein C7orf43 homolog	CG043_MOUSE 493 230
transcr_88701	Uncharacterized protein C7orf50	CG050_HUMAN 25 194
transcr_120351	Uncharacterized protein C7orf50	CG050_HUMAN 28 194
transcr_119557	UPF0562 protein C7orf55 homolog	CG055_XENTR 110 1
transcr_94937	Uncharacterized protein C7orf57 homolog	CG057_MOUSE 39 224
transcr_122566	Cell growth regulator with EF hand domain protein 1	CGRE1_HUMAN 4 141
transcr_113664	Cell growth regulator with RING finger domain protein 1	CGRF1_HUMAN 140 1
transcr_193781	Cell growth regulator with RING finger domain protein 1	CGRF1_MOUSE 194 1
transcr_191341	Cell growth regulator with RING finger domain protein 1	CGRF1_MOUSE 318 1
transcr_193781	Cell growth regulator with RING finger domain protein 1	CGRF1_MOUSE 318 222
transcr_108849	Uncharacterized protein C8orf4 homolog	CH004_BOVIN 91 31
transcr_118678	Glutathione-specific gamma-glutamylcyclotransferase 1 {ECO:0000250|UniProtKB:Q9BUX1}	CHAC1_DANRE 195 1
transcr_121062	Glutathione-specific gamma-glutamylcyclotransferase 1 {ECO:0000250|UniProtKB:Q9BUX1}	CHAC1_DANRE 58 195
transcr_138477	Putative glutathione-specific gamma-glutamylcyclotransferase 2 {ECO:0000250|UniProtKB:Q9BUX1}	CHAC2_DANRE 178 1
transcr_136762	Chondroadherin	CHAD_RAT 358 22
transcr_173713	Coiled-coil-helix-coiled-coil-helix domain-containing protein 5	CHCH5_HUMAN 94 1
transcr_173851	Coiled-coil-helix-coiled-coil-helix domain-containing protein 5	CHCH5_HUMAN 94 1
transcr_175422	Coiled-coil-helix-coiled-coil-helix domain-containing protein 5	CHCH5_HUMAN 94 1
transcr_175454	Coiled-coil-helix-coiled-coil-helix domain-containing protein 5	CHCH5_HUMAN 94 1
transcr_202632	Chromodomain-helicase-DNA-binding protein 2	CHD2_HUMAN 1564 1
transcr_202648	Chromodomain-helicase-DNA-binding protein 2	CHD2_HUMAN 1634 1
transcr_202390	Chromodomain-helicase-DNA-binding protein 2	CHD2_HUMAN 1828 1
transcr_202474	Chromodomain-helicase-DNA-binding protein 2	CHD2_HUMAN 1828 1
transcr_202556	Chromodomain-helicase-DNA-binding protein 2	CHD2_HUMAN 1828 1
transcr_203343	Chromodomain-helicase-DNA-binding protein 2	CHD2_HUMAN 1828 1
transcr_100341	Chromodomain-helicase-DNA-binding protein 9	CHD9_MOUSE 2807 2603
transcr_175851	Calcium homeostasis endoplasmic reticulum protein	CHERP_MOUSE 744 1
transcr_176903	Calcium homeostasis endoplasmic reticulum protein	CHERP_MOUSE 744 1
transcr_178090	Calcium homeostasis endoplasmic reticulum protein	CHERP_MOUSE 744 1
transcr_178876	N-chimaerin	CHIN_BOVIN 334 1
transcr_177544	N-chimaerin	CHIN_HUMAN 459 1
transcr_144308	STIP1 homology and U box-containing protein 1 {ECO:0000305}	CHIP_CHICK 314 232
transcr_150314	STIP1 homology and U box-containing protein 1 {ECO:0000305}	CHIP_CHICK 314 29
transcr_126767	Serine/threonine-protein kinase Chk2	CHK2_MOUSE 232 111
transcr_108334	Serine/threonine-protein kinase Chk2	CHK2_MOUSE 286 111
transcr_103269	Charged multivesicular body protein 1b	CHM1B_CHICK 45 199
transcr_105598	Charged multivesicular body protein 1b	CHM1B_DANRE 199 1
transcr_134094	Charged multivesicular body protein 1b	CHM1B_XENTR 68 185
transcr_124767	Charged multivesicular body protein 1b	CHM1B_XENTR 68 199
transcr_125879	Charged multivesicular body protein 1b	CHM1B_XENTR 68 199
transcr_128282	Charged multivesicular body protein 1b	CHM1B_XENTR 68 199
transcr_169949	Charged multivesicular body protein 4b	CHM4B_XENLA 220 1
transcr_170721	Charged multivesicular body protein 4b	CHM4B_XENLA 220 1
transcr_113625	Charged multivesicular body protein 4c	CHM4C_DANRE 24 158
transcr_116418	Charged multivesicular body protein 4c	CHM4C_DANRE 24 158
transcr_102569	Charged multivesicular body protein 4c	CHM4C_XENLA 227 113
transcr_176774	Calcineurin B homologous protein 1	CHP1_BOVIN 195 1
transcr_117215	Calcineurin B homologous protein 2	CHP2_HUMAN 59 196
transcr_150829	Calcineurin B homologous protein 3	CHP3_MOUSE 110 1
transcr_150829	Calcineurin B homologous protein 3	CHP3_MOUSE 212 121
transcr_160470	Cholinephosphotransferase 1	CHPT1_DANRE 206 1
transcr_160470	Cholinephosphotransferase 1	CHPT1_DANRE 382 219
transcr_193907	Chondroitin sulfate synthase 3	CHSS3_HUMAN 882 146
transcr_194364	Chondroitin sulfate synthase 3	CHSS3_HUMAN 882 146
transcr_144089	Carbohydrate sulfotransferase 1	CHST1_DANRE 418 1
transcr_137011	Carbohydrate sulfotransferase 1	CHST1_DANRE 65 418
transcr_171841	Carbohydrate sulfotransferase 12	CHSTC_MOUSE 419 122
transcr_195442	Carbohydrate sulfotransferase 14	CHSTE_DANRE 92 367
transcr_167991	Carbohydrate sulfotransferase 15	CHSTF_HUMAN 47 346
transcr_167991	Carbohydrate sulfotransferase 15	CHSTF_MOUSE 561 352
transcr_103180	Uncharacterized protein C9orf40 homolog	CI040_RAT 166 1
transcr_124116	Protein C9orf69	CI069_HUMAN 16 139
transcr_180974	Uncharacterized protein C9orf84	CI084_HUMAN 515 1117
transcr_186819	Uncharacterized protein C9orf84	CI084_HUMAN 557 1117
transcr_161022	Uncharacterized protein C9orf85 homolog	CI085_RAT 152 1
transcr_129169	Transmembrane protein C9orf91	CI091_HUMAN 332 214
transcr_129169	Transmembrane protein C9orf91 homolog	CI091_MOUSE 219 110
transcr_143389	Uncharacterized protein C9orf117 homolog	CI117_DANRE 344 1
transcr_188917	Uncharacterized protein C9orf172 homolog	CI172_MOUSE 974 1
transcr_194517	Uncharacterized protein C9orf172 homolog	CI172_MOUSE 974 1
transcr_164769	Calcium and integrin-binding family member 2	CIB2_MOUSE 185 1
transcr_185574	Protein capicua homolog	CIC_HUMAN 1456 1348
transcr_200951	Protein capicua homolog	CIC_HUMAN 1526 1319
transcr_185574	Protein capicua homolog	CIC_HUMAN 502 1
transcr_186645	Protein capicua homolog	CIC_HUMAN 502 1
transcr_200951	Protein capicua homolog	CIC_HUMAN 502 1
transcr_166665	Cingulin	CING_DANRE 452 1161
transcr_166665	Cingulin	CING_SORAR 333 167
transcr_155679	Corepressor interacting with RBPJ 1	CIR1_CHICK 123 1
transcr_155679	Corepressor interacting with RBPJ 1	CIR1_CHICK 230 154
transcr_100632	CDGSH iron-sulfur domain-containing protein 3, mitochondrial	CISD3_HUMAN 38 113
transcr_94106	CDGSH iron-sulfur domain-containing protein 3, mitochondrial	CISD3_HUMAN 38 113
transcr_170432	Citrate synthase, mitochondrial	CISY_TETAD 469 1
transcr_151849	Cbp/p300-interacting transactivator 1	CITE1_HUMAN 83 193
transcr_155083	Cbp/p300-interacting transactivator 3	CITE3_CHICK 205 1
transcr_111528	Cip1-interacting zinc finger protein	CIZ1_HUMAN 740 532
transcr_160633	Cip1-interacting zinc finger protein	CIZ1_HUMAN 833 592
transcr_106966	Leucine-rich repeat-containing protein C10orf11 homolog	CJ011_MOUSE 159 11
transcr_133980	UPF0705 protein C11orf49 homolog	CK049_DANRE 7 331
transcr_139585	Uncharacterized protein C11orf87 homolog	CK087_XENTR 114 1
transcr_195580	Uncharacterized protein C11orf95	CK095_HUMAN 172 109
transcr_198377	Uncharacterized protein C11orf95	CK095_HUMAN 172 109
transcr_124429	CDK5 regulatory subunit-associated protein 1	CK5P1_HUMAN 601 413
transcr_114860	CKLF-like MARVEL transmembrane domain-containing protein 3	CKLF3_MOUSE 69 182
transcr_197575	CKLF-like MARVEL transmembrane domain-containing protein 4	CKLF4_MOUSE 203 1
transcr_127558	UPF0454 protein C12orf49 homolog	CL049_DANRE 134 1
transcr_117708	UPF0454 protein C12orf49 homolog	CL049_DANRE 199 1
transcr_170743	UPF0536 protein C12orf66 homolog	CL066_DANRE 449 192
transcr_170743	UPF0536 protein C12orf66 homolog	CL066_DANRE 8 177
transcr_148394	UPF0536 protein C12orf66 homolog	CL066_DANRE 8 449
transcr_159178	Protein CLEC16A {ECO:0000305}	CL16A_HUMAN 969 1023
transcr_191848	CLIP-associating protein 1	CLAP1_HUMAN 1522 1060
transcr_192305	CLIP-associating protein 1	CLAP1_HUMAN 1522 1060
transcr_181771	CLIP-associating protein 1	CLAP1_HUMAN 1522 1100
transcr_181771	CLIP-associating protein 1	CLAP1_HUMAN 862 1103
transcr_186834	CLIP-associating protein 2	CLAP2_DANRE 454 1270
transcr_194267	CLIP-associating protein 2	CLAP2_DANRE 698 454
transcr_185442	CLIP-associating protein 2	CLAP2_DANRE 698 497
transcr_183341	CLIP-associating protein 2	CLAP2_DANRE 717 560
transcr_183341	CLIP-associating protein 2	CLAP2_DANRE 722 1270
transcr_185442	CLIP-associating protein 2	CLAP2_DANRE 722 1270
transcr_194267	CLIP-associating protein 2	CLAP2_DANRE 722 1270
transcr_165424	CLIP-associating protein 2	CLAP2_DANRE 866 1270
transcr_185713	CLIP-associating protein 2	CLAP2_DANRE 900 454
transcr_152930	CLIP-associating protein 2	CLAP2_DANRE 984 1270
transcr_116148	C-type lectin domain family 4 member E	CLC4E_HUMAN 22 158
transcr_102962	C-type lectin domain family 4 member E	CLC4E_HUMAN 22 211
transcr_121267	C-type lectin domain family 4 member E	CLC4E_RAT 30 207
transcr_93820	C-type lectin domain family 4 member E	CLC4E_RAT 71 207
transcr_106613	C-type lectin domain family 4 member E	CLC4E_RAT 81 207
transcr_139712	C-type lectin domain family 4 member F	CLC4F_MOUSE 541 365
transcr_124140	C-type lectin domain family 4 member K	CLC4K_HUMAN 320 193
transcr_136940	C-type lectin domain family 4 member K	CLC4K_HUMAN 320 193
transcr_69664	C-type lectin domain family 4 member M	CLC4M_HUMAN 391 321
transcr_103088	C-type lectin domain family 4 member M	CLC4M_NOMCO 391 202
transcr_169807	Clathrin light chain A	CLCA_BOVIN 4 178
transcr_145250	Clathrin light chain A	CLCA_BOVIN 4 242
transcr_143894	Clathrin light chain A	CLCA_BOVIN 4 243
transcr_146680	Clathrin light chain A	CLCA_BOVIN 4 243
transcr_145522	Clathrin light chain A	CLCA_MOUSE 234 20
transcr_128926	Clathrin light chain B	CLCB_BOVIN 52 155
transcr_133541	Clathrin light chain B	CLCB_RAT 71 229
transcr_114992	Clathrin light chain B	CLCB_RAT 78 229
transcr_149690	Chloride channel CLIC-like protein 1	CLCC1_RAT 460 16
transcr_150321	Chloride channel CLIC-like protein 1	CLCC1_RAT 460 16
transcr_153740	Chloride channel protein ClC-Kb {ECO:0000250|UniProtKB:P51801}	CLCKB_XENLA 411 119
transcr_146781	Chloride channel protein ClC-Kb {ECO:0000250|UniProtKB:P51801}	CLCKB_XENLA 472 119
transcr_153740	Chloride channel protein ClC-Kb {ECO:0000250|UniProtKB:P51801}	CLCKB_XENLA 687 412
transcr_146781	Chloride channel protein ClC-Kb {ECO:0000250|UniProtKB:P51801}	CLCKB_XENLA 687 580
transcr_182799	Chloride channel protein 1	CLCN1_HUMAN 927 816
transcr_182491	Chloride channel protein 1	CLCN1_HUMAN 927 821
transcr_188813	Chloride channel protein 2	CLCN2_CAVPO 685 110
transcr_188535	Chloride channel protein 2	CLCN2_RAT 675 28
transcr_139478	H(+)/Cl(-) exchange transporter 7	CLCN7_MOUSE 386 1
transcr_121337	H(+)/Cl(-) exchange transporter 7	CLCN7_MOUSE 403 1
transcr_143112	Claudin-11	CLD11_BOVIN 207 1
transcr_99383	Claudin-14	CLD14_HUMAN 78 239
transcr_121572	Claudin-5	CLD5_HUMAN 218 1
transcr_125893	Claudin-7-A {ECO:0000312|ZFIN:ZDB-GENE-040718-29}	CLD7A_DANRE 212 1
transcr_122170	Claudin domain-containing protein 1	CLDN1_MOUSE 253 102
transcr_195611	Clathrin heavy chain 1	CLH1_BOVIN 1594 1
transcr_173935	Clathrin heavy chain 1	CLH1_BOVIN 996 1675
transcr_108037	Clathrin heavy chain 1	CLH1_MOUSE 1610 1334
transcr_139028	Clathrin heavy chain 1	CLH1_MOUSE 641 1
transcr_134809	Chloride intracellular channel protein 5	CLIC5_MOUSE 250 1
transcr_128817	CAP-Gly domain-containing linker protein 2	CLIP2_MOUSE 628 498
transcr_125940	CAP-Gly domain-containing linker protein 4	CLIP4_HUMAN 515 1
transcr_129301	CAP-Gly domain-containing linker protein 4	CLIP4_HUMAN 515 1
transcr_192618	CAP-Gly domain-containing linker protein 4	CLIP4_HUMAN 703 1
transcr_150137	CAP-Gly domain-containing linker protein 4	CLIP4_HUMAN 704 1
transcr_191662	CAP-Gly domain-containing linker protein 4	CLIP4_HUMAN 704 1
transcr_155498	Dual specificity protein kinase CLK4	CLK4_HUMAN 158 1
transcr_156476	Dual specificity protein kinase CLK4	CLK4_HUMAN 158 1
transcr_157602	Dual specificity protein kinase CLK4	CLK4_HUMAN 158 1
transcr_158680	Dual specificity protein kinase CLK4	CLK4_HUMAN 158 1
transcr_158938	Dual specificity protein kinase CLK4	CLK4_HUMAN 158 1
transcr_153705	Dual specificity protein kinase CLK4	CLK4_HUMAN 158 118
transcr_161914	Dual specificity protein kinase CLK4	CLK4_HUMAN 317 154
transcr_135833	Dual specificity protein kinase CLK4	CLK4_HUMAN 437 311
transcr_161914	Dual specificity protein kinase CLK4	CLK4_HUMAN 437 311
transcr_146912	Dual specificity protein kinase CLK4	CLK4_HUMAN 475 1
transcr_156476	Dual specificity protein kinase CLK4	CLK4_MOUSE 475 182
transcr_153705	Dual specificity protein kinase CLK4	CLK4_MOUSE 475 225
transcr_155498	Dual specificity protein kinase CLK4	CLK4_MOUSE 475 225
transcr_156295	Dual specificity protein kinase CLK4	CLK4_MOUSE 475 225
transcr_157602	Dual specificity protein kinase CLK4	CLK4_MOUSE 475 225
transcr_158680	Dual specificity protein kinase CLK4	CLK4_MOUSE 475 225
transcr_158938	Dual specificity protein kinase CLK4	CLK4_MOUSE 475 301
transcr_73243	CMRF35-like molecule 8	CLM8_HUMAN 20 109
transcr_131836	Ceroid-lipofuscinosis neuronal protein 5	CLN5_CANFA 42 341
transcr_145865	Ceroid-lipofuscinosis neuronal protein 5	CLN5_CANFA 42 341
transcr_198239	Circadian locomoter output cycles protein kaput	CLOCK_CHICK 875 11
transcr_54270	Cleft lip and palate transmembrane protein 1-like protein	CLP1L_DANRE 510 426
transcr_178376	ATP-dependent Clp protease proteolytic subunit, mitochondrial	CLPP_BOVIN 84 269
transcr_111105	Clarin-1	CLRN1_HUMAN 232 21
transcr_140110	Clustered mitochondria protein homolog {ECO:0000255|HAMAP-Rule:MF_03013}	CLU_DANRE 1371 1018
transcr_127272	Clusterin	CLUS_COTJA 21 153
transcr_161053	Clusterin	CLUS_COTJA 256 21
transcr_166425	Clusterin	CLUS_COTJA 256 21
transcr_127272	Clusterin	CLUS_COTJA 450 179
transcr_152094	Clusterin	CLUS_COTJA 450 179
transcr_161053	Clusterin	CLUS_COTJA 450 284
transcr_166425	Clusterin	CLUS_COTJA 450 284
transcr_152094	Clusterin	CLUS_RABIT 26 139
transcr_82238	Chymase	CMA1_CANFA 30 246
transcr_171497	Carboxymethylenebutenolidase homolog	CMBL_XENTR 157 1
transcr_199937	Calcium-binding mitochondrial carrier protein Aralar1	CMC1_HUMAN 34 282
transcr_200084	Calcium-binding mitochondrial carrier protein Aralar1	CMC1_MOUSE 444 34
transcr_199937	Calcium-binding mitochondrial carrier protein Aralar1	CMC1_MOUSE 661 281
transcr_201755	Calcium-binding mitochondrial carrier protein Aralar1	CMC1_PONAB 442 1
transcr_192044	Calcium-binding mitochondrial carrier protein Aralar1	CMC1_PONAB 678 1
transcr_71976	Chromogranin-A	CMGA_STRCA 72 1
transcr_190510	C-Maf-inducing protein	CMIP_HUMAN 773 546
transcr_190993	C-Maf-inducing protein	CMIP_XENLA 772 395
transcr_110478	Chemokine-like receptor 1	CML1_BOVIN 355 157
transcr_147385	Probable N-acetyltransferase camello	CMLO_XENTR 218 1
transcr_147698	Probable N-acetyltransferase camello	CMLO_XENTR 218 1
transcr_202624	Cardiomyopathy-associated protein 5	CMYA5_HUMAN 3899 3466
transcr_202827	Cardiomyopathy-associated protein 5	CMYA5_MOUSE 3737 3182
transcr_202882	Cardiomyopathy-associated protein 5	CMYA5_MOUSE 3737 3182
transcr_144615	Uncharacterized protein C14orf28 homolog	CN028_BOVIN 2 175
transcr_144615	Uncharacterized protein C14orf28 homolog	CN028_MOUSE 310 174
transcr_136969	Uncharacterized protein C14orf28 homolog	CN028_MOUSE 310 2
transcr_105348	Uncharacterized protein C14orf37 homolog	CN037_BOVIN 760 675
transcr_165485	Uncharacterized protein C14orf37	CN037_HUMAN 774 683
transcr_167713	UPF0317 protein C14orf159, mitochondrial	CN159_HUMAN 612 427
transcr_174636	UPF0317 protein C14orf159, mitochondrial	CN159_HUMAN 612 427
transcr_167538	UPF0317 protein C14orf159, mitochondrial	CN159_HUMAN 612 449
transcr_172312	UPF0317 protein C14orf159, mitochondrial	CN159_HUMAN 612 487
transcr_167713	UPF0317 protein C14orf159 homolog, mitochondrial	CN159_MOUSE 395 12
transcr_167538	UPF0317 protein C14orf159 homolog, mitochondrial	CN159_MOUSE 428 12
transcr_172312	UPF0317 protein C14orf159 homolog, mitochondrial	CN159_MOUSE 428 12
transcr_145897	UPF0568 protein C14orf166 homolog	CN166_DANRE 242 1
transcr_137301	UPF0568 protein C14orf166 homolog	CN166_DANRE 242 116
transcr_173979	Condensin-2 complex subunit H2	CNDH2_DANRE 585 1
transcr_82559	Cornifelin	CNFN_MOUSE 21 111
transcr_193405	Protein cornichon homolog 2	CNIH2_DANRE 160 1
transcr_182550	Protein cornichon homolog 2	CNIH2_DANRE 45 160
transcr_174663	Connector enhancer of kinase suppressor of ras 2	CNKR2_HUMAN 962 206
transcr_191540	Metal transporter CNNM1	CNNM1_HUMAN 782 21
transcr_82573	Metal transporter CNNM1	CNNM1_HUMAN 926 697
transcr_201913	Metal transporter CNNM1	CNNM1_HUMAN 950 133
transcr_201377	Metal transporter CNNM1	CNNM1_HUMAN 950 25
transcr_188082	Metal transporter CNNM1	CNNM1_HUMAN 951 21
transcr_191540	Metal transporter CNNM1	CNNM1_MOUSE 951 780
transcr_163545	Metal transporter CNNM1	CNNM1_MOUSE 951 834
transcr_188147	Metal transporter CNNM2	CNNM2_HUMAN 868 762
transcr_188147	Metal transporter CNNM4	CNNM4_MOUSE 533 436
transcr_179991	Protein CNPPD1	CNPD1_CHICK 438 1
transcr_154558	Protein canopy homolog 2	CNPY2_HUMAN 20 182
transcr_136001	Protein canopy homolog 3	CNPY3_DANRE 276 110
transcr_102567	Protein canopy 4	CNPY4_DANRE 217 109
transcr_107519	Protein canopy 4	CNPY4_DANRE 217 109
transcr_98774	Protein canopy 4	CNPY4_DANRE 217 109
transcr_125907	CB1 cannabinoid receptor-interacting protein 1	CNRP1_HUMAN 164 107
transcr_121694	CB1 cannabinoid receptor-interacting protein 1	CNRP1_HUMAN 61 163
transcr_118472	CB1 cannabinoid receptor-interacting protein 1	CNRP1_HUMAN 62 163
transcr_197838	Consortin	CNST_HUMAN 240 181
transcr_194481	Consortin	CNST_MOUSE 708 586
transcr_197838	Consortin	CNST_MOUSE 708 586
transcr_121386	Contactin-1a	CNT1A_DANRE 276 14
transcr_176080	Cyclin N-terminal domain-containing protein 1	CNTD1_HUMAN 241 140
transcr_177761	Cyclin N-terminal domain-containing protein 1	CNTD1_HUMAN 7 241
transcr_176080	Cyclin N-terminal domain-containing protein 1	CNTD1_MOUSE 9 153
transcr_169332	Cyclin N-terminal domain-containing protein 1	CNTD1_MOUSE 9 308
transcr_164511	Transmembrane protein C15orf27	CO027_HUMAN 516 379
transcr_151072	Transmembrane protein C15orf27	CO027_HUMAN 518 102
transcr_177103	Transmembrane protein C15orf27	CO027_HUMAN 525 257
transcr_167527	Transmembrane protein C15orf27	CO027_HUMAN 525 281
transcr_194510	Transmembrane protein C15orf27	CO027_HUMAN 525 327
transcr_164511	Transmembrane protein C15orf27	CO027_HUMAN 9 340
transcr_162677	Transmembrane protein C15orf27	CO027_HUMAN 9 518
transcr_147172	Transmembrane protein C15orf27 homolog	CO027_MACFA 404 113
transcr_148339	Transmembrane protein C15orf27 homolog	CO027_MACFA 404 113
transcr_167527	Transmembrane protein C15orf27 homolog	CO027_MOUSE 9 256
transcr_177103	Transmembrane protein C15orf27 homolog	CO027_MOUSE 9 256
transcr_127433	Uncharacterized protein C15orf41 homolog	CO041_CHICK 271 179
transcr_196002	Uncharacterized protein C15orf43 homolog	CO043_DANRE 188 1
transcr_196819	Uncharacterized protein C15orf43 homolog	CO043_DANRE 188 1
transcr_128875	Uncharacterized protein C15orf65	CO065_HUMAN 19 113
transcr_76217	Uncharacterized protein C15orf65	CO065_HUMAN 19 113
transcr_195317	Collagen alpha-1(I) chain	CO1A1_CYNPY 965 1
transcr_195317	Collagen alpha-1(I) chain	CO1A1_RAT 1453 1187
transcr_193992	Collagen alpha-2(I) chain	CO1A2_ONCMY 1356 1013
transcr_173700	Collagen alpha-2(I) chain	CO1A2_ONCMY 830 1356
transcr_193992	Collagen alpha-2(I) chain	CO1A2_ONCMY 975 1
transcr_132015	Complement C2	CO2_GORGO 509 462
transcr_199987	Collagen alpha-6(IV) chain	CO4A6_HUMAN 1689 1379
transcr_105221	Complement component C6	CO6_RAT 932 814
transcr_161359	Collagen alpha-2(VI) chain	CO6A2_CHICK 888 37
transcr_156810	Complement component C7	CO7_PIG 838 377
transcr_175085	Collagen alpha-2(VIII) chain	CO8A2_MOUSE 699 565
transcr_169332	Cytochrome c oxidase assembly factor 3 homolog, mitochondrial	COA3_DANRE 96 8
transcr_176080	Cytochrome c oxidase assembly factor 3 homolog, mitochondrial	COA3_DANRE 96 8
transcr_89487	Collagen alpha-1(X) chain	COAA1_CHICK 672 576
transcr_110484	Collagen alpha-1(X) chain	COAA1_CHICK 674 358
transcr_181447	Collagen alpha-1(X) chain	COAA1_MOUSE 433 279
transcr_197864	Bifunctional coenzyme A synthase	COASY_PIG 557 1
transcr_162592	Collagen alpha-1(XI) chain	COBA1_HUMAN 1806 1264
transcr_156930	Collagen alpha-1(XI) chain	COBA1_MOUSE 1804 1564
transcr_143077	Cochlin	COCH_CHICK 546 342
transcr_64412	Collagen alpha-1(XIV) chain	COEA1_CHICK 1369 1237
transcr_147548	Collagen alpha-1(XV) chain	COFA1_HUMAN 1379 1135
transcr_161708	Collagen alpha-1(XV) chain	COFA1_HUMAN 1383 1251
transcr_178253	Collagen alpha-1(XV) chain	COFA1_MOUSE 1366 1182
transcr_171644	Conserved oligomeric Golgi complex subunit 3	COG3_HUMAN 828 16
transcr_145790	Conserved oligomeric Golgi complex subunit 6	COG6_BOVIN 657 1
transcr_167331	Conserved oligomeric Golgi complex subunit 7	COG7_BOVIN 770 588
transcr_123794	Conserved oligomeric Golgi complex subunit 7	COG7_BOVIN 770 635
transcr_167331	Conserved oligomeric Golgi complex subunit 7	COG7_HUMAN 554 1
transcr_142845	Conserved oligomeric Golgi complex subunit 7	COG7_HUMAN 770 547
transcr_148568	Conserved oligomeric Golgi complex subunit 7	COG7_HUMAN 770 547
transcr_136972	Conserved oligomeric Golgi complex subunit 8	COG8_BOVIN 567 214
transcr_150688	Conserved oligomeric Golgi complex subunit 8	COG8_HUMAN 560 13
transcr_178998	Collagen alpha-1(XVII) chain	COHA1_MESAU 865 548
transcr_195791	Collagen alpha-1(XVII) chain	COHA1_MESAU 865 548
transcr_181447	Collagen alpha-1(XVIII) chain	COIA1_MOUSE 1767 1463
transcr_201477	Collagen alpha-1(XIX) chain	COJA1_HUMAN 873 1062
transcr_201549	Collagen alpha-1(XIX) chain	COJA1_HUMAN 873 1062
transcr_200567	Collagen alpha-1(XIX) chain	COJA1_MOUSE 444 1056
transcr_201477	Collagen alpha-1(XIX) chain	COJA1_MOUSE 868 444
transcr_201549	Collagen alpha-1(XIX) chain	COJA1_MOUSE 868 444
transcr_101520	Collectin-12	COL12_BOVIN 733 663
transcr_87572	Collectin-12	COL12_DANRE 478 167
transcr_96827	COMM domain-containing protein 4	COMD4_MOUSE 198 1
transcr_112749	COMM domain-containing protein 5	COMD5_BOVIN 177 17
transcr_117264	COMM domain-containing protein 5	COMD5_HUMAN 224 17
transcr_124580	COMM domain-containing protein 6	COMD6_XENTR 197 10
transcr_109253	Collagen alpha-1(XXV) chain	COPA1_MOUSE 665 487
transcr_168200	Coatomer subunit beta'	COPB2_BOVIN 844 761
transcr_169123	Coatomer subunit beta'	COPB2_MOUSE 862 1
transcr_136740	High affinity copper uptake protein 1	COPT1_PIG 189 18
transcr_177991	Ubiquinone biosynthesis protein COQ4 homolog, mitochondrial {ECO:0000255|HAMAP-Rule:MF_03111}	COQ4_DANRE 258 114
transcr_122870	Ubiquinone biosynthesis protein COQ7 homolog	COQ7_BOVIN 42 184
transcr_130879	Ubiquinone biosynthesis protein COQ7 homolog	COQ7_BOVIN 42 191
transcr_153906	Coronin-1C	COR1C_HUMAN 473 1
transcr_156163	Coronin-1C	COR1C_HUMAN 473 222
transcr_161646	Coronin-1C	COR1C_HUMAN 473 252
transcr_177042	Coronin-1C	COR1C_HUMAN 473 348
transcr_156163	Coronin-1C	COR1C_MOUSE 213 1
transcr_161646	Coronin-1C	COR1C_MOUSE 248 1
transcr_177042	Coronin-1C	COR1C_MOUSE 344 1
transcr_170041	Coronin-2A	COR2A_HUMAN 524 1
transcr_176582	Coronin-6	CORO6_MOUSE 151 1
transcr_176582	Coronin-6	CORO6_RAT 471 172
transcr_141817	COUP transcription factor 1	COT1_BOVIN 422 156
transcr_127891	COUP transcription factor 2	COT2_MOUSE 414 305
transcr_132916	Cytochrome c oxidase assembly protein COX11, mitochondrial	COX11_BOVIN 271 22
transcr_110515	Cytochrome c oxidase assembly protein COX16 homolog, mitochondrial	COX16_BOVIN 89 2
transcr_196815	Cytochrome c oxidase subunit 5A, mitochondrial	COX5A_OTOCR 150 10
transcr_156238	Cytochrome c oxidase subunit 5B, mitochondrial	COX5B_BOVIN 31 129
transcr_167668	Cytochrome c oxidase subunit 5B, mitochondrial	COX5B_BOVIN 31 129
transcr_92305	Cytochrome c oxidase subunit 5B, mitochondrial	COX5B_MOUSE 7 128
transcr_96379	Cytochrome c oxidase subunit 5B, mitochondrial	COX5B_MOUSE 93 1
transcr_195468	Cytochrome c oxidase subunit 5B, mitochondrial	COX5B_PIG 129 1
transcr_135639	Cytochrome c oxidase subunit 6A, mitochondrial	COX6A_ONCMY 6 102
transcr_94760	COX assembly mitochondrial protein homolog	COXM1_BOVIN 2 106
transcr_69002	Uncharacterized protein C16orf45	CP045_HUMAN 21 156
transcr_180814	UPF0505 protein C16orf62 homolog	CP062_DANRE 842 1
transcr_182656	UPF0472 protein C16orf72 homolog	CP072_XENLA 265 1
transcr_116579	UPF0547 protein C16orf87 homolog	CP087_DANRE 52 152
transcr_192231	UPF0764 protein C16orf89 homolog	CP089_DANRE 350 10
transcr_183476	UPF0764 protein C16orf89 homolog	CP089_DANRE 350 220
transcr_175143	Coiled-coil domain-containing protein C16orf93 homolog	CP093_MOUSE 81 235
transcr_176757	Coiled-coil domain-containing protein C16orf93 homolog	CP093_MOUSE 81 235
transcr_178300	Coiled-coil domain-containing protein C16orf93 homolog	CP093_MOUSE 81 235
transcr_184841	Cholesterol side-chain cleavage enzyme, mitochondrial	CP11A_ONCMY 2 140
transcr_183985	Cholesterol side-chain cleavage enzyme, mitochondrial	CP11A_ONCMY 275 2
transcr_184133	Cholesterol side-chain cleavage enzyme, mitochondrial	CP11A_ONCMY 474 2
transcr_184841	Cholesterol side-chain cleavage enzyme, mitochondrial	CP11A_ONCMY 514 161
transcr_183478	Cholesterol side-chain cleavage enzyme, mitochondrial	CP11A_ONCMY 514 2
transcr_183985	Cholesterol side-chain cleavage enzyme, mitochondrial	CP11A_ONCMY 514 305
transcr_113440	Cholesterol side-chain cleavage enzyme, mitochondrial	CP11A_ONCMY 514 400
transcr_195442	Centrosomal protein of 135 kDa	CP135_DANRE 3 1164
transcr_176204	Steroid 17-alpha-hydroxylase/17,20 lyase	CP17A_ORYLA 31 258
transcr_171346	Steroid 17-alpha-hydroxylase/17,20 lyase	CP17A_ORYLA 423 31
transcr_147487	Cytochrome P450 1A1	CP1A1_LIZAU 521 1
transcr_172984	Centrosome-associated protein CEP250	CP250_HUMAN 2418 2264
transcr_96071	Cytochrome P450 2D28	CP2DS_MESAU 500 398
transcr_178522	Cytochrome P450 3A13	CP3AD_MOUSE 498 364
transcr_106837	Cytochrome P450 3A27	CP3AR_ONCMY 291 176
transcr_66336	Cholesterol 24-hydroxylase	CP46A_HUMAN 370 265
transcr_134766	Uncharacterized protein C16orf52 homolog B	CP52B_XENLA 167 1
transcr_168081	Cytoplasmic polyadenylation element-binding protein 2	CPEB2_MOUSE 452 259
transcr_192297	Cytoplasmic polyadenylation element-binding protein 2	CPEB2_MOUSE 521 221
transcr_134266	Cadherin-like and PC-esterase domain-containing protein 1	CPED1_HUMAN 589 1024
transcr_104020	Cadherin-like and PC-esterase domain-containing protein 1	CPED1_HUMAN 893 1024
transcr_162872	Anamorsin {ECO:0000255|HAMAP-Rule:MF_03115}	CPIN1_TETNG 313 1
transcr_188997	Complexin-1	CPLX1_BOVIN 134 1
transcr_136223	Complexin-1	CPLX1_MACFA 134 1
transcr_141818	Complexin-1	CPLX1_MACFA 134 1
transcr_104356	Complexin-3	CPLX3_HUMAN 47 109
transcr_111049	Complexin-4	CPLX4_MOUSE 160 10
transcr_124886	Complexin-4	CPLX4_MOUSE 56 160
transcr_155250	Copine-1	CPNE1_HUMAN 353 238
transcr_184002	Copine-3	CPNE3_HUMAN 337 3
transcr_142206	Copine-3	CPNE3_HUMAN 526 159
transcr_159477	Copine-3	CPNE3_HUMAN 526 3
transcr_157004	Copine-3	CPNE3_HUMAN 526 341
transcr_160900	Copine-3	CPNE3_HUMAN 527 2
transcr_152896	Copine-3	CPNE3_HUMAN 527 236
transcr_155250	Copine-3	CPNE3_HUMAN 527 357
transcr_162557	Copine-3	CPNE3_HUMAN 531 116
transcr_184002	Copine-3	CPNE3_HUMAN 531 341
transcr_166890	Copine-3	CPNE3_HUMAN 9 531
transcr_179620	Copine-4	CPNE4_HUMAN 557 435
transcr_189786	Copine-7 {ECO:0000250|UniProtKB:Q9UBL6}	CPNE7_MOUSE 543 349
transcr_194050	Copine-7 {ECO:0000250|UniProtKB:Q9UBL6}	CPNE7_MOUSE 543 449
transcr_164009	Calpain small subunit 1	CPNS1_RAT 61 270
transcr_195327	Cleavage and polyadenylation specificity factor subunit 1	CPSF1_BOVIN 518 1
transcr_199613	Cleavage and polyadenylation specificity factor subunit 1	CPSF1_BOVIN 518 1
transcr_195327	Cleavage and polyadenylation specificity factor subunit 1	CPSF1_MOUSE 543 1351
transcr_199613	Cleavage and polyadenylation specificity factor subunit 1	CPSF1_MOUSE 543 1441
transcr_156157	Cleavage and polyadenylation specificity factor subunit 4	CPSF4_HUMAN 269 1
transcr_158851	Cleavage and polyadenylation specificity factor subunit 4	CPSF4_XENLA 35 269
transcr_129524	Cleavage and polyadenylation specificity factor subunit 4	CPSF4_XENLA 36 269
transcr_136391	Cleavage and polyadenylation specificity factor subunit 4	CPSF4_XENLA 36 269
transcr_134095	Cleavage and polyadenylation specificity factor subunit 4	CPSF4_XENLA 47 269
[truncated: 8,593 more rows]

## Sheet: brain male transcripts
transcript	gene name	protein name
transcr_149776	14-3-3 protein zeta	1433Z_CHICK 242 1
transcr_150323	14-3-3 protein zeta	1433Z_CHICK 242 1
transcr_140316	14-3-3 protein zeta	1433Z_CHICK 78 243
transcr_111335	14-3-3 protein zeta	1433Z_DROME 244 144
transcr_197334	1-aminocyclopropane-1-carboxylate synthase-like protein 1	1A1L1_TAKRU 618 1
transcr_186324	Serine/threonine-protein phosphatase 2A 56 kDa regulatory subunit beta isoform	2A5B_RABIT 432 185
transcr_186324	Serine/threonine-protein phosphatase 2A 56 kDa regulatory subunit beta isoform	2A5B_RABIT 473 405
transcr_174808	Serine/threonine-protein phosphatase 2A 56 kDa regulatory subunit epsilon isoform	2A5E_HUMAN 467 1
transcr_177546	Serine/threonine-protein phosphatase 2A 56 kDa regulatory subunit epsilon isoform	2A5E_HUMAN 467 1
transcr_184667	Serine/threonine-protein phosphatase 2A 55 kDa regulatory subunit B alpha isoform	2ABA_PIG 7 333
transcr_182822	Serine/threonine-protein phosphatase 2A 55 kDa regulatory subunit B alpha isoform	2ABA_RABIT 325 1
transcr_202861	Serine/threonine-protein phosphatase 2A 55 kDa regulatory subunit B gamma isoform	2ABG_HUMAN 445 1
transcr_203287	Serine/threonine-protein phosphatase 2A 55 kDa regulatory subunit B gamma isoform	2ABG_HUMAN 445 1
transcr_203333	Serine/threonine-protein phosphatase 2A 55 kDa regulatory subunit B gamma isoform	2ABG_HUMAN 445 1
transcr_203358	Serine/threonine-protein phosphatase 2A 55 kDa regulatory subunit B gamma isoform	2ABG_HUMAN 445 1
transcr_203385	Serine/threonine-protein phosphatase 2A 55 kDa regulatory subunit B gamma isoform	2ABG_HUMAN 445 1
transcr_203487	Serine/threonine-protein phosphatase 2A 55 kDa regulatory subunit B gamma isoform	2ABG_HUMAN 445 1
transcr_203396	Serine/threonine-protein phosphatase 2A 55 kDa regulatory subunit B gamma isoform	2ABG_HUMAN 445 159
transcr_203396	Serine/threonine-protein phosphatase 2A 55 kDa regulatory subunit B gamma isoform	2ABG_MOUSE 150 1
transcr_167851	SH3 domain-binding protein 5-like	3BP5L_BOVIN 368 126
transcr_137257	SH3 domain-binding protein 5-like	3BP5L_BOVIN 83 179
transcr_185967	SH3 domain-binding protein 5-like	3BP5L_XENLA 54 238
transcr_186203	SH3 domain-binding protein 5-like	3BP5L_XENTR 54 373
transcr_152800	3-hydroxyisobutyrate dehydrogenase, mitochondrial	3HIDH_HUMAN 334 28
transcr_117385	DNA-3-methyladenine glycosylase	3MG_MOUSE 315 169
transcr_135735	Protein 4.1	41_MOUSE 577 354
transcr_79108	Eukaryotic translation initiation factor 4E-binding protein 1	4EBP1_HUMAN 118 1
transcr_157895	Eukaryotic translation initiation factor 4E-binding protein 2	4EBP2_HUMAN 7 120
transcr_158421	Eukaryotic translation initiation factor 4E-binding protein 2	4EBP2_HUMAN 7 120
transcr_160544	4F2 cell-surface antigen heavy chain	4F2_MOUSE 524 396
transcr_121442	4F2 cell-surface antigen heavy chain	4F2_RABIT 200 1
transcr_143409	4F2 cell-surface antigen heavy chain	4F2_RAT 526 368
transcr_137857	4F2 cell-surface antigen heavy chain	4F2_RAT 527 333
transcr_144572	4F2 cell-surface antigen heavy chain	4F2_RAT 527 333
transcr_114100	5-hydroxytryptamine receptor 1D	5HT1D_TAKRU 379 275
transcr_163375	5-hydroxytryptamine receptor 1F	5HT1F_CAVPO 366 1
transcr_65028	5-hydroxytryptamine receptor 3A	5HT3A_CAVPO 335 242
transcr_202138	5-hydroxytryptamine receptor 7	5HT7R_HUMAN 426 14
transcr_160567	Cytosolic 5'-nucleotidase 1A	5NT1A_HUMAN 367 18
transcr_137620	Cytosolic 5'-nucleotidase 1A	5NT1A_HUMAN 367 247
transcr_127755	Cytosolic 5'-nucleotidase 3	5NT3_DANRE 8 283
transcr_102729	7-methylguanosine phosphate-specific 5'-nucleotidase	5NT3B_CHICK 99 285
transcr_147016	6-phosphogluconate dehydrogenase, decarboxylating	6PGD_HUMAN 483 1
transcr_111435	Ankyrin repeat domain-containing protein 13C-A	A13CA_XENLA 321 1
transcr_198189	Ankyrin repeat domain-containing protein 13C-A	A13CA_XENLA 434 1
transcr_153806	Ankyrin repeat domain-containing protein 13C-A	A13CA_XENLA 510 1
transcr_187338	Autophagy-related protein 16-1	A16L1_HUMAN 542 285
transcr_168612	Autophagy-related protein 16-1	A16L1_HUMAN 605 282
transcr_168612	Autophagy-related protein 16-1	A16L1_MOUSE 235 133
transcr_186332	Autophagy-related protein 16-1	A16L1_MOUSE 235 133
transcr_187123	Autophagy-related protein 16-1	A16L1_MOUSE 235 133
transcr_187338	Autophagy-related protein 16-1	A16L1_MOUSE 235 133
transcr_192594	Autophagy-related protein 16-1	A16L1_MOUSE 235 133
transcr_185011	Autophagy-related protein 16-1	A16L1_MOUSE 284 133
transcr_192594	Autophagy-related protein 16-1	A16L1_MOUSE 605 443
transcr_181798	Alcohol dehydrogenase [NADP(+)] B	A1A1B_DANRE 275 1
transcr_156998	Zinc-binding protein A33	A33_PLEWA 447 320
transcr_118203	Zinc-binding protein A33	A33_PLEWA 620 438
transcr_188419	Zinc-binding protein A33	A33_PLEWA 625 161
transcr_144445	Zinc-binding protein A33	A33_PLEWA 625 389
transcr_129280	Zinc-binding protein A33	A33_PLEWA 625 448
transcr_172338	Aldehyde dehydrogenase family 9 member A1-B	A9A1B_DANRE 518 22
transcr_172807	Aldehyde dehydrogenase family 9 member A1-B	A9A1B_DANRE 518 22
transcr_138419	Adenosine receptor A1	AA1R_CHICK 93 311
transcr_125867	Adenosine receptor A3	AA3R_BOVIN 67 292
transcr_149556	Arylacetamide deacetylase	AAAD_RABIT 398 200
transcr_107598	Alpha-1-antichymotrypsin	AACT_PONAB 420 4
transcr_134305	Thioredoxin-like protein AAED1	AAED1_TAKRU 226 102
transcr_145434	5'-AMP-activated protein kinase subunit gamma-3	AAKG3_HUMAN 487 160
transcr_144311	Protein AAR2 homolog	AAR2_HUMAN 381 2
transcr_146794	Protein AAR2 homolog	AAR2_MACFA 253 2
transcr_197840	Aspartate aminotransferase, cytoplasmic	AATC_CHICK 4 384
transcr_201913	Aspartate aminotransferase, cytoplasmic	AATC_CHICK 412 212
transcr_201913	Aspartate aminotransferase, cytoplasmic	AATC_MACFA 5 102
transcr_101356	Alpha/beta hydrolase domain-containing protein 17B	AB17B_CHICK 156 1
transcr_72924	Alpha/beta hydrolase domain-containing protein 17B	AB17B_CHICK 42 156
transcr_165187	ATP-binding cassette sub-family A member 1	ABCA1_HUMAN 2228 1940
transcr_139289	ATP-binding cassette sub-family A member 1	ABCA1_HUMAN 2233 2122
transcr_199492	ATP-binding cassette sub-family A member 3	ABCA3_HUMAN 223 1702
transcr_199492	ATP-binding cassette sub-family A member 3	ABCA3_HUMAN 66 1
transcr_124273	ATP-binding cassette sub-family B member 6, mitochondrial	ABCB6_XENTR 849 706
transcr_155528	ATP-binding cassette sub-family B member 6, mitochondrial	ABCB6_XENTR 849 706
transcr_155964	ATP-binding cassette sub-family B member 6, mitochondrial	ABCB6_XENTR 849 706
transcr_175441	ATP-binding cassette sub-family B member 7, mitochondrial	ABCB7_HUMAN 752 594
transcr_123605	ATP-binding cassette sub-family B member 8, mitochondrial	ABCB8_DANRE 714 347
transcr_153222	ATP-binding cassette sub-family B member 8, mitochondrial	ABCB8_DANRE 714 41
transcr_56960	ATP-binding cassette sub-family C member 8	ABCC8_HUMAN 1254 1174
transcr_202142	ATP-binding cassette sub-family C member 8	ABCC8_HUMAN 1399 1174
transcr_202578	ATP-binding cassette sub-family C member 8	ABCC8_HUMAN 1518 1411
transcr_200743	ATP-binding cassette sub-family C member 8	ABCC8_HUMAN 1581 1411
transcr_199896	ATP-binding cassette sub-family C member 8	ABCC8_HUMAN 1581 1444
transcr_200322	ATP-binding cassette sub-family C member 8	ABCC8_HUMAN 1581 1537
transcr_202578	ATP-binding cassette sub-family C member 8	ABCC8_RAT 1451 1175
transcr_199770	ATP-binding cassette sub-family C member 8	ABCC8_RAT 1519 1184
transcr_199896	ATP-binding cassette sub-family C member 8	ABCC8_RAT 990 1400
transcr_200743	ATP-binding cassette sub-family C member 8	ABCC8_RAT 990 1451
transcr_200322	ATP-binding cassette sub-family C member 8	ABCC8_RAT 990 1537
transcr_191226	ATP-binding cassette sub-family D member 1	ABCD1_MOUSE 723 11
transcr_141255	ATP-binding cassette sub-family E member 1	ABCE1_MOUSE 599 1
transcr_94251	ATP-binding cassette sub-family E member 1	ABCE1_MOUSE 599 446
transcr_145653	ATP-binding cassette sub-family G member 2	ABCG2_BOVIN 648 499
transcr_149689	ATP-binding cassette sub-family G member 2	ABCG2_BOVIN 654 32
transcr_149937	ATP-binding cassette sub-family G member 2	ABCG2_HUMAN 655 33
transcr_145653	ATP-binding cassette sub-family G member 2	ABCG2_RAT 458 34
transcr_94920	Abhydrolase domain-containing protein 15	ABH15_HUMAN 468 259
transcr_160898	Abhydrolase domain-containing protein 2-B	ABH2B_DANRE 9 422
transcr_147259	Abhydrolase domain-containing protein 3	ABHD3_BOVIN 411 224
transcr_151049	Abhydrolase domain-containing protein 3	ABHD3_HUMAN 41 408
transcr_135856	Abhydrolase domain-containing protein 4	ABHD4_MOUSE 342 15
transcr_91429	1-acylglycerol-3-phosphate O-acyltransferase ABHD5	ABHD5_RAT 351 207
transcr_171766	Abhydrolase domain-containing protein 8	ABHD8_XENLA 245 1
transcr_169630	Abhydrolase domain-containing protein 8	ABHD8_XENLA 424 1
transcr_171766	Abhydrolase domain-containing protein 8	ABHD8_XENLA 424 243
transcr_139711	Mycophenolic acid acyl-glucuronide esterase, mitochondrial	ABHDA_HUMAN 305 158
transcr_130261	Mycophenolic acid acyl-glucuronide esterase, mitochondrial	ABHDA_PONAB 305 109
transcr_203205	Alpha/beta hydrolase domain-containing protein 14B	ABHEB_MOUSE 209 1
transcr_198935	Abl interactor 1	ABI1_HUMAN 359 1
transcr_198935	Abl interactor 1	ABI1_HUMAN 508 371
transcr_201055	Abl interactor 1	ABI1_HUMAN 508 417
transcr_201434	Abl interactor 1	ABI1_HUMAN 6 508
transcr_154802	Abl interactor 2	ABI2_HUMAN 508 448
transcr_158586	Abl interactor 2	ABI2_HUMAN 508 448
transcr_190773	Actin-binding LIM protein 3	ABLM3_HUMAN 435 3
transcr_191806	Actin-binding LIM protein 3	ABLM3_HUMAN 435 3
transcr_192060	Actin-binding LIM protein 3	ABLM3_HUMAN 435 3
transcr_197527	Actin-binding LIM protein 3	ABLM3_HUMAN 435 3
transcr_192060	Actin-binding LIM protein 3	ABLM3_MOUSE 615 452
transcr_190773	Actin-binding LIM protein 3	ABLM3_MOUSE 682 452
transcr_191806	Actin-binding LIM protein 3	ABLM3_MOUSE 682 452
transcr_197527	Actin-binding LIM protein 3	ABLM3_MOUSE 682 452
transcr_110952	Active breakpoint cluster region-related protein	ABR_MOUSE 593 425
transcr_133009	Active breakpoint cluster region-related protein	ABR_MOUSE 859 576
transcr_110952	Active breakpoint cluster region-related protein	ABR_XENTR 842 596
transcr_159137	Activator of basal transcription 1	ABT1_MOUSE 45 259
transcr_114203	Ankyrin repeat and BTB/POZ domain-containing protein 1	ABTB1_HUMAN 478 347
transcr_128657	Ankyrin repeat and BTB/POZ domain-containing protein 2	ABTB2_HUMAN 750 1025
transcr_197415	Isobutyryl-CoA dehydrogenase, mitochondrial	ACAD8_HUMAN 415 11
transcr_201198	Isobutyryl-CoA dehydrogenase, mitochondrial	ACAD8_HUMAN 415 11
transcr_148282	Long-chain specific acyl-CoA dehydrogenase, mitochondrial	ACADL_PIG 290 10
transcr_148282	Long-chain specific acyl-CoA dehydrogenase, mitochondrial	ACADL_RAT 428 298
transcr_192063	Arf-GAP with coiled-coil, ANK repeat and PH domain-containing protein 2	ACAP2_CHICK 773 599
transcr_197583	Arf-GAP with coiled-coil, ANK repeat and PH domain-containing protein 2	ACAP2_CHICK 773 599
transcr_197735	Arf-GAP with coiled-coil, ANK repeat and PH domain-containing protein 2	ACAP2_CHICK 773 599
transcr_178995	Arf-GAP with coiled-coil, ANK repeat and PH domain-containing protein 2	ACAP2_RABIT 547 1
transcr_197583	Arf-GAP with coiled-coil, ANK repeat and PH domain-containing protein 2	ACAP2_RABIT 547 1
transcr_197735	Arf-GAP with coiled-coil, ANK repeat and PH domain-containing protein 2	ACAP2_RABIT 547 1
transcr_192063	Arf-GAP with coiled-coil, ANK repeat and PH domain-containing protein 2	ACAP2_RABIT 547 223
transcr_168088	Arf-GAP with coiled-coil, ANK repeat and PH domain-containing protein 2	ACAP2_RABIT 746 1
transcr_178995	Arf-GAP with coiled-coil, ANK repeat and PH domain-containing protein 2	ACAP2_RABIT 746 597
transcr_194522	Arf-GAP with coiled-coil, ANK repeat and PH domain-containing protein 2	ACAP2_RABIT 771 1
transcr_195082	Arf-GAP with coiled-coil, ANK repeat and PH domain-containing protein 2	ACAP2_RABIT 771 1
transcr_195101	Arf-GAP with coiled-coil, ANK repeat and PH domain-containing protein 2	ACAP2_RABIT 771 1
transcr_182452	Acetyl-coenzyme A transporter 1	ACATN_MOUSE 549 144
transcr_122825	Acyl-CoA-binding domain-containing protein 5	ACBD5_RAT 505 287
transcr_89100	Acyl-CoA-binding domain-containing protein 6	ACBD6_DANRE 158 1
transcr_179033	Long-chain-fatty-acid--CoA ligase ACSBG1	ACBG1_RAT 568 415
transcr_186766	Long-chain-fatty-acid--CoA ligase ACSBG1	ACBG1_RAT 570 473
transcr_190554	Long-chain-fatty-acid--CoA ligase ACSBG1	ACBG1_RAT 570 473
transcr_190554	Long-chain-fatty-acid--CoA ligase ACSBG1	ACBG1_RAT 73 354
transcr_186766	Long-chain-fatty-acid--CoA ligase ACSBG1	ACBG1_RAT 73 412
transcr_179033	Long-chain-fatty-acid--CoA ligase ACSBG2	ACBG2_XENLA 726 604
transcr_186766	Long-chain-fatty-acid--CoA ligase ACSBG2	ACBG2_XENLA 726 604
transcr_190554	Long-chain-fatty-acid--CoA ligase ACSBG2	ACBG2_XENLA 726 604
transcr_169097	Acyl-CoA-binding domain-containing protein 4	ACBP4_ARATH 406 177
transcr_169790	Acyl-CoA-binding domain-containing protein 4	ACBP4_ARATH 406 177
transcr_197160	Acyl-CoA dehydrogenase family member 11	ACD11_CHICK 777 3
transcr_155218	Short/branched chain specific acyl-CoA dehydrogenase, mitochondrial	ACDSB_HUMAN 51 270
transcr_155218	Short/branched chain specific acyl-CoA dehydrogenase, mitochondrial	ACDSB_RAT 432 290
transcr_173936	Angiotensin-converting enzyme	ACE_CHICK 792 1193
transcr_128248	Angiotensin-converting enzyme 2	ACE2_MOUSE 805 297
transcr_156969	Acetylcholinesterase	ACES_MOUSE 577 474
transcr_131976	Acetylcholine receptor subunit alpha	ACHA_DANRE 456 1
transcr_148279	Neuronal acetylcholine receptor subunit alpha-2	ACHA2_CHICK 528 27
transcr_129343	Neuronal acetylcholine receptor subunit alpha-3	ACHA3_CARAU 512 406
transcr_158882	Neuronal acetylcholine receptor subunit alpha-5	ACHA5_CHICK 451 30
transcr_168947	Acetylcholine receptor subunit beta	ACHB_BOVIN 504 392
transcr_119722	Neuronal acetylcholine receptor subunit non-alpha-3	ACHN3_CARAU 466 307
transcr_126926	Neuronal acetylcholine receptor subunit non-alpha-3	ACHN3_CARAU 466 366
transcr_88647	Neuronal acetylcholine receptor subunit non-alpha-3	ACHN3_CARAU 466 366
transcr_137742	Activated CDC42 kinase 1	ACK1_BOVIN 206 1
transcr_138595	Activated CDC42 kinase 1	ACK1_BOVIN 206 1
transcr_141631	Activated CDC42 kinase 1	ACK1_BOVIN 206 1
transcr_176011	Activated CDC42 kinase 1	ACK1_BOVIN 206 1
transcr_180191	Activated CDC42 kinase 1	ACK1_BOVIN 419 1
transcr_146291	Activated CDC42 kinase 1	ACK1_BOVIN 505 1039
transcr_138595	Activated CDC42 kinase 1	ACK1_MOUSE 354 240
transcr_141631	Activated CDC42 kinase 1	ACK1_MOUSE 388 240
transcr_176011	Activated CDC42 kinase 1	ACK1_MOUSE 419 240
transcr_137742	Activated CDC42 kinase 1	ACK1_MOUSE 516 240
transcr_138595	Activated CDC42 kinase 1	ACK1_MOUSE 516 364
transcr_141631	Activated CDC42 kinase 1	ACK1_MOUSE 516 390
transcr_114244	Activated CDC42 kinase 1	ACK1_MOUSE 977 1045
transcr_114545	Activated CDC42 kinase 1	ACK1_MOUSE 977 1045
transcr_130606	Atypical chemokine receptor 3	ACKR3_RAT 357 200
transcr_134526	Actin-like protein 6A	ACL6A_HUMAN 409 360
transcr_200920	Muscarinic acetylcholine receptor M5	ACM5_RAT 528 120
transcr_108911	Acyl-coenzyme A thioesterase 11	ACO11_HUMAN 403 269
transcr_151820	Acyl-coenzyme A thioesterase 11	ACO11_MOUSE 588 33
transcr_108493	Acyl-coenzyme A thioesterase 11	ACO11_MOUSE 588 386
transcr_115046	Acyl-coenzyme A thioesterase 11	ACO11_MOUSE 588 424
transcr_193868	Acyl-coenzyme A thioesterase 13	ACO13_MOUSE 140 1
transcr_193997	Acyl-coenzyme A thioesterase 13	ACO13_MOUSE 140 1
transcr_156065	Cytoplasmic aconitate hydratase	ACOC_MOUSE 889 504
transcr_145943	Cytoplasmic aconitate hydratase	ACOC_MOUSE 889 719
transcr_155908	Cytoplasmic aconitate hydratase	ACOC_MOUSE 889 719
transcr_196607	Acyl-CoA desaturase	ACOD_CYPCA 323 13
transcr_155082	Acyl-coenzyme A thioesterase 3	ACOT3_MOUSE 432 18
transcr_170741	Peroxisomal acyl-coenzyme A oxidase 1	ACOX1_HUMAN 660 1
transcr_176553	Peroxisomal acyl-coenzyme A oxidase 1	ACOX1_PHACI 661 212
transcr_129418	Peroxisomal acyl-coenzyme A oxidase 3	ACOX3_HUMAN 700 551
transcr_148595	Acetyl-coenzyme A synthetase, cytoplasmic	ACSA_HUMAN 696 27
transcr_151540	Acetyl-coenzyme A synthetase, cytoplasmic	ACSA_HUMAN 696 27
transcr_108790	Acetyl-coenzyme A synthetase, cytoplasmic	ACSA_HUMAN 696 635
transcr_182607	Acetyl-coenzyme A synthetase, cytoplasmic	ACSA_HUMAN 696 635
transcr_182607	Acetyl-coenzyme A synthetase, cytoplasmic	ACSA_HUMAN 79 633
transcr_187697	Long-chain-fatty-acid--CoA ligase 1	ACSL1_CAVPO 335 1
transcr_185221	Long-chain-fatty-acid--CoA ligase 1	ACSL1_CAVPO 336 1
transcr_188809	Long-chain-fatty-acid--CoA ligase 1	ACSL1_CAVPO 336 1
transcr_183861	Long-chain-fatty-acid--CoA ligase 1	ACSL1_CAVPO 698 1
transcr_185221	Long-chain-fatty-acid--CoA ligase 1	ACSL1_CAVPO 698 309
transcr_108942	Long-chain-fatty-acid--CoA ligase 1	ACSL1_CAVPO 698 576
transcr_187697	Long-chain-fatty-acid--CoA ligase 1	ACSL1_HUMAN 698 352
transcr_188809	Long-chain-fatty-acid--CoA ligase 1	ACSL1_HUMAN 698 352
transcr_97641	Long-chain-fatty-acid--CoA ligase 1	ACSL1_MOUSE 24 213
transcr_98807	Long-chain-fatty-acid--CoA ligase 1	ACSL1_MOUSE 24 213
transcr_160918	Actin-1	ACT1_ABSGL 2 120
transcr_176116	Actin-1	ACT1_ABSGL 2 123
transcr_153265	Actin-1	ACT1_ABSGL 3 137
transcr_149984	Actin-1	ACT1_ABSGL 46 137
transcr_140162	Actin, alpha sarcomeric/skeletal {ECO:0000250|UniProtKB:P04752}	ACT3_XENTR 138 1
transcr_160918	Actin, cytoplasmic 1	ACTB_OREMO 366 119
transcr_159725	Actin, cytoplasmic 1	ACTB_OREMO 375 1
transcr_149984	Actin, cytoplasmic 1	ACTB_OREMO 375 123
transcr_153265	Actin, cytoplasmic 1	ACTB_OREMO 375 123
transcr_176116	Actin, cytoplasmic 1	ACTB_OREMO 375 123
transcr_183691	Alpha-actinin-2	ACTN2_MOUSE 894 1
transcr_140162	Actin, alpha skeletal muscle	ACTS_ORYLA 362 178
transcr_125865	Actin, alpha skeletal muscle B	ACTSB_TAKRU 377 1
transcr_138894	Activin receptor type-1B	ACV1B_HUMAN 505 219
transcr_95005	Aminoacylase-1A	ACY1A_RAT 408 223
transcr_158006	N-acyl-aromatic-L-amino acid amidohydrolase (carboxylate-forming) B	ACY3B_DANRE 249 1
transcr_137026	N-acyl-aromatic-L-amino acid amidohydrolase (carboxylate-forming) B	ACY3B_DANRE 311 210
transcr_149947	Disintegrin and metalloproteinase domain-containing protein 10	ADA10_HUMAN 707 19
transcr_134293	Disintegrin and metalloproteinase domain-containing protein 11	ADA11_MOUSE 749 162
transcr_156259	Disintegrin and metalloproteinase domain-containing protein 12	ADA12_HUMAN 909 444
transcr_178111	Disintegrin and metalloproteinase domain-containing protein 17	ADA17_HUMAN 824 4
transcr_135318	Disintegrin and metalloproteinase domain-containing protein 17	ADA17_HUMAN 824 712
transcr_155041	Disintegrin and metalloproteinase domain-containing protein 17	ADA17_HUMAN 824 712
transcr_149750	Disintegrin and metalloproteinase domain-containing protein 19	ADA19_HUMAN 663 43
transcr_150343	Disintegrin and metalloproteinase domain-containing protein 19	ADA19_HUMAN 663 529
transcr_129923	Disintegrin and metalloproteinase domain-containing protein 19	ADA19_HUMAN 773 637
transcr_149991	Alpha-1B adrenergic receptor	ADA1B_MESAU 485 18
transcr_181872	Disintegrin and metalloproteinase domain-containing protein 22	ADA22_HUMAN 906 767
transcr_197377	Disintegrin and metalloproteinase domain-containing protein 23	ADA23_HUMAN 817 106
transcr_138801	Disintegrin and metalloproteinase domain-containing protein 28	ADA28_MACFA 639 425
transcr_105488	Arf-GAP with dual PH domain-containing protein 1	ADAP1_HUMAN 6 289
transcr_153577	tRNA-specific adenosine deaminase 1	ADAT1_CHICK 502 342
transcr_156633	tRNA-specific adenosine deaminase 1	ADAT1_HUMAN 494 3
transcr_48984	Beta-4C adrenergic receptor	ADB4C_MELGA 301 164
transcr_181315	Chaperone activity of bc1 complex-like, mitochondrial	ADCK3_DANRE 419 1
transcr_169356	Chaperone activity of bc1 complex-like, mitochondrial	ADCK3_DANRE 453 1
transcr_169356	Chaperone activity of bc1 complex-like, mitochondrial	ADCK3_DANRE 593 446
transcr_179015	Chaperone activity of bc1 complex-like, mitochondrial	ADCK3_DANRE 596 1
transcr_181315	Chaperone activity of bc1 complex-like, mitochondrial	ADCK3_DANRE 596 437
transcr_196409	Uncharacterized aarF domain-containing protein kinase 5	ADCK5_HUMAN 579 419
transcr_158320	Uncharacterized aarF domain-containing protein kinase 5	ADCK5_HUMAN 579 430
transcr_199801	Uncharacterized aarF domain-containing protein kinase 5	ADCK5_HUMAN 579 430
transcr_199801	Uncharacterized aarF domain-containing protein kinase 5	ADCK5_MOUSE 5 422
transcr_199037	Uncharacterized aarF domain-containing protein kinase 5	ADCK5_MOUSE 506 366
transcr_75177	Arylacetamide deacetylase-like 4	ADCL4_HUMAN 407 195
transcr_170789	Adenylate cyclase type 2	ADCY2_HUMAN 64 1000
transcr_164631	Adenylate cyclase type 2	ADCY2_HUMAN 960 1057
transcr_164631	Adenylate cyclase type 2	ADCY2_HUMAN 969 64
transcr_194348	Adenylate cyclase type 2	ADCY2_MOUSE 275 1081
transcr_181250	Adenylate cyclase type 6	ADCY6_CANFA 1165 1035
transcr_181250	Adenylate cyclase type 6	ADCY6_HUMAN 219 1033
transcr_179323	Adenylate cyclase type 6	ADCY6_HUMAN 219 1166
transcr_202923	Adenylate cyclase type 9	ADCY9_CHICK 1289 1
transcr_183672	Alpha-adducin	ADDA_HUMAN 556 1
transcr_156769	Alpha-adducin	ADDA_MOUSE 726 622
transcr_166084	Alpha-adducin	ADDA_MOUSE 726 622
transcr_141867	Gamma-adducin	ADDG_HUMAN 695 615
transcr_191288	Androglobin	ADGB_HUMAN 415 1324
transcr_192406	Androglobin	ADGB_HUMAN 415 1447
transcr_194534	Androglobin	ADGB_HUMAN 415 1447
transcr_191604	Androglobin	ADGB_HUMAN 592 1447
transcr_123573	Androglobin	ADGB_MOUSE 42 324
transcr_191604	Androglobin	ADGB_MOUSE 42 324
transcr_92800	Alcohol dehydrogenase class-3	ADHX_SPAAU 376 259
transcr_118558	ADM	ADML_BOVIN 187 1
transcr_176183	ADP-dependent glucokinase	ADPGK_HUMAN 496 188
transcr_176183	ADP-dependent glucokinase	ADPGK_MOUSE 3 166
transcr_135890	L-aminoadipate-semialdehyde dehydrogenase-phosphopantetheinyl transferase	ADPPT_XENLA 302 226
transcr_189094	Beta-2 adrenergic receptor	ADRB2_ONCMY 374 1
transcr_178247	ADP/ATP translocase 1	ADT1_BOVIN 29 193
transcr_181687	ADP/ATP translocase 1	ADT1_BOVIN 29 193
transcr_189649	ADP/ATP translocase 1	ADT1_BOVIN 29 193
transcr_178247	ADP/ATP translocase 1	ADT1_BOVIN 297 201
transcr_181687	ADP/ATP translocase 1	ADT1_BOVIN 297 201
transcr_189649	ADP/ATP translocase 1	ADT1_BOVIN 297 201
transcr_164899	ADP/ATP translocase 1	ADT1_BOVIN 297 29
transcr_176672	ADP/ATP translocase 1	ADT1_BOVIN 34 297
transcr_181335	ADP/ATP translocase 1	ADT1_BOVIN 34 297
transcr_164899	ADP/ATP translocase 1	ADT1_RABIT 70 34
transcr_169312	ADP/ATP translocase 2	ADT2_RAT 296 1
transcr_160562	ADP/ATP translocase 3	ADT3_BOVIN 62 106
transcr_163932	ADP/ATP translocase 3	ADT3_BOVIN 62 106
transcr_123086	Adrenodoxin, mitochondrial	ADX_CHICK 22 140
transcr_148027	Adipocyte enhancer-binding protein 1	AEBP1_HUMAN 680 1005
transcr_155244	Adipocyte enhancer-binding protein 1	AEBP1_HUMAN 742 464
transcr_150584	Adipocyte enhancer-binding protein 1	AEBP1_HUMAN 751 1005
transcr_155244	Adipocyte enhancer-binding protein 1	AEBP1_HUMAN 751 1005
transcr_164666	Adipocyte enhancer-binding protein 1	AEBP1_HUMAN 857 751
transcr_150622	Adipocyte enhancer-binding protein 1	AEBP1_HUMAN 937 680
transcr_150622	Adipocyte enhancer-binding protein 1	AEBP1_HUMAN 969 1005
transcr_153153	Adipocyte enhancer-binding protein 1	AEBP1_HUMAN 969 1005
transcr_164666	Adipocyte enhancer-binding protein 1	AEBP1_HUMAN 969 1005
transcr_153153	Adipocyte enhancer-binding protein 1	AEBP1_RAT 929 743
transcr_183427	Zinc finger protein AEBP2	AEBP2_DANRE 412 308
transcr_136214	Amino-terminal enhancer of split	AES_RAT 197 1
transcr_186648	Protein AF-17	AF17_HUMAN 846 547
transcr_156815	Actin filament-associated protein 1-like 2	AF1L2_MOUSE 825 189
transcr_87562	AF4/FMR2 family member 3	AFF3_HUMAN 739 1060
transcr_149901	Type-4 ice-structuring protein LS-12	AFP4_MYOOC 128 1
transcr_129221	Aftiphilin	AFTIN_HUMAN 927 555
transcr_151129	Alpha-galactosidase A	AGAL_HUMAN 417 18
transcr_130995	Arf-GAP with GTPase, ANK repeat and PH domain-containing protein 1	AGAP1_MOUSE 845 736
transcr_196761	Arf-GAP with GTPase, ANK repeat and PH domain-containing protein 2	AGAP2_HUMAN 269 1151
transcr_193003	Arf-GAP with GTPase, ANK repeat and PH domain-containing protein 2	AGAP2_HUMAN 269 1184
transcr_193712	Arf-GAP with GTPase, ANK repeat and PH domain-containing protein 2	AGAP2_HUMAN 269 1184
transcr_170397	Arf-GAP with GTPase, ANK repeat and PH domain-containing protein 2	AGAP2_HUMAN 831 1184
transcr_130995	Arf-GAP with GTPase, ANK repeat and PH domain-containing protein 2	AGAP2_RAT 853 1041
transcr_139233	Phosphoacetylglucosamine mutase {ECO:0000305}	AGM1_HUMAN 6 540
transcr_191640	Protein argonaute-3 {ECO:0000255|HAMAP-Rule:MF_03032}	AGO3_DANRE 860 425
transcr_163301	Jouberin	AHI1_HUMAN 383 323
transcr_128879	Jouberin	AHI1_MOUSE 957 898
transcr_166610	Jouberin	AHI1_RAT 840 187
transcr_163301	Jouberin	AHI1_RAT 840 255
transcr_147313	Apoptosis-inducing factor 1, mitochondrial	AIFM1_MOUSE 612 481
transcr_199825	Apoptosis-inducing factor 3	AIFM3_HUMAN 455 1
transcr_185513	Apoptosis-inducing factor 3	AIFM3_HUMAN 526 196
transcr_201511	Apoptosis-inducing factor 3	AIFM3_MOUSE 586 428
transcr_199825	Apoptosis-inducing factor 3	AIFM3_MOUSE 605 455
transcr_190667	Aminoacyl tRNA synthase complex-interacting multifunctional protein 1	AIMP1_HUMAN 258 17
transcr_166724	Aminoacyl tRNA synthase complex-interacting multifunctional protein 1	AIMP1_MOUSE 310 17
transcr_163514	Alpha-internexin	AINX_HUMAN 486 1
transcr_84069	Lactose-binding lectin l-2	AJL2_ANGJA 38 165
transcr_133243	Aldo-keto reductase family 1 member B10	AK1BA_HUMAN 273 1
transcr_148862	Aldo-keto reductase family 1 member B10	AK1BA_HUMAN 299 1
transcr_147579	Aldo-keto reductase family 1 member B10	AK1BA_HUMAN 316 1
transcr_43756	A-kinase anchor protein 10, mitochondrial	AKA10_MOUSE 417 326
transcr_117839	A-kinase anchor protein 10, mitochondrial	AKA10_MOUSE 662 492
transcr_166320	A-kinase anchor protein 2	AKAP2_HUMAN 859 626
transcr_178094	A-kinase anchor protein 2	AKAP2_MOUSE 893 677
transcr_178902	A-kinase anchor protein 2	AKAP2_MOUSE 893 677
transcr_192102	Ankyrin repeat and IBR domain-containing protein 1	AKIB1_DANRE 684 534
transcr_189248	Ankyrin repeat and IBR domain-containing protein 1	AKIB1_HUMAN 535 1089
transcr_186470	Ankyrin repeat and IBR domain-containing protein 1	AKIB1_HUMAN 689 1089
transcr_192102	Ankyrin repeat and IBR domain-containing protein 1	AKIB1_HUMAN 689 1089
transcr_192786	Ankyrin repeat and IBR domain-containing protein 1	AKIB1_HUMAN 843 1089
transcr_195796	AT-hook-containing transcription factor	AKNA_HUMAN 944 323
transcr_112908	A-kinase anchor protein 13	AKP13_HUMAN 2000 1518
transcr_167456	A-kinase anchor protein 13	AKP13_HUMAN 2583 1515
transcr_177369	A-kinase anchor protein 13	AKP13_HUMAN 2670 2456
transcr_160630	A-kinase anchor protein 8-like	AKP8L_HUMAN 550 30
transcr_159366	RAC-alpha serine/threonine-protein kinase	AKT1_RAT 480 281
transcr_168274	RAC-beta serine/threonine-protein kinase	AKT2_HUMAN 481 1
transcr_136532	RAC-gamma serine/threonine-protein kinase	AKT3_HUMAN 479 339
transcr_134573	Fatty aldehyde dehydrogenase	AL3A2_HUMAN 456 118
transcr_122519	Aldehyde dehydrogenase family 8 member A1	AL8A1_DANRE 487 373
transcr_102311	Alanine aminotransferase 1	ALAT1_BOVIN 496 338
transcr_104096	Alanine aminotransferase 1	ALAT1_BOVIN 496 338
transcr_102311	Alanine aminotransferase 1	ALAT1_HUMAN 249 122
transcr_104096	Alanine aminotransferase 1	ALAT1_HUMAN 249 122
transcr_158117	Alanine aminotransferase 2-like	ALAT2_DANRE 66 430
transcr_140160	Fructose-bisphosphate aldolase A	ALDOA_PONAB 62 108
transcr_171028	Fructose-bisphosphate aldolase A {ECO:0000303|PubMed:23786287}	ALDOA_SALSA 208 104
transcr_140160	Fructose-bisphosphate aldolase A {ECO:0000303|PubMed:23786287}	ALDOA_SALSA 28 179
transcr_169644	Chitobiosyldiphosphodolichol beta-mannosyltransferase	ALG1_HUMAN 373 301
transcr_167230	Chitobiosyldiphosphodolichol beta-mannosyltransferase	ALG1_HUMAN 461 331
transcr_177856	Chitobiosyldiphosphodolichol beta-mannosyltransferase	ALG1_HUMAN 461 331
transcr_167230	Chitobiosyldiphosphodolichol beta-mannosyltransferase	ALG1_PONAB 210 122
transcr_171062	Chitobiosyldiphosphodolichol beta-mannosyltransferase	ALG1_PONAB 210 122
transcr_177856	Chitobiosyldiphosphodolichol beta-mannosyltransferase	ALG1_PONAB 210 122
transcr_199461	Dol-P-Man:Man(7)GlcNAc(2)-PP-Dol alpha-1,6-mannosyltransferase	ALG12_HUMAN 483 164
transcr_199461	Dol-P-Man:Man(7)GlcNAc(2)-PP-Dol alpha-1,6-mannosyltransferase	ALG12_MOUSE 161 13
transcr_161749	Alpha-1,2-mannosyltransferase ALG9	ALG9_HUMAN 4 339
transcr_162398	Alpha-1,2-mannosyltransferase ALG9	ALG9_HUMAN 611 197
transcr_161749	Alpha-1,2-mannosyltransferase ALG9	ALG9_HUMAN 611 354
transcr_162398	Alpha-1,2-mannosyltransferase ALG9	ALG9_MOUSE 233 1
transcr_68256	ALK tyrosine kinase receptor	ALK_HUMAN 970 1120
transcr_143514	Alpha-ketoglutarate-dependent dioxygenase alkB homolog 4	ALKB4_HUMAN 5 302
transcr_176722	Alpha-ketoglutarate-dependent dioxygenase alkB homolog 6	ALKB6_DANRE 234 10
transcr_195063	Alstrom syndrome protein 1	ALMS1_HUMAN 4166 3568
transcr_195678	Alpha-protein kinase 2	ALPK2_HUMAN 2011 1786
transcr_195102	Alpha-protein kinase 2	ALPK2_MOUSE 2142 1748
transcr_182384	Alpha-protein kinase 2	ALPK2_MOUSE 2142 1893
transcr_134853	Alpha-protein kinase 2	ALPK2_MOUSE 2142 2024
transcr_195678	Alpha-protein kinase 2	ALPK2_MOUSE 2142 2024
transcr_197701	Alpha-protein kinase 3	ALPK3_HUMAN 1884 1348
transcr_198346	Alpha-protein kinase 3	ALPK3_HUMAN 1884 1348
transcr_199236	Alpha-protein kinase 3	ALPK3_HUMAN 1884 1348
transcr_182384	Alpha-protein kinase 3	ALPK3_MOUSE 1345 1249
transcr_184967	APC membrane recruitment protein 1	AMER1_DANRE 98 794
transcr_175088	E3 ubiquitin-protein ligase AMFR	AMFR_MOUSE 638 1
transcr_175553	E3 ubiquitin-protein ligase AMFR	AMFR_MOUSE 638 1
transcr_161208	E3 ubiquitin-protein ligase AMFR	AMFR_MOUSE 638 264
transcr_161985	E3 ubiquitin-protein ligase AMFR	AMFR_MOUSE 638 264
transcr_166163	E3 ubiquitin-protein ligase AMFR	AMFR_MOUSE 638 264
transcr_166840	E3 ubiquitin-protein ligase AMFR	AMFR_MOUSE 638 264
transcr_144353	E3 ubiquitin-protein ligase AMFR	AMFR_MOUSE 638 467
transcr_145042	E3 ubiquitin-protein ligase AMFR	AMFR_MOUSE 638 467
transcr_195395	Amphoterin-induced protein 1	AMGO1_HUMAN 493 26
transcr_189253	AMP deaminase 1	AMPD1_HUMAN 43 175
transcr_180851	AMP deaminase 1	AMPD1_HUMAN 43 181
transcr_200899	AMP deaminase 1	AMPD1_HUMAN 50 476
transcr_190466	AMP deaminase 1	AMPD1_HUMAN 504 36
transcr_180942	AMP deaminase 1	AMPD1_HUMAN 504 43
transcr_182066	AMP deaminase 1	AMPD1_HUMAN 515 43
transcr_172131	AMP deaminase 1	AMPD1_HUMAN 617 43
transcr_200109	AMP deaminase 1	AMPD1_HUMAN 617 43
transcr_180851	AMP deaminase 1	AMPD1_HUMAN 691 163
transcr_170273	AMP deaminase 1	AMPD1_HUMAN 691 50
transcr_172174	AMP deaminase 1	AMPD1_HUMAN 775 43
transcr_181974	AMP deaminase 1	AMPD1_HUMAN 778 43
transcr_180942	AMP deaminase 1	AMPD1_HUMAN 778 511
transcr_189253	AMP deaminase 1	AMPD1_HUMAN 778 511
transcr_190466	AMP deaminase 1	AMPD1_HUMAN 778 511
transcr_189253	AMP deaminase 1	AMPD1_MOUSE 469 128
transcr_168836	AMP deaminase 1	AMPD1_MOUSE 743 3
transcr_200899	AMP deaminase 1	AMPD1_RAT 517 444
transcr_182066	AMP deaminase 1	AMPD1_RAT 710 587
transcr_172131	AMP deaminase 1	AMPD1_RAT 745 587
transcr_200109	AMP deaminase 1	AMPD1_RAT 745 587
transcr_174375	AMP deaminase 3	AMPD3_HUMAN 764 13
transcr_171853	AMP deaminase 3	AMPD3_HUMAN 764 7
transcr_173192	AMP deaminase 3	AMPD3_HUMAN 764 7
transcr_155125	AMP deaminase 3	AMPD3_MOUSE 763 287
transcr_120107	Aminopeptidase O	AMPO_HUMAN 819 744
transcr_178201	Alpha-2-macroglobulin receptor-associated protein	AMRP_HUMAN 357 32
transcr_175784	Alpha-2-macroglobulin receptor-associated protein	AMRP_RAT 360 31
transcr_119520	Ankyrin repeat domain-containing protein 13D	AN13D_MOUSE 604 384
transcr_168603	Ankyrin repeat domain-containing protein 13D	AN13D_MOUSE 8 604
transcr_105702	Acidic leucine-rich nuclear phosphoprotein 32 family member A	AN32A_BOVIN 17 167
transcr_108536	Acidic leucine-rich nuclear phosphoprotein 32 family member E	AN32E_DANRE 49 158
transcr_128654	Anaphase-promoting complex subunit 2	ANC2_MOUSE 836 647
transcr_183633	Abscission/NoCut checkpoint regulator	ANCHR_MOUSE 380 1
transcr_126133	Androgen receptor	ANDR_EULFC 882 699
transcr_122682	C-type natriuretic peptide 1	ANFC1_ORYLA 131 1
transcr_124344	Rabankyrin-5 {ECO:0000303|PubMed:15328530}	ANFY1_HUMAN 391 23
transcr_166536	Rabankyrin-5 {ECO:0000303|PubMed:15328530}	ANFY1_HUMAN 490 4
transcr_166536	Rabankyrin-5 {ECO:0000303|PubMed:15328530}	ANFY1_HUMAN 709 491
transcr_157821	Protein angel homolog 1 {ECO:0000312|RGD:1306238}	ANGE1_RAT 666 172
transcr_175080	Protein angel homolog 2	ANGE2_DANRE 563 167
transcr_176625	Protein angel homolog 2	ANGE2_DANRE 563 167
transcr_74509	Angiopoietin-related protein 2	ANGL2_MOUSE 493 425
transcr_126656	Angiopoietin-related protein 4	ANGL4_BOVIN 185 11
transcr_110424	Angiopoietin-related protein 4	ANGL4_BOVIN 36 206
transcr_147571	Angiopoietin-2	ANGP2_PIG 496 31
transcr_199564	Ankyrin-1	ANK1_HUMAN 1872 1796
transcr_197888	Ankyrin-1	ANK1_MOUSE 1672 1523
transcr_92203	Ankyrin-1	ANK1_MOUSE 1862 1779
transcr_201674	Ankyrin-2 {ECO:0000250|UniProtKB:Q01484}	ANK2_MOUSE 3894 3791
transcr_201791	Ankyrin-2 {ECO:0000250|UniProtKB:Q01484}	ANK2_MOUSE 3894 3804
transcr_200895	Ankyrin-2 {ECO:0000250|UniProtKB:Q01484}	ANK2_MOUSE 3894 3811
transcr_203166	Ankyrin-2 {ECO:0000250|UniProtKB:Q01484}	ANK2_MOUSE 3894 3811
transcr_203253	Ankyrin-2 {ECO:0000250|UniProtKB:Q01484}	ANK2_MOUSE 3894 3811
transcr_201975	Ankyrin-2 {ECO:0000250|UniProtKB:Q01484}	ANK2_MOUSE 3894 3815
transcr_201639	Ankyrin-2 {ECO:0000250|UniProtKB:Q01484}	ANK2_MOUSE 3894 3837
transcr_167905	Ankyrin-3	ANK3_HUMAN 4260 4082
transcr_175758	Ankyrin-3	ANK3_HUMAN 4260 4082
transcr_202840	Ankyrin-3	ANK3_HUMAN 982 2783
transcr_201298	Ankyrin-3	ANK3_MOUSE 1839 1683
transcr_201579	Ankyrin-3	ANK3_MOUSE 1839 1683
transcr_155438	Ankyrin repeat and LEM domain-containing protein 1	ANKL1_HUMAN 612 361
transcr_181484	Ankyrin repeat and SAM domain-containing protein 6	ANKS6_RAT 885 11
transcr_165789	Ankyrin repeat and zinc finger domain-containing protein 1	ANKZ1_BOVIN 720 422
transcr_189844	Ankyrin repeat and zinc finger domain-containing protein 1	ANKZ1_HUMAN 724 15
transcr_121545	Actin-binding protein anillin	ANLN_XENLA 984 1104
transcr_79395	Actin-binding protein anillin	ANLN_XENLA 984 1104
transcr_131517	Protein arginine N-methyltransferase 8-B	ANM8B_DANRE 112 1
transcr_163202	Putative protein arginine N-methyltransferase 9	ANM9_HUMAN 841 8
transcr_160060	Anoctamin-1	ANO1_HUMAN 684 550
transcr_160060	Anoctamin-1	ANO1_HUMAN 898 698
transcr_165484	Anoctamin-10	ANO10_MOUSE 593 312
transcr_103234	Anoctamin-4	ANO4_HUMAN 54 339
transcr_190600	Anoctamin-5	ANO5_HUMAN 8 444
transcr_190600	Anoctamin-5	ANO5_HUMAN 893 460
transcr_186705	Anoctamin-5	ANO5_HUMAN 893 58
transcr_197625	Anoctamin-8	ANO8_HUMAN 607 1099
transcr_148917	Atrial natriuretic peptide receptor 1	ANPRA_HUMAN 854 624
transcr_120411	Atrial natriuretic peptide receptor 2	ANPRB_ANGJA 917 1043
transcr_120414	Atrial natriuretic peptide receptor 2	ANPRB_ANGJA 917 1043
transcr_148917	Atrial natriuretic peptide receptor 2	ANPRB_ANGJA 917 1043
transcr_196762	Ankyrin repeat domain-containing protein 10	ANR10_CHICK 247 150
transcr_128829	Ankyrin repeat domain-containing protein 10	ANR10_CHICK 3 247
transcr_183170	Ankyrin repeat domain-containing protein 10	ANR10_MOUSE 415 326
transcr_175357	Ankyrin repeat domain-containing protein 26	ANR26_HUMAN 681 1317
transcr_193919	Ankyrin repeat domain-containing protein 27	ANR27_HUMAN 895 163
transcr_109087	Ankyrin repeat domain-containing protein 29	ANR29_DANRE 30 154
transcr_138118	Ankyrin repeat domain-containing protein 49	ANR49_BOVIN 238 17
transcr_118003	Ankyrin repeat domain-containing protein 54	ANR54_DANRE 315 1
transcr_136592	Ankyrin repeat domain-containing protein 63 {ECO:0000312|HGNC:HGNC:40027}	ANR63_HUMAN 179 1
transcr_105079	Ankyrin repeat domain-containing protein 66	ANR66_HUMAN 218 114
transcr_164879	Ankyrin repeat family A protein 2	ANRA2_BOVIN 6 313
transcr_125249	Ankyrin repeat and SAM domain-containing protein 1A	ANS1A_HUMAN 681 1134
transcr_127526	Annexin A11	ANX11_HUMAN 505 401
transcr_128452	Annexin A11	ANX11_HUMAN 505 401
transcr_168370	Annexin A13	ANX13_HUMAN 316 112
transcr_166041	Annexin A13	ANX13_HUMAN 81 239
transcr_149346	Annexin A13	ANX13_HUMAN 81 316
transcr_132563	Annexin A13	ANX13_MOUSE 317 210
transcr_135697	Annexin A13	ANX13_MOUSE 317 210
transcr_153871	Annexin A6	ANXA6_BOVIN 562 10
transcr_124480	Annexin A6	ANXA6_MOUSE 673 546
transcr_174787	Clathrin coat assembly protein AP180	AP180_HUMAN 907 749
transcr_199030	Clathrin coat assembly protein AP180	AP180_HUMAN 907 749
transcr_115037	AP-1 complex subunit beta-1	AP1B1_HUMAN 870 651
transcr_184271	AP-1 complex subunit beta-1	AP1B1_HUMAN 949 1
transcr_189781	AP-1 complex subunit gamma-1	AP1G1_HUMAN 68 538
transcr_121278	AP-1 complex subunit gamma-1	AP1G1_HUMAN 717 228
transcr_108816	AP-1 complex subunit gamma-1	AP1G1_HUMAN 717 423
transcr_189407	AP-1 complex subunit gamma-1	AP1G1_HUMAN 817 576
transcr_189781	AP-1 complex subunit gamma-1	AP1G1_HUMAN 817 576
transcr_189407	AP-1 complex subunit gamma-1	AP1G1_MOUSE 58 538
transcr_189632	AP-1 complex subunit gamma-1	AP1G1_MOUSE 817 68
transcr_103130	AP-1 complex subunit sigma-1A	AP1S1_MOUSE 2 158
transcr_188622	AP-1 complex subunit sigma-2	AP1S2_HUMAN 157 1
transcr_192787	AP-2 complex subunit alpha-1	AP2A1_HUMAN 977 776
transcr_201174	AP-2 complex subunit alpha-1	AP2A1_HUMAN 977 776
transcr_165822	AP-2 complex subunit beta	AP2B1_BOVIN 937 700
transcr_144185	Transcription factor AP-2 gamma	AP2C_HUMAN 450 14
transcr_146395	Transcription factor AP-2 gamma	AP2C_HUMAN 450 14
transcr_198262	AP-2 complex subunit mu-A	AP2MA_DANRE 188 1
transcr_198262	AP-2 complex subunit mu-A	AP2MA_DANRE 436 202
transcr_114854	AP-3 complex subunit sigma-1	AP3S1_MOUSE 152 1
transcr_195449	AP-4 complex accessory subunit tepsin	AP4AT_XENLA 170 1
transcr_195449	AP-4 complex accessory subunit tepsin	AP4AT_XENLA 411 309
transcr_170405	AP-4 complex subunit mu-1	AP4M1_MOUSE 449 325
transcr_181951	AP-5 complex subunit mu-1	AP5M1_HUMAN 395 1
transcr_182322	AP-5 complex subunit mu-1	AP5M1_HUMAN 436 1
transcr_180715	AP-5 complex subunit mu-1	AP5M1_HUMAN 490 1
transcr_185288	Amyloid beta A4 precursor protein-binding family A member 1	APBA1_MOUSE 842 526
transcr_155645	Amyloid beta A4 precursor protein-binding family A member 2	APBA2_RAT 750 419
transcr_162092	Amyloid beta A4 precursor protein-binding family A member 2	APBA2_RAT 750 553
transcr_101195	Anaphase-promoting complex subunit 15	APC15_DANRE 121 1
transcr_104180	Anaphase-promoting complex subunit 15	APC15_DANRE 121 1
transcr_90223	Anaphase-promoting complex subunit 15	APC15_DANRE 121 1
transcr_202785	Adenomatous polyposis coli protein 2	APC2_HUMAN 273 2281
transcr_202895	Adenomatous polyposis coli protein 2	APC2_HUMAN 273 2281
transcr_127002	Anaphase-promoting complex subunit 4	APC4_HUMAN 751 423
transcr_161913	Anaphase-promoting complex subunit 4	APC4_HUMAN 751 583
transcr_159742	Anaphase-promoting complex subunit 4	APC4_HUMAN 8 751
transcr_161913	Anaphase-promoting complex subunit 4	APC4_HUMAN 9 595
transcr_160313	Protein APCDD1	APCD1_CHICK 505 369
transcr_160313	Protein APCDD1	APCD1_PELSI 258 25
transcr_155785	Apoptosis inhibitor 5	API5_CHICK 499 3
transcr_132698	Apelin receptor A	APJA_DANRE 362 3
transcr_128594	Aprataxin and PNK-like factor	APLF_BOVIN 485 350
transcr_165100	Aprataxin and PNK-like factor	APLF_HUMAN 4 192
transcr_104515	Beta-2-glycoprotein 1	APOH_HUMAN 334 246
transcr_161006	Adenine phosphoribosyltransferase {ECO:0000255|HAMAP-Rule:MF_00004}	APT_THEFY 17 152
transcr_102828	Aprataxin	APTX_TAKRU 57 1
transcr_102828	Aprataxin	APTX_TAKRU 98 354
transcr_124474	Aquaporin-12	AQP12_MOUSE 36 274
transcr_107164	Aquaporin FA-CHIP	AQPA_PELES 4 272
transcr_159467	ADP-ribosylation factor-like protein 13B	AR13B_DANRE 394 1
transcr_135717	ADP-ribosylation factor-like protein 13B	AR13B_DANRE 407 20
transcr_153544	ADP-ribosylation factor-like protein 13B	AR13B_DANRE 407 26
transcr_125531	cAMP-regulated phosphoprotein 19-A	AR19A_XENLA 117 1
transcr_142284	ADP-ribosylation factor-like protein 2-binding protein	AR2BP_DANRE 152 1
transcr_144881	ADP-ribosylation factor-like protein 2-binding protein	AR2BP_DANRE 152 1
transcr_133985	ADP-ribosylation factor-like protein 2-binding protein	AR2BP_DANRE 152 13
transcr_148496	ADP-ribosylation factor-like protein 2-binding protein	AR2BP_DANRE 37 152
transcr_149919	ADP-ribosylation factor-like protein 2-binding protein	AR2BP_DANRE 37 152
transcr_133337	ADP-ribosylation factor-like protein 8B-A	AR8BA_DANRE 186 1
transcr_136978	All-trans retinoic acid-induced differentiation factor	ARAID_DANRE 228 13
transcr_129979	All-trans retinoic acid-induced differentiation factor	ARAID_DANRE 97 228
transcr_159284	Arf-GAP with Rho-GAP domain, ANK repeat and PH domain-containing protein 3	ARAP3_MOUSE 1410 1124
transcr_135556	ADP-ribosylation factor 1	ARF1_LOCMI 179 1
transcr_159720	ADP-ribosylation factor 1	ARF1_XENLA 181 1
transcr_157482	ADP-ribosylation factor 3	ARF3_TAKRU 181 1
transcr_151515	ADP-ribosylation factor 6	ARF6_CHICK 175 1
transcr_181873	ADP-ribosylation factor GTPase-activating protein 1	ARFG1_MOUSE 414 324
transcr_183660	ADP-ribosylation factor GTPase-activating protein 1	ARFG1_RAT 415 272
transcr_130382	ADP-ribosylation factor GTPase-activating protein 3	ARFG3_MOUSE 476 1
transcr_168382	Arfaptin-1	ARFP1_HUMAN 372 105
transcr_168382	Arfaptin-1	ARFP1_HUMAN 67 1
transcr_179588	Arfaptin-1	ARFP1_RAT 365 104
transcr_150345	Arfaptin-2	ARFP2_RAT 341 1
transcr_173653	Arfaptin-2	ARFP2_RAT 69 341
transcr_125993	Arginase-2, mitochondrial	ARGI2_HUMAN 352 1
transcr_136536	Arginase-2, mitochondrial	ARGI2_HUMAN 352 152
transcr_136536	Arginase, non-hepatic 1	ARGN1_XENLA 21 141
transcr_194273	Low density lipoprotein receptor adapter protein 1	ARH_HUMAN 260 1
transcr_186702	Rho guanine nucleotide exchange factor 37	ARH37_RAT 7 665
transcr_136695	Rho guanine nucleotide exchange factor 2	ARHG2_PIG 842 453
transcr_112124	Rho guanine nucleotide exchange factor 5	ARHG5_HUMAN 1588 1476
transcr_180996	Rho guanine nucleotide exchange factor 7	ARHG7_MOUSE 862 39
transcr_182941	Rho guanine nucleotide exchange factor 7	ARHG7_MOUSE 862 39
transcr_202170	Rho guanine nucleotide exchange factor 11	ARHGB_HUMAN 644 1
transcr_202299	Rho guanine nucleotide exchange factor 11	ARHGB_HUMAN 644 1
transcr_202156	Rho guanine nucleotide exchange factor 11	ARHGB_RAT 1458 1337
transcr_169327	Rho guanine nucleotide exchange factor 11	ARHGB_RAT 580 35
transcr_202156	Rho guanine nucleotide exchange factor 11	ARHGB_RAT 652 35
transcr_202156	Rho guanine nucleotide exchange factor 11	ARHGB_RAT 722 1219
transcr_202170	Rho guanine nucleotide exchange factor 11	ARHGB_RAT 722 1458
transcr_202299	Rho guanine nucleotide exchange factor 11	ARHGB_RAT 722 1458
transcr_151778	Rho guanine nucleotide exchange factor 12	ARHGC_HUMAN 936 1169
transcr_188822	Rho guanine nucleotide exchange factor 15	ARHGF_HUMAN 828 347
transcr_199601	Rho guanine nucleotide exchange factor 17	ARHGH_MOUSE 2057 1058
transcr_199678	Rho guanine nucleotide exchange factor 17	ARHGH_MOUSE 2057 1058
transcr_162182	Poly(ADP-ribose) glycohydrolase ARH3	ARHL2_DANRE 350 3
transcr_142839	E3 ubiquitin-protein ligase arih1	ARI1_DANRE 527 179
transcr_111179	AT-rich interactive domain-containing protein 1B	ARI1B_HUMAN 1452 1041
transcr_195159	AT-rich interactive domain-containing protein 1B	ARI1B_HUMAN 2235 1169
transcr_117398	E3 ubiquitin-protein ligase ARIH2	ARI2_MOUSE 319 1
transcr_126482	E3 ubiquitin-protein ligase ARIH2	ARI2_MOUSE 418 1
transcr_121786	E3 ubiquitin-protein ligase ARIH2	ARI2_MOUSE 433 1
transcr_170280	E3 ubiquitin-protein ligase ARIH2	ARI2_MOUSE 492 1
transcr_195561	AT-rich interactive domain-containing protein 4B	ARI4B_RAT 1228 1
transcr_192723	AT-rich interactive domain-containing protein 4B	ARI4B_RAT 411 1
transcr_199404	Helicase ARIP4	ARIP4_XENTR 89 1396
transcr_104172	ADP-ribosylation factor-like protein 14	ARL14_HUMAN 192 1
transcr_198478	ADP-ribosylation factor-like protein 16	ARL16_HUMAN 25 191
transcr_121015	ADP-ribosylation factor-like protein 4D	ARL4D_MOUSE 201 1
transcr_152692	ADP-ribosylation factor-like protein 5B	ARL5B_MOUSE 16 113
transcr_154777	ADP-ribosylation factor-like protein 9	ARL9_HUMAN 185 15
transcr_159977	Argininosuccinate lyase	ARLY_LITCT 461 2
transcr_151156	Argininosuccinate lyase	ARLY_LITCT 85 461
transcr_162174	Argininosuccinate lyase	ARLY_LITCT 97 2
transcr_162174	Argininosuccinate lyase	ARLY_LITCT 97 461
transcr_187282	Armadillo repeat-containing protein 1	ARMC1_CHICK 279 175
transcr_166339	Armadillo repeat-containing protein 1	ARMC1_CHICK 5 279
transcr_150015	Armadillo repeat-containing protein 2	ARMC2_HUMAN 577 23
transcr_159577	Armadillo repeat-containing protein 2	ARMC2_HUMAN 762 23
transcr_147180	Armadillo repeat-containing protein 6	ARMC6_MOUSE 466 237
transcr_86009	Armadillo repeat-containing protein 6	ARMC6_PONAB 270 26
transcr_147232	Armadillo repeat-containing protein 8	ARMC8_DANRE 552 1
transcr_159807	Armadillo repeat-containing protein 8	ARMC8_DANRE 552 140
transcr_173426	Armadillo repeat-containing protein 8	ARMC8_DANRE 673 535
transcr_105273	Active regulator of SIRT1	AROS_CHICK 138 1
transcr_117549	cAMP-regulated phosphoprotein 19	ARP19_RAT 112 1
transcr_166282	cAMP-regulated phosphoprotein 21	ARP21_MOUSE 483 37
transcr_193266	cAMP-regulated phosphoprotein 21	ARP21_MOUSE 498 131
transcr_195645	cAMP-regulated phosphoprotein 21	ARP21_MOUSE 498 131
transcr_165040	cAMP-regulated phosphoprotein 21	ARP21_MOUSE 507 37
transcr_165309	cAMP-regulated phosphoprotein 21	ARP21_MOUSE 727 37
transcr_166254	cAMP-regulated phosphoprotein 21	ARP21_MOUSE 727 37
transcr_162945	cAMP-regulated phosphoprotein 21	ARP21_MOUSE 807 31
transcr_163598	cAMP-regulated phosphoprotein 21	ARP21_MOUSE 807 31
transcr_162019	cAMP-regulated phosphoprotein 21	ARP21_MOUSE 807 37
transcr_153636	Actin-related protein 8	ARP8_SALSA 267 1
transcr_151526	Actin-related protein 8	ARP8_SALSA 632 1
transcr_153636	Actin-related protein 8	ARP8_SALSA 632 395
transcr_129702	Actin-related protein 8	ARP8_SALSA 632 471
transcr_171492	Actin-related protein 2/3 complex subunit 3	ARPC3_HUMAN 178 1
transcr_172147	Actin-related protein 2/3 complex subunit 4	ARPC4_MOUSE 168 1
transcr_179154	Actin-related protein 2/3 complex subunit 4	ARPC4_MOUSE 168 1
transcr_185689	Actin-related protein 2/3 complex subunit 4	ARPC4_MOUSE 168 1
transcr_195661	Actin-related protein 2/3 complex subunit 4	ARPC4_MOUSE 168 1
transcr_148151	Actin-related protein 2/3 complex subunit 5	ARPC5_MOUSE 151 1
transcr_149222	Actin-related protein 2/3 complex subunit 5	ARPC5_MOUSE 151 1
transcr_141502	Beta-arrestin-1	ARRB1_BOVIN 340 1
transcr_145584	Arrestin domain-containing protein 1	ARRD1_HUMAN 423 3
transcr_178191	Arrestin domain-containing protein 3	ARRD3_HUMAN 414 1
transcr_179368	Arrestin domain-containing protein 3	ARRD3_HUMAN 94 414
transcr_179386	Arrestin domain-containing protein 3	ARRD3_HUMAN 94 414
transcr_127874	Arrestin domain-containing protein 3	ARRD3_MOUSE 309 132
transcr_179368	Arrestin domain-containing protein 3	ARRD3_PONAB 94 1
transcr_127874	Arrestin domain-containing protein 3	ARRD3_RAT 2 119
transcr_141764	Arylsulfatase K	ARSK_DANRE 521 1
transcr_169029	Armadillo repeat protein deleted in velo-cardio-facial syndrome	ARVC_HUMAN 879 345
transcr_145980	Armadillo repeat protein deleted in velo-cardio-facial syndrome homolog	ARVC_MOUSE 962 611
transcr_116269	Arylamine N-acetyltransferase, pineal gland isozyme NAT-10	ARY1_CHICK 123 1
transcr_116269	Arylamine N-acetyltransferase, pineal gland isozyme NAT-10	ARY1_CHICK 31 290
transcr_110300	Arsenite methyltransferase	AS3MT_MOUSE 256 10
transcr_185513	Arsenite methyltransferase	AS3MT_MOUSE 352 18
transcr_169139	Arsenite methyltransferase	AS3MT_MOUSE 352 208
transcr_160648	Arf-GAP with SH3 domain, ANK repeat and PH domain-containing protein 1	ASAP1_MOUSE 882 1147
transcr_181855	Arf-GAP with SH3 domain, ANK repeat and PH domain-containing protein 1	ASAP1_MOUSE 882 1147
transcr_190013	Arf-GAP with SH3 domain, ANK repeat and PH domain-containing protein 1	ASAP1_MOUSE 882 1147
transcr_198140	Arf-GAP with SH3 domain, ANK repeat and PH domain-containing protein 1	ASAP1_MOUSE 882 1147
transcr_130037	Ankyrin repeat and SOCS box protein 12	ASB12_MOUSE 308 12
transcr_103197	Ankyrin repeat and SOCS box protein 13	ASB13_MOUSE 48 277
transcr_143386	Ankyrin repeat and SOCS box protein 2	ASB2_MOUSE 157 13
transcr_157215	Ankyrin repeat and SOCS box protein 2	ASB2_MOUSE 517 13
transcr_145954	Ankyrin repeat and SOCS box protein 2	ASB2_MOUSE 631 13
transcr_143386	Ankyrin repeat and SOCS box protein 2	ASB2_RAT 603 165
transcr_155222	Ankyrin repeat and SOCS box protein 3	ASB3_HUMAN 259 1
transcr_155222	Ankyrin repeat and SOCS box protein 3	ASB3_HUMAN 503 260
transcr_104189	Ankyrin repeat and SOCS box protein 5	ASB5_BOVIN 66 134
transcr_168332	Ankyrin repeat and SOCS box protein 5	ASB5_BOVIN 66 224
transcr_126226	Ankyrin repeat and SOCS box protein 5	ASB5_BOVIN 66 329
transcr_167728	Ankyrin repeat and SOCS box protein 5	ASB5_MOUSE 329 214
transcr_168084	Ankyrin repeat and SOCS box protein 5	ASB5_MOUSE 329 214
transcr_128807	Ankyrin repeat and SOCS box protein 5	ASB5_MOUSE 66 179
transcr_167728	Ankyrin repeat and SOCS box protein 5	ASB5_MOUSE 66 179
transcr_120224	Ankyrin repeat and SOCS box protein 6	ASB6_MOUSE 417 327
transcr_166120	Ankyrin repeat and SOCS box protein 7	ASB7_MOUSE 318 1
transcr_171248	Ankyrin repeat and SOCS box protein 7	ASB7_MOUSE 318 1
transcr_181738	Ankyrin repeat and SOCS box protein 8	ASB8_BOVIN 286 1
transcr_167637	Isoaspartyl peptidase/L-asparaginase	ASGL1_DANRE 162 1
transcr_161332	Isoaspartyl peptidase/L-asparaginase	ASGL1_DANRE 307 163
transcr_167637	Isoaspartyl peptidase/L-asparaginase	ASGL1_DANRE 307 163
transcr_142252	Ashwin	ASHWN_DANRE 29 227
transcr_156049	Acid sphingomyelinase-like phosphodiesterase 3a	ASM3A_HUMAN 445 2
transcr_154947	Asparagine synthetase domain-containing protein 1	ASND1_DANRE 475 175
transcr_154947	Asparagine synthetase domain-containing protein 1	ASND1_MACFA 630 524
transcr_161849	Asparagine synthetase [glutamine-hydrolyzing]	ASNS_RAT 556 363
transcr_173500	Asparagine synthetase [glutamine-hydrolyzing]	ASNS_RAT 556 394
transcr_175376	Asparagine synthetase [glutamine-hydrolyzing]	ASNS_RAT 556 394
transcr_152268	Putative L-aspartate dehydrogenase	ASPD_DANRE 276 140
transcr_192320	Aspartate beta-hydroxylase domain-containing protein 2	ASPH2_DANRE 371 1
transcr_86064	Protein Asterix	ASTER_BOVIN 106 1
transcr_198078	Putative Polycomb group protein ASXL2	ASXL2_CHICK 665 12
transcr_194561	Manganese-transporting ATPase 13A1	AT131_MOUSE 13 1200
transcr_108617	Probable cation-transporting ATPase 13A2	AT132_HUMAN 59 519
transcr_169292	Probable cation-transporting ATPase 13A3	AT133_HUMAN 1213 1134
transcr_169292	Probable cation-transporting ATPase 13A3	AT133_HUMAN 680 1135
transcr_161243	Sodium/potassium-transporting ATPase subunit beta-1	AT1B1_ANGAN 3 127
transcr_155145	Sodium/potassium-transporting ATPase subunit beta-3	AT1B3_XENLA 113 1
transcr_155618	Sodium/potassium-transporting ATPase subunit beta-3	AT1B3_XENLA 178 1
transcr_151037	Sodium/potassium-transporting ATPase subunit beta-3	AT1B3_XENLA 277 1
transcr_155145	Sodium/potassium-transporting ATPase subunit beta-3	AT1B3_XENLA 277 120
transcr_124467	Sodium/potassium-transporting ATPase subunit beta-3	AT1B3_XENLA 277 130
transcr_156832	Sodium/potassium-transporting ATPase subunit beta-3	AT1B3_XENLA 80 178
transcr_173512	Protein ATP1B4	AT1B4_CHICK 90 320
transcr_150212	Sodium/potassium-transporting ATPase subunit beta-233	AT233_ANGAN 300 104
transcr_161243	Sodium/potassium-transporting ATPase subunit beta-233	AT233_ANGAN 300 128
transcr_196907	Sarcoplasmic/endoplasmic reticulum calcium ATPase 1	AT2A1_MAKNI 347 11
transcr_197066	Sarcoplasmic/endoplasmic reticulum calcium ATPase 1	AT2A1_MAKNI 347 11
transcr_187592	Sarcoplasmic/endoplasmic reticulum calcium ATPase 1	AT2A1_MAKNI 377 1
transcr_196727	Sarcoplasmic/endoplasmic reticulum calcium ATPase 1	AT2A1_MAKNI 393 1
transcr_196907	Sarcoplasmic/endoplasmic reticulum calcium ATPase 1	AT2A1_MAKNI 461 308
transcr_197066	Sarcoplasmic/endoplasmic reticulum calcium ATPase 1	AT2A1_MAKNI 461 308
transcr_187592	Sarcoplasmic/endoplasmic reticulum calcium ATPase 1	AT2A1_MAKNI 496 379
transcr_196727	Sarcoplasmic/endoplasmic reticulum calcium ATPase 1	AT2A1_MAKNI 503 389
transcr_187592	Sarcoplasmic/endoplasmic reticulum calcium ATPase 1	AT2A1_MAKNI 706 508
transcr_196727	Sarcoplasmic/endoplasmic reticulum calcium ATPase 1	AT2A1_MAKNI 898 509
transcr_171191	Sarcoplasmic/endoplasmic reticulum calcium ATPase 1	AT2A1_MAKNI 898 717
transcr_187592	Sarcoplasmic/endoplasmic reticulum calcium ATPase 1	AT2A1_MAKNI 990 717
transcr_196907	Sarcoplasmic/endoplasmic reticulum calcium ATPase 1	AT2A1_RABIT 759 623
transcr_197066	Sarcoplasmic/endoplasmic reticulum calcium ATPase 1	AT2A1_RABIT 759 623
transcr_154163	Sarcoplasmic/endoplasmic reticulum calcium ATPase 2	AT2A2_CHICK 896 1041
transcr_175829	Plasma membrane calcium-transporting ATPase 1	AT2B1_HUMAN 1164 1102
transcr_200656	Plasma membrane calcium-transporting ATPase 2	AT2B2_OREMO 1112 1
transcr_167407	Ethanolamine-phosphate phospho-lyase	AT2L1_HUMAN 434 276
transcr_168006	Ethanolamine-phosphate phospho-lyase	AT2L1_HUMAN 434 276
transcr_167407	5-phosphohydroxy-L-lysine phospho-lyase	AT2L2_HUMAN 167 1
transcr_168006	5-phosphohydroxy-L-lysine phospho-lyase	AT2L2_HUMAN 167 1
transcr_159357	5-phosphohydroxy-L-lysine phospho-lyase	AT2L2_HUMAN 434 1
transcr_167516	5-phosphohydroxy-L-lysine phospho-lyase	AT2L2_HUMAN 434 1
transcr_182906	5-phosphohydroxy-L-lysine phospho-lyase	AT2L2_HUMAN 434 1
transcr_173924	5-phosphohydroxy-L-lysine phospho-lyase	AT2L2_HUMAN 437 1
transcr_174985	5-phosphohydroxy-L-lysine phospho-lyase	AT2L2_HUMAN 437 1
transcr_183228	5-phosphohydroxy-L-lysine phospho-lyase	AT2L2_HUMAN 437 1
transcr_183966	5-phosphohydroxy-L-lysine phospho-lyase	AT2L2_HUMAN 437 1
transcr_105254	ATP synthase subunit s-like protein	AT5SL_BOVIN 39 247
transcr_198518	Ataxin-7-like protein 1	AT7L1_BOVIN 22 119
transcr_198518	Ataxin-7-like protein 1	AT7L1_HUMAN 532 165
transcr_167190	Ataxin-7-like protein 2	AT7L2_HUMAN 306 24
transcr_145408	Ataxin-7-like protein 2	AT7L2_HUMAN 459 24
transcr_197233	Ataxin-7-like protein 3 {ECO:0000255|HAMAP-Rule:MF_03047}	AT7L3_DANRE 177 1
transcr_199221	Ataxin-7-like protein 3 {ECO:0000255|HAMAP-Rule:MF_03047}	AT7L3_DANRE 225 1
transcr_197102	Ataxin-7-like protein 3 {ECO:0000255|HAMAP-Rule:MF_03047}	AT7L3_DANRE 366 1
transcr_197435	Ataxin-7-like protein 3 {ECO:0000255|HAMAP-Rule:MF_03047}	AT7L3_DANRE 366 1
transcr_198769	Ataxin-7-like protein 3 {ECO:0000255|HAMAP-Rule:MF_03047}	AT7L3_DANRE 366 1
transcr_170011	Ataxin-7-like protein 3 {ECO:0000255|HAMAP-Rule:MF_03047}	AT7L3_DANRE 366 211
transcr_199221	Ataxin-7-like protein 3 {ECO:0000255|HAMAP-Rule:MF_03047}	AT7L3_DANRE 366 211
transcr_197233	Ataxin-7-like protein 3 {ECO:0000255|HAMAP-Rule:MF_03047}	AT7L3_DANRE 366 222
transcr_164060	Phospholipid-transporting ATPase IC	AT8B1_MOUSE 594 1230
transcr_161127	Phospholipid-transporting ATPase ID	AT8B2_HUMAN 1206 1070
transcr_131086	Probable phospholipid-transporting ATPase IM	AT8B4_HUMAN 927 581
transcr_191638	Alpha-tubulin N-acetyltransferase 1 {ECO:0000255|HAMAP-Rule:MF_03130}	ATAT_DANRE 288 210
transcr_156316	Caytaxin	ATCAY_HUMAN 333 181
transcr_110614	Caytaxin	ATCAY_MACFA 333 245
transcr_156316	Caytaxin	ATCAY_MOUSE 182 1
transcr_133170	Caytaxin	ATCAY_RAT 333 1
transcr_184460	ATPase family AAA domain-containing protein 1-A	ATD1A_DANRE 380 1
transcr_143198	ATPase family AAA domain-containing protein 2B	ATD2B_HUMAN 755 1
transcr_165618	Cyclic AMP-dependent transcription factor ATF-2	ATF2_CHICK 131 1
transcr_165618	Cyclic AMP-dependent transcription factor ATF-2	ATF2_CHICK 487 192
transcr_155789	Cyclic AMP-dependent transcription factor ATF-4	ATF4_RAT 69 344
transcr_158440	Cyclic AMP-dependent transcription factor ATF-5	ATF5_MOUSE 281 207
transcr_155599	Cyclic AMP-dependent transcription factor ATF-5	ATF5_RAT 279 207
transcr_167570	Cyclic AMP-dependent transcription factor ATF-7	ATF7_HUMAN 494 193
transcr_167570	Cyclic AMP-dependent transcription factor ATF-7	ATF7_MOUSE 187 1
transcr_168612	Autophagy-related protein 16	ATG16_XENTR 130 13
transcr_185011	Autophagy-related protein 16	ATG16_XENTR 130 13
transcr_186332	Autophagy-related protein 16	ATG16_XENTR 130 13
transcr_187123	Autophagy-related protein 16	ATG16_XENTR 130 13
transcr_187338	Autophagy-related protein 16	ATG16_XENTR 130 13
transcr_190471	Autophagy-related protein 16	ATG16_XENTR 130 13
transcr_192594	Autophagy-related protein 16	ATG16_XENTR 130 13
transcr_185554	Autophagy-related protein 16	ATG16_XENTR 235 13
transcr_185011	Autophagy-related protein 16	ATG16_XENTR 622 306
transcr_185554	Autophagy-related protein 16	ATG16_XENTR 622 306
transcr_186332	Autophagy-related protein 16	ATG16_XENTR 622 306
transcr_190471	Autophagy-related protein 16	ATG16_XENTR 622 306
transcr_187123	Autophagy-related protein 16	ATG16_XENTR 622 334
transcr_93098	Autophagy-related protein 2 homolog A	ATG2A_XENTR 162 1
transcr_162227	Autophagy-related protein 2 homolog A	ATG2A_XENTR 1997 1611
transcr_164985	Autophagy-related protein 2 homolog A	ATG2A_XENTR 1997 1694
transcr_153760	Ubiquitin-like-conjugating enzyme ATG3	ATG3_DANRE 122 1
transcr_160495	Ubiquitin-like-conjugating enzyme ATG3	ATG3_DANRE 122 1
transcr_155416	Ubiquitin-like-conjugating enzyme ATG3	ATG3_DANRE 130 1
transcr_149699	Ubiquitin-like-conjugating enzyme ATG3	ATG3_DANRE 179 1
transcr_150051	Ubiquitin-like-conjugating enzyme ATG3	ATG3_DANRE 225 1
transcr_157285	Ubiquitin-like-conjugating enzyme ATG3	ATG3_DANRE 302 1
transcr_148785	Ubiquitin-like-conjugating enzyme ATG3	ATG3_DANRE 317 1
transcr_153760	Ubiquitin-like-conjugating enzyme ATG3	ATG3_DANRE 317 136
transcr_155416	Ubiquitin-like-conjugating enzyme ATG3	ATG3_DANRE 317 136
transcr_160495	Ubiquitin-like-conjugating enzyme ATG3	ATG3_DANRE 317 136
transcr_149699	Ubiquitin-like-conjugating enzyme ATG3	ATG3_DANRE 317 162
transcr_151524	Cysteine protease ATG4B	ATG4B_DANRE 247 1
transcr_154370	Cysteine protease ATG4B	ATG4B_DANRE 247 17
transcr_175476	Cysteine protease ATG4B	ATG4B_DANRE 394 1
transcr_160494	Cysteine protease ATG4D	ATG4D_PIG 469 1
transcr_90575	Autophagy-related protein 9A	ATG9A_BOVIN 125 1
transcr_184773	Autophagy-related protein 9A	ATG9A_HUMAN 839 1
transcr_185069	Autophagy-related protein 9A	ATG9A_HUMAN 839 1
transcr_122773	Autophagy-related protein 101	ATGA1_DANRE 218 1
transcr_124716	Acid trehalase-like protein 1	ATHL1_DANRE 385 192
transcr_124716	Acid trehalase-like protein 1	ATHL1_DANRE 655 384
transcr_86805	ADAMTS-like protein 1	ATL1_HUMAN 1725 1610
transcr_127719	ADAMTS-like protein 1	ATL1_HUMAN 1759 1540
transcr_138332	ADAMTS-like protein 2	ATL2_HUMAN 950 739
transcr_92183	RING-H2 finger protein ATL72	ATL72_ARATH 171 114
transcr_95294	RING-H2 finger protein ATL72	ATL72_ARATH 171 114
transcr_197153	Atlastin-1	ATLA1_MACFA 557 139
transcr_140921	Atlastin-2	ATLA2_MOUSE 544 360
transcr_140921	Atlastin-2	ATLA2_XENLA 324 141
transcr_114592	Serine-protein kinase ATM	ATM_HUMAN 3056 2728
transcr_172425	Atrophin-1	ATN1_RAT 816 719
transcr_120232	Protein atonal homolog 1	ATOH1_PANTR 354 124
transcr_117796	Mitochondrial inner membrane protease ATP23 homolog	ATP23_DANRE 27 254
transcr_155061	ATP synthase subunit s, mitochondrial	ATP5S_BOVIN 98 199
transcr_150727	ATP synthase subunit beta, mitochondrial	ATPB_CYPCA 518 1
transcr_131213	ATP synthase mitochondrial F1 complex assembly factor 1	ATPF1_DANRE 298 111
transcr_123943	ATP synthase mitochondrial F1 complex assembly factor 1	ATPF1_DANRE 298 132
transcr_128572	ATP synthase mitochondrial F1 complex assembly factor 1	ATPF1_DANRE 298 146
transcr_131213	ATP synthase mitochondrial F1 complex assembly factor 1	ATPF1_DANRE 6 111
transcr_128572	ATP synthase mitochondrial F1 complex assembly factor 1	ATPF1_DANRE 6 142
transcr_127139	ATP synthase subunit gamma, mitochondrial	ATPG_BOVIN 257 25
transcr_183770	ATP synthase subunit f, mitochondrial	ATPK_RAT 88 7
transcr_179769	Serine/threonine-protein kinase ATR	ATR_MOUSE 2635 1650
transcr_179769	Serine/threonine-protein kinase ATR	ATR_MOUSE 986 1239
transcr_138238	Type-1 angiotensin II receptor-associated protein	ATRAP_HUMAN 159 1
transcr_98116	Attractin-like protein 1	ATRN1_MOUSE 562 311
transcr_91334	A disintegrin and metalloproteinase with thrombospondin motifs 12	ATS12_HUMAN 1412 1309
transcr_130367	A disintegrin and metalloproteinase with thrombospondin motifs 15	ATS15_MOUSE 950 825
transcr_194265	A disintegrin and metalloproteinase with thrombospondin motifs 3	ATS3_HUMAN 375 1124
transcr_107101	A disintegrin and metalloproteinase with thrombospondin motifs 3	ATS3_HUMAN 942 1072
transcr_188682	A disintegrin and metalloproteinase with thrombospondin motifs 5	ATS5_HUMAN 930 599
transcr_199486	Ataxin-1	ATX1_MOUSE 790 1
transcr_175684	Ataxin-1	ATX1_RAT 789 1
transcr_112179	Ataxin-3	ATX3_CHICK 335 1
transcr_115797	Ataxin-3	ATX3_CHICK 335 181
transcr_115797	Ataxin-3	ATX3_MOUSE 107 1
transcr_146466	Ancient ubiquitous protein 1	AUP1_DANRE 66 421
transcr_158766	Aurora kinase A-B	AURAB_XENLA 394 21
transcr_203214	Autism susceptibility gene 2 protein	AUTS2_HUMAN 788 543
transcr_158772	Autism susceptibility gene 2 protein	AUTS2_HUMAN 941 1259
transcr_203214	Autism susceptibility gene 2 protein	AUTS2_HUMAN 975 1242
transcr_172941	Cell death regulator Aven	AVEN_MOUSE 69 342
transcr_200590	Cell death regulator Aven	AVEN_MOUSE 69 342
transcr_175221	Axonemal dynein light chain domain-containing protein 1	AXDN1_HUMAN 820 140
transcr_174078	Axonemal dynein light chain domain-containing protein 1	AXDN1_HUMAN 820 156
transcr_177697	Axin-1	AXIN1_DANRE 835 588
transcr_185276	Axin-2	AXIN2_DANRE 812 1
transcr_140782	Antizyme inhibitor 1	AZIN1_HUMAN 412 1
transcr_135322	Antizyme inhibitor 1	AZIN1_HUMAN 433 1
transcr_137419	Antizyme inhibitor 1	AZIN1_HUMAN 433 1
transcr_137843	Antizyme inhibitor 1	AZIN1_HUMAN 433 1
transcr_191250	Bcl-2-like protein 1	B2CL1_HUMAN 233 1
transcr_186217	Bcl-2-like protein 13	B2L13_HUMAN 5 328
transcr_127718	Apoptosis facilitator Bcl-2-like protein 14	B2L14_RAT 304 176
transcr_112804	Beta-2-microglobulin	B2MG_ICTPU 5 116
transcr_195077	Anion exchange protein 2	B3A2_HUMAN 3 1241
transcr_191946	Anion exchange protein 2	B3A2_HUMAN 314 1241
transcr_194411	Band 3 anion exchange protein	B3AT_ONCMY 907 279
transcr_170294	Galactosylgalactosylxylosylprotein 3-beta-glucuronosyltransferase 3	B3GA3_MOUSE 335 1
transcr_171196	Galactosylgalactosylxylosylprotein 3-beta-glucuronosyltransferase 3	B3GA3_MOUSE 335 1
transcr_153376	UDP-GalNAc:beta-1,3-N-acetylgalactosaminyltransferase 2	B3GL2_DANRE 377 1
transcr_148646	UDP-GalNAc:beta-1,3-N-acetylgalactosaminyltransferase 2	B3GL2_DANRE 490 1
transcr_123002	UDP-GalNAc:beta-1,3-N-acetylgalactosaminyltransferase 2	B3GL2_DANRE 490 361
transcr_166924	N-acetyllactosaminide beta-1,3-N-acetylglucosaminyltransferase 2	B3GN2_MOUSE 56 397
transcr_139552	Beta-1,3-galactosyltransferase 2	B3GT2_MOUSE 415 2
transcr_186378	Beta-1,3-galactosyltransferase 4	B3GT4_RAT 56 371
transcr_82080	Beta-1,4-N-acetylgalactosaminyltransferase 3	B4GN3_HUMAN 993 843
transcr_150763	Beta-1,4-galactosyltransferase 1	B4GT1_HUMAN 397 138
transcr_197945	Beta-1,4-galactosyltransferase 3	B4GT3_BOVIN 4 231
transcr_198000	Beta-1,4-galactosyltransferase 3	B4GT3_BOVIN 4 349
transcr_197945	Beta-1,4-galactosyltransferase 3	B4GT3_CRIGR 388 204
transcr_186227	Maternal B9.15 protein	B915_XENLA 233 1
transcr_193277	Maternal B9.15 protein	B915_XENLA 233 1
transcr_140792	Brain and acute leukemia cytoplasmic protein	BAALC_RAT 123 1
transcr_142712	Brain and acute leukemia cytoplasmic protein	BAALC_RAT 123 1
transcr_176870	Beta-secretase 2	BACE2_MOUSE 59 514
transcr_191490	Transcription regulator protein BACH1	BACH1_MOUSE 6 159
transcr_159454	Transcription regulator protein BACH1	BACH1_MOUSE 651 387
transcr_119150	BAG family molecular chaperone regulator 2	BAG2_BOVIN 195 1
transcr_167748	BAG family molecular chaperone regulator 3	BAG3_HUMAN 496 411
transcr_173669	BAG family molecular chaperone regulator 3	BAG3_HUMAN 496 411
transcr_169825	BAG family molecular chaperone regulator 3	BAG3_HUMAN 5 140
transcr_169825	BAG family molecular chaperone regulator 3	BAG3_MOUSE 501 414
transcr_179105	Large proline-rich protein BAG6	BAG6_DANRE 650 1160
transcr_195861	Large proline-rich protein BAG6	BAG6_DANRE 981 1157
transcr_118652	Bromo adjacent homology domain-containing 1 protein	BAHD1_MOUSE 749 360
transcr_185096	Bromo adjacent homology domain-containing 1 protein	BAHD1_MOUSE 772 307
transcr_173917	Bromo adjacent homology domain-containing 1 protein	BAHD1_MOUSE 772 654
transcr_157666	Brain-specific angiogenesis inhibitor 1	BAI1_MOUSE 1582 1484
transcr_168965	Brain-specific angiogenesis inhibitor 3	BAI3_HUMAN 975 1425
transcr_176892	Brain-specific angiogenesis inhibitor 3	BAI3_HUMAN 975 1481
transcr_156839	Brain-specific angiogenesis inhibitor 3	BAI3_MOUSE 1522 1114
transcr_168965	Brain-specific angiogenesis inhibitor 3	BAI3_MOUSE 1522 1422
transcr_176892	Brain-specific angiogenesis inhibitor 3	BAI3_MOUSE 1522 1459
transcr_156839	Brain-specific angiogenesis inhibitor 3	BAI3_MOUSE 974 1096
transcr_147713	Brain-specific angiogenesis inhibitor 3	BAI3_MOUSE 975 1522
transcr_178252	Brain-specific angiogenesis inhibitor 1-associated protein 2	BAIP2_CRIGR 3 248
transcr_194697	BAI1-associated protein 3	BAIP3_MOUSE 769 1133
transcr_175124	Ubiquitin carboxyl-terminal hydrolase BAP1	BAP1_DANRE 755 115
transcr_137162	B-cell receptor-associated protein 29	BAP29_MOUSE 65 238
transcr_141280	B-cell receptor-associated protein 29	BAP29_PONAB 239 1
transcr_148062	B-cell receptor-associated protein 31	BAP31_PONAB 65 242
transcr_162182	b(0,+)-type amino acid transporter 1	BAT1_HUMAN 485 336
transcr_190468	Apoptosis regulator BAX	BAX_MOUSE 24 189
transcr_178849	Apoptosis regulator BAX	BAX_MOUSE 3 165
transcr_186569	Apoptosis regulator BAX	BAX_MOUSE 3 189
transcr_187298	Apoptosis regulator BAX	BAX_MOUSE 79 191
transcr_187298	Apoptosis regulator BAX	BAX_MOUSE 80 3
transcr_188830	Bromodomain adjacent to zinc finger domain protein 2B	BAZ2B_CHICK 2128 1941
transcr_193536	Bromodomain adjacent to zinc finger domain protein 2B	BAZ2B_CHICK 906 1214
transcr_198578	Bromodomain adjacent to zinc finger domain protein 2B	BAZ2B_HUMAN 1291 1013
transcr_178075	Bromodomain adjacent to zinc finger domain protein 2B	BAZ2B_HUMAN 1574 1331
transcr_135393	Bromodomain adjacent to zinc finger domain protein 2B	BAZ2B_HUMAN 1937 1331
transcr_193536	Bromodomain adjacent to zinc finger domain protein 2B	BAZ2B_HUMAN 2166 1354
transcr_198578	Bromodomain adjacent to zinc finger domain protein 2B	BAZ2B_HUMAN 2166 1354
transcr_178075	Bromodomain adjacent to zinc finger domain protein 2B	BAZ2B_HUMAN 2166 1621
transcr_176020	Bromodomain adjacent to zinc finger domain protein 2B	BAZ2B_HUMAN 2166 1889
transcr_188830	Bromodomain adjacent to zinc finger domain protein 2B	BAZ2B_HUMAN 980 1988
transcr_117321	Basal body-orientation factor 1	BBOF1_DANRE 495 25
transcr_159122	Bardet-Biedl syndrome 2 protein homolog	BBS2_DANRE 715 1
transcr_108062	Bardet-Biedl syndrome 2 protein homolog	BBS2_DANRE 715 608
transcr_139005	Bardet-Biedl syndrome 4 protein	BBS4_HUMAN 487 136
transcr_139005	Bardet-Biedl syndrome 4 protein homolog	BBS4_XENTR 24 134
transcr_113212	Bardet-Biedl syndrome 5 protein homolog	BBS5_DANRE 341 137
transcr_132749	Breast cancer anti-estrogen resistance protein 1	BCAR1_HUMAN 867 717
transcr_194424	Breast cancer anti-estrogen resistance protein 3	BCAR3_BOVIN 817 250
transcr_158471	Protein BCCIP homolog	BCCIP_DANRE 124 1
transcr_162223	Protein BCCIP homolog	BCCIP_DANRE 301 1
transcr_158471	Protein BCCIP homolog	BCCIP_XENLA 308 184
transcr_171702	B-cell CLL/lymphoma 7 protein family member A	BCL7A_DANRE 85 200
transcr_174600	BCL-6 corepressor	BCOR_MOUSE 815 140
transcr_158656	Breakpoint cluster region protein	BCR_MOUSE 997 1270
transcr_111190	3-hydroxybutyrate dehydrogenase type 2	BDH2_DANRE 245 1
transcr_98154	3-hydroxybutyrate dehydrogenase type 2	BDH2_DANRE 245 1
transcr_128391	Brain-derived neurotrophic factor	BDNF_XIPMA 269 1
transcr_129462	Brain-derived neurotrophic factor	BDNF_XIPMA 269 1
transcr_132762	Brain-derived neurotrophic factor	BDNF_XIPMA 269 1
transcr_133810	Brain-derived neurotrophic factor	BDNF_XIPMA 269 1
transcr_134082	Brain-derived neurotrophic factor	BDNF_XIPMA 269 1
transcr_200077	Transcription factor TFIIIB component B'' homolog	BDP1_HUMAN 407 140
transcr_200217	Transcription factor TFIIIB component B'' homolog	BDP1_HUMAN 407 140
transcr_200227	Transcription factor TFIIIB component B'' homolog	BDP1_HUMAN 407 140
transcr_190627	Protein BEAN1	BEAN1_HUMAN 24 219
transcr_191181	Protein BEAN1	BEAN1_HUMAN 24 219
transcr_163774	Brain-enriched guanylate kinase-associated protein	BEGIN_HUMAN 593 156
transcr_94468	BEN domain-containing protein 4	BEND4_HUMAN 534 384
transcr_165501	BEN domain-containing protein 5	BEND5_MOUSE 417 191
transcr_137038	BEN domain-containing protein 7	BEND7_MOUSE 118 1
transcr_137947	BEN domain-containing protein 7	BEND7_MOUSE 118 1
transcr_141487	BEN domain-containing protein 7	BEND7_MOUSE 118 1
transcr_126132	BEN domain-containing protein 7	BEND7_MOUSE 321 163
transcr_126734	BEN domain-containing protein 7	BEND7_MOUSE 401 163
transcr_122822	BET1 homolog	BET1_HUMAN 118 1
transcr_152674	Bifunctional apoptosis regulator	BFAR_HUMAN 263 17
transcr_139253	Bifunctional apoptosis regulator	BFAR_HUMAN 450 158
transcr_156648	Bifunctional apoptosis regulator	BFAR_HUMAN 450 17
transcr_165789	Beta-galactosidase	BGAL_HUMAN 642 306
transcr_189844	Beta-galactosidase	BGAL_HUMAN 642 463
transcr_189844	Beta-galactosidase	BGAL_MOUSE 415 30
transcr_98258	Beta-glucuronidase	BGLR_PONAB 412 189
transcr_156377	Brain-specific angiogenesis inhibitor 1-associated protein 2-like protein 1	BI2L1_MOUSE 513 1
transcr_118103	Brain-specific angiogenesis inhibitor 1-associated protein 2-like protein 1	BI2L1_RAT 515 390
transcr_116232	Baculoviral IAP repeat-containing protein 5.1-A	BI51A_XENLA 124 12
transcr_119113	Baculoviral IAP repeat-containing protein 5.1-A	BI51A_XENLA 124 12
transcr_119216	Baculoviral IAP repeat-containing protein 5.1-A	BI51A_XENLA 124 12
transcr_190539	Protein bicaudal D homolog 2	BICD2_HUMAN 824 22
transcr_192404	Protein bicaudal D homolog 2	BICD2_HUMAN 824 22
transcr_153347	Bicaudal D-related protein 1	BICR1_MOUSE 98 547
transcr_186217	BH3-interacting domain death agonist	BID_CHICK 183 17
transcr_145211	Brefeldin A-inhibited guanine nucleotide-exchange protein 2	BIG2_RAT 710 36
transcr_153473	Bridging integrator 2	BIN2_HUMAN 272 13
transcr_111604	Biogenesis of lysosome-related organelles complex 1 subunit 1	BL1S1_MOUSE 125 1
transcr_133149	Biogenesis of lysosome-related organelles complex 1 subunit 4	BL1S4_HUMAN 23 214
transcr_188734	Biogenesis of lysosome-related organelles complex 1 subunit 6	BL1S6_BOVIN 39 145
transcr_189261	Biogenesis of lysosome-related organelles complex 1 subunit 6	BL1S6_BOVIN 39 172
transcr_197448	Bloom syndrome protein homolog	BLM_XENLA 1202 1
transcr_198187	Bloom syndrome protein homolog	BLM_XENLA 1243 1
transcr_197253	Bloom syndrome protein homolog	BLM_XENLA 1304 1
transcr_196791	Bloom syndrome protein homolog	BLM_XENLA 1362 1
transcr_193652	B-cell linker protein	BLNK_HUMAN 454 1
transcr_191337	B-cell linker protein	BLNK_HUMAN 454 324
transcr_127881	Breast cancer metastasis-suppressor 1-like protein-A	BM1LA_DANRE 323 214
transcr_190509	Aryl hydrocarbon receptor nuclear translocator-like protein 1	BMAL1_CHICK 633 258
transcr_190509	Aryl hydrocarbon receptor nuclear translocator-like protein 2	BMAL2_CHICK 35 244
transcr_177333	Aryl hydrocarbon receptor nuclear translocator-like protein 2	BMAL2_CHICK 622 35
transcr_173023	Aryl hydrocarbon receptor nuclear translocator-like protein 2	BMAL2_HUMAN 634 513
transcr_73376	Bone morphogenetic protein 2	BMP2_TETNG 420 300
transcr_203284	Bone morphogenetic protein 2-B	BMP2B_XENLA 41 397
transcr_203324	Bone morphogenetic protein 2-B	BMP2B_XENLA 41 397
transcr_129478	Bone morphogenetic protein receptor type-1B	BMR1B_HUMAN 502 270
transcr_141863	Probable methyltransferase BTM2 homolog {ECO:0000255|HAMAP-Rule:MF_03044}	BMT2_DANRE 77 393
transcr_186299	Zinc finger protein basonuclin-2	BNC2_MOUSE 225 1126
transcr_134655	BCL2/adenovirus E1B 19 kDa protein-interacting protein 3-like	BNI3L_BOVIN 30 218
transcr_152553	BCL2/adenovirus E1B 19 kDa protein-interacting protein 3-like	BNI3L_BOVIN 57 219
transcr_149039	Protein boule-like	BOLL_HUMAN 27 206
transcr_145348	Protein boule-like	BOLL_HUMAN 278 27
transcr_158542	Ribosome biogenesis protein bop1 {ECO:0000255|HAMAP-Rule:MF_03027}	BOP1_DANRE 777 150
transcr_193719	Protein aurora borealis	BORA_DANRE 384 1
transcr_194256	Protein aurora borealis	BORA_DANRE 551 1
transcr_161602	Borealin-2 {ECO:0000250|UniProtKB:Q4V7H8}	BORE2_DANRE 35 245
transcr_163036	Borealin-2 {ECO:0000250|UniProtKB:Q4V7H8}	BORE2_DANRE 35 248
transcr_137730	Cdc42 effector protein 5	BORG3_MOUSE 23 111
transcr_95693	Biotin--protein ligase	BPL1_MOUSE 720 591
transcr_105611	BRCA1-associated ATM activator 1	BRAT1_DANRE 822 686
transcr_166373	Bromodomain-containing protein 1	BRD1_HUMAN 922 1058
transcr_146854	Bromodomain-containing protein 1	BRD1_HUMAN 948 1045
transcr_174444	Bromodomain-containing protein 1	BRD1_HUMAN 948 1045
transcr_186185	Bromodomain-containing protein 2	BRD2_CANFA 762 30
transcr_165083	Bromodomain-containing protein 3	BRD3_HUMAN 643 278
transcr_179381	Bromodomain-containing protein 3	BRD3_HUMAN 643 278
transcr_179737	Bromodomain-containing protein 3	BRD3_HUMAN 643 278
transcr_181352	Bromodomain-containing protein 3	BRD3_HUMAN 643 278
transcr_190366	Bromodomain-containing protein 4	BRD4_DANRE 917 1
transcr_175642	Bromodomain-containing protein 7	BRD7_CHICK 629 176
transcr_194348	Bromodomain-containing protein 7	BRD7_MOUSE 648 1
transcr_121734	Bromodomain-containing protein 8	BRD8_MOUSE 288 1
transcr_123748	Transcription factor IIIB 50 kDa subunit	BRF2_DANRE 5 414
transcr_196778	Bromodomain and PHD finger-containing protein 3	BRPF3_HUMAN 5 1205
transcr_141443	Serine/threonine-protein kinase BRSK2	BRSK2_MOUSE 647 1
transcr_200881	Serine/threonine-protein kinase BRSK2	BRSK2_MOUSE 735 184
transcr_201297	Serine/threonine-protein kinase BRSK2	BRSK2_MOUSE 735 184
transcr_194230	Bromodomain and WD repeat-containing protein 1	BRWD1_HUMAN 687 1488
transcr_195240	Bromodomain and WD repeat-containing protein 3	BRWD3_HUMAN 336 1644
transcr_203793	Protein bassoon	BSN_MOUSE 3942 2360
transcr_96128	Protein bassoon	BSN_RAT 363 123
transcr_177152	Butyrophilin subfamily 2 member A1	BT2A1_HUMAN 24 108
transcr_103712	Transcription factor BTF3 homolog 4	BT3L4_DANRE 158 1
transcr_120655	BTB/POZ domain-containing protein 2	BTBD2_HUMAN 90 394
transcr_175532	BTB/POZ domain-containing protein 3	BTBD3_MOUSE 530 1
transcr_134461	BTB/POZ domain-containing protein 6	BTBD6_MOUSE 488 256
transcr_122405	BTB/POZ domain-containing protein 7	BTBD7_HUMAN 773 1132
transcr_201646	BTB/POZ domain-containing protein 8	BTBD8_HUMAN 375 35
transcr_128692	BTB/POZ domain-containing protein 10	BTBDA_HUMAN 475 273
transcr_140557	BTB/POZ domain-containing protein 10	BTBDA_PONAB 475 17
transcr_140600	Transcription factor BTF3	BTF3_MOUSE 42 204
transcr_159749	Transcription factor BTF3	BTF3_MOUSE 43 204
transcr_163914	Transcription factor BTF3	BTF3_MOUSE 65 204
transcr_151520	Protein BTG3	BTG3_HUMAN 233 1
transcr_142469	Tyrosine-protein kinase BTK	BTK_MOUSE 298 130
transcr_142469	Tyrosine-protein kinase BTK	BTK_MOUSE 657 369
transcr_99600	Butyrophilin-like protein 2	BTNL2_RAT 38 159
transcr_126565	Butyrophilin-like protein 8	BTNL8_HUMAN 62 146
transcr_125253	Butyrophilin-like protein 9	BTNL9_HUMAN 37 133
transcr_130370	Butyrophilin-like protein 9	BTNL9_HUMAN 37 133
transcr_111357	Butyrophilin-like protein 9	BTNL9_HUMAN 52 134
transcr_117134	Butyrophilin-like protein 9	BTNL9_HUMAN 52 134
transcr_120730	Butyrophilin-like protein 10	BTNLA_MOUSE 214 15
transcr_59098	Beta-ureidopropionase	BUP1_HUMAN 384 286
transcr_120332	Basic leucine zipper and W2 domain-containing protein 1-A	BZW1A_DANRE 135 1
transcr_166640	Basic leucine zipper and W2 domain-containing protein 1-A	BZW1A_DANRE 407 1
transcr_174864	Basic leucine zipper and W2 domain-containing protein 1-A	BZW1A_DANRE 407 1
transcr_152198	Basic leucine zipper and W2 domain-containing protein 1-A	BZW1A_DANRE 407 152
transcr_171271	Basic leucine zipper and W2 domain-containing protein 1-A	BZW1A_DANRE 407 152
transcr_171900	Coiled-coil domain-containing protein 149-B	C149B_DANRE 298 1
transcr_166656	Coiled-coil domain-containing protein 149-B	C149B_DANRE 321 1
transcr_184962	Centrosomal protein of 170 kDa protein B	C170B_XENTR 667 1532
transcr_124077	CWF19-like protein 1	C19L1_DANRE 5 497
transcr_126990	C1GALT1-specific chaperone 1	C1GLC_BOVIN 318 1
transcr_116767	C1GALT1-specific chaperone 1	C1GLC_MOUSE 42 316
transcr_118893	Glycoprotein-N-acetylgalactosamine 3-beta-galactosyltransferase 1-B	C1GTB_DANRE 296 1
transcr_136144	Complement C1q-like protein 3	C1QL3_MOUSE 255 20
transcr_174237	Complement C1q tumor necrosis factor-related protein 1	C1QT1_RAT 69 280
transcr_102512	CD209 antigen-like protein A	C209A_MOUSE 188 106
transcr_113678	CD209 antigen-like protein A	C209A_MOUSE 232 106
transcr_198710	C2 domain-containing protein 3	C2CD3_HUMAN 2093 1
transcr_200225	C2 domain-containing protein 3	C2CD3_HUMAN 2093 1
transcr_112111	C2 domain-containing protein 5	C2CD5_PONAB 267 1
transcr_120731	Coiled-coil and C2 domain-containing protein 1A	C2D1A_RAT 638 256
transcr_137540	Coiled-coil and C2 domain-containing protein 2A	C2D2A_HUMAN 1617 1450
transcr_183454	Coiled-coil and C2 domain-containing protein 2A	C2D2A_HUMAN 1617 1450
transcr_182746	Coiled-coil and C2 domain-containing protein 2A	C2D2A_HUMAN 1617 1475
transcr_182746	Coiled-coil and C2 domain-containing protein 2A	C2D2A_HUMAN 415 1438
transcr_182668	Coiled-coil and C2 domain-containing protein 2A	C2D2A_HUMAN 415 1617
transcr_184155	Coiled-coil and C2 domain-containing protein 2A	C2D2A_HUMAN 415 1617
transcr_183454	Coiled-coil and C2 domain-containing protein 2A	C2D2A_HUMAN 425 1358
transcr_136802	Cytochrome P450 3A40	C340_ORYLA 498 4
transcr_151006	Cytochrome P450 3A40	C340_ORYLA 50 419
transcr_159589	Zinc finger CCCH domain-containing protein 34	C3H34_ARATH 179 105
transcr_178829	CDC42 small effector protein 1	C42S1_DANRE 75 1
transcr_115268	Collagen type IV alpha-3-binding protein	C43BP_BOVIN 370 263
transcr_154446	Collagen type IV alpha-3-binding protein	C43BP_CRIGR 598 340
transcr_155849	Collagen type IV alpha-3-binding protein	C43BP_CRIGR 598 340
transcr_160950	Collagen type IV alpha-3-binding protein	C43BP_MOUSE 624 405
transcr_152770	Collagen type IV alpha-3-binding protein	C43BP_MOUSE 624 512
transcr_168862	CASP8-associated protein 2	C8AP2_MOUSE 1574 1077
transcr_144439	CD99 antigen-like protein 2	C99L2_DANRE 63 239
transcr_145259	CD99 antigen-like protein 2	C99L2_DANRE 63 239
transcr_166550	Uncharacterized protein C1orf21 homolog	CA021_MOUSE 121 1
transcr_129115	Uncharacterized protein C1orf43 homolog	CA043_BOVIN 253 170
transcr_129115	Uncharacterized protein C1orf43 homolog	CA043_PONAB 9 121
transcr_165407	UPF0739 protein C1orf74 homolog	CA074_SALSA 268 1
transcr_109542	Uncharacterized protein C1orf109	CA109_HUMAN 9 153
transcr_90700	Uncharacterized protein C1orf146 homolog	CA146_MOUSE 171 11
transcr_178379	UPF0688 protein C1orf174 homolog	CA174_DANRE 189 133
transcr_97222	Uncharacterized protein C1orf228 homolog	CA228_BOVIN 405 216
transcr_125373	Uncharacterized protein C1orf228 homolog	CA228_BOVIN 406 1
transcr_201369	Voltage-dependent calcium channel subunit alpha-2/delta-1	CA2D1_RABIT 17 1103
transcr_203205	Voltage-dependent calcium channel subunit alpha-2/delta-2	CA2D2_HUMAN 662 1119
transcr_190563	Voltage-dependent calcium channel subunit alpha-2/delta-2	CA2D2_HUMAN 712 1119
transcr_200229	Voltage-dependent calcium channel subunit alpha-2/delta-2	CA2D2_HUMAN 712 1119
transcr_200229	Voltage-dependent calcium channel subunit alpha-2/delta-2	CA2D2_MOUSE 681 58
transcr_144583	Voltage-dependent calcium channel subunit alpha-2/delta-3	CA2D3_HUMAN 929 1034
transcr_182802	Voltage-dependent calcium channel subunit alpha-2/delta-4	CA2D4_HUMAN 68 1038
transcr_169350	Calcium-binding protein 39	CAB39_HUMAN 279 1
transcr_145966	CDK5 and ABL1 enzyme substrate 1	CABL1_MOUSE 568 433
transcr_190534	CDK5 and ABL1 enzyme substrate 2	CABL2_MOUSE 475 273
transcr_132508	Calcium-binding protein 1	CABP1_RAT 298 155
transcr_154129	Calcium-binding protein 7	CABP7_RAT 215 119
transcr_188026	Calcium-binding protein 8	CABP8_RAT 219 1
transcr_172309	Voltage-dependent P/Q-type calcium channel subunit alpha-1A	CAC1A_MOUSE 2232 1784
transcr_200544	Voltage-dependent P/Q-type calcium channel subunit alpha-1A	CAC1A_MOUSE 2252 1784
transcr_181386	Voltage-dependent P/Q-type calcium channel subunit alpha-1A	CAC1A_RABIT 1853 1463
transcr_172309	Voltage-dependent P/Q-type calcium channel subunit alpha-1A	CAC1A_RABIT 1853 1517
transcr_200544	Voltage-dependent P/Q-type calcium channel subunit alpha-1A	CAC1A_RABIT 1853 1517
transcr_162731	Voltage-dependent P/Q-type calcium channel subunit alpha-1A	CAC1A_RAT 1827 1405
transcr_196874	Probable voltage-dependent N-type calcium channel subunit alpha-1B	CAC1B_DIPOM 2326 1974
transcr_196874	Voltage-dependent N-type calcium channel subunit alpha-1B	CAC1B_HUMAN 1952 1742
transcr_194435	Voltage-dependent N-type calcium channel subunit alpha-1B	CAC1B_RABIT 747 1196
transcr_197127	Voltage-dependent N-type calcium channel subunit alpha-1B	CAC1B_RAT 2336 1741
transcr_197242	Voltage-dependent L-type calcium channel subunit alpha-1D	CAC1D_CHICK 1246 1017
transcr_197242	Voltage-dependent L-type calcium channel subunit alpha-1D	CAC1D_CHICK 2190 1353
transcr_193174	Voltage-dependent L-type calcium channel subunit alpha-1D	CAC1D_CHICK 2190 1726
transcr_170683	Voltage-dependent L-type calcium channel subunit alpha-1D	CAC1D_CHICK 446 1321
transcr_153938	Voltage-dependent L-type calcium channel subunit alpha-1D	CAC1D_MOUSE 949 1314
transcr_121570	Voltage-dependent L-type calcium channel subunit alpha-1D	CAC1D_RAT 988 1362
transcr_202277	Probable voltage-dependent R-type calcium channel subunit alpha-1E	CAC1E_DIPOM 2223 2070
transcr_203416	Probable voltage-dependent R-type calcium channel subunit alpha-1E	CAC1E_DIPOM 611 1728
transcr_194435	Voltage-dependent R-type calcium channel subunit alpha-1E	CAC1E_HUMAN 1755 1201
transcr_203416	Voltage-dependent R-type calcium channel subunit alpha-1E	CAC1E_HUMAN 2313 1793
transcr_203416	Voltage-dependent R-type calcium channel subunit alpha-1E	CAC1E_HUMAN 548 1
transcr_196211	Voltage-dependent R-type calcium channel subunit alpha-1E	CAC1E_MOUSE 2272 1131
transcr_202277	Voltage-dependent R-type calcium channel subunit alpha-1E	CAC1E_RABIT 550 1949
transcr_197491	Voltage-dependent T-type calcium channel subunit alpha-1H	CAC1H_HUMAN 2231 1961
transcr_203289	Voltage-dependent T-type calcium channel subunit alpha-1I	CAC1I_RAT 2088 1968
transcr_112535	Voltage-dependent L-type calcium channel subunit beta-1	CACB1_RABIT 524 416
transcr_127670	Voltage-dependent L-type calcium channel subunit beta-2	CACB2_BOVIN 441 1
transcr_147540	Voltage-dependent L-type calcium channel subunit beta-2	CACB2_HUMAN 72 501
transcr_202886	Voltage-dependent L-type calcium channel subunit beta-2	CACB2_HUMAN 72 501
transcr_201724	Voltage-dependent L-type calcium channel subunit beta-2	CACB2_RABIT 632 13
transcr_174930	Voltage-dependent L-type calcium channel subunit beta-3	CACB3_HUMAN 299 127
transcr_156481	Voltage-dependent L-type calcium channel subunit beta-4	CACB4_HUMAN 418 189
transcr_183690	Calcium-binding and coiled-coil domain-containing protein 1	CACO1_DANRE 469 1
transcr_181288	Calcium-binding and coiled-coil domain-containing protein 1	CACO1_DANRE 640 1
transcr_183690	Calcium-binding and coiled-coil domain-containing protein 1	CACO1_DANRE 640 493
transcr_177752	Carnitine O-acetyltransferase	CACP_COLLI 362 12
transcr_159848	Carnitine O-acetyltransferase	CACP_COLLI 620 164
transcr_174997	Carnitine O-acetyltransferase	CACP_COLLI 626 12
transcr_177196	Carnitine O-acetyltransferase	CACP_COLLI 626 12
transcr_177752	Carnitine O-acetyltransferase	CACP_COLLI 626 373
transcr_159848	Carnitine O-acetyltransferase	CACP_COLLI 99 28
transcr_145833	Cadherin-23	CAD23_HUMAN 2888 2565
transcr_145833	Cadherin-23	CAD23_RAT 3317 3007
transcr_164228	Cadherin-5	CADH5_BOVIN 90 776
transcr_172691	Cadherin-6	CADH6_HUMAN 783 561
transcr_152679	Cadherin-8	CADH8_MOUSE 799 552
transcr_172691	Cadherin-9	CADH9_HUMAN 512 418
transcr_191313	Cell adhesion molecule 3	CADM3_XENLA 394 110
transcr_162222	Cell adhesion molecule 4	CADM4_XENLA 357 110
transcr_198335	Carbonic anhydrase-related protein 10	CAH10_PONAB 328 1
transcr_124798	Carbonic anhydrase 12	CAH12_HUMAN 198 15
transcr_138001	Carbonic anhydrase 12	CAH12_HUMAN 198 15
transcr_158267	Carbonic anhydrase 4	CAH4_HUMAN 311 222
transcr_128512	Carbonic anhydrase 6	CAH6_CANFA 316 19
transcr_118427	Calretinin	CALB2_MOUSE 271 1
transcr_111067	Calretinin	CALB2_MOUSE 271 162
transcr_91080	Calcitonin gene-related peptide	CALCA_CHICK 125 1
transcr_143017	Caldesmon	CALD1_HUMAN 579 494
transcr_143017	Caldesmon	CALD1_HUMAN 793 608
transcr_155713	Calmodulin	CALM_XENLA 149 12
transcr_147506	Calmodulin	CALM_XENLA 2 149
transcr_157043	Calmodulin	CALM_XENLA 2 149
transcr_159335	Calreticulin	CALR_PIG 366 122
transcr_160269	Calreticulin	CALR_PIG 366 122
transcr_162597	Calreticulin	CALR_RABIT 366 21
transcr_141711	Calumenin-B	CALUB_SALSA 316 1
transcr_192405	Calmodulin-regulated spectrin-associated protein 1-B	CAM1B_DANRE 1555 1337
transcr_190154	Calmodulin-regulated spectrin-associated protein 1-B	CAM1B_DANRE 1555 1384
transcr_192917	Calmodulin-regulated spectrin-associated protein 1-B	CAM1B_DANRE 1555 1384
transcr_193317	Calmodulin-regulated spectrin-associated protein 1-B	CAM1B_DANRE 200 1335
transcr_190631	Calmodulin-regulated spectrin-associated protein 1-B	CAM1B_DANRE 211 1421
transcr_185830	Calmodulin-regulated spectrin-associated protein 1-B	CAM1B_DANRE 260 1558
transcr_186154	Calmodulin-regulated spectrin-associated protein 1-B	CAM1B_DANRE 260 1558
transcr_192451	Calmodulin-regulated spectrin-associated protein 1-B	CAM1B_DANRE 263 1555
transcr_192405	Calmodulin-regulated spectrin-associated protein 1-B	CAM1B_DANRE 29 1335
transcr_191258	Calmodulin-regulated spectrin-associated protein 1-B	CAM1B_DANRE 29 1555
transcr_192917	Calmodulin-regulated spectrin-associated protein 1-B	CAM1B_DANRE 49 1335
transcr_141646	CaM kinase-like vesicle-associated protein	CAMKV_HUMAN 314 152
transcr_164891	CaM kinase-like vesicle-associated protein	CAMKV_TAKRU 328 284
transcr_155034	CaM kinase-like vesicle-associated protein	CAMKV_TAKRU 420 1
transcr_190154	Calmodulin-regulated spectrin-associated protein 1	CAMP1_MOUSE 206 1339
transcr_191120	Calmodulin-regulated spectrin-associated protein 3	CAMP3_MOUSE 878 208
transcr_191120	Calmodulin-regulated spectrin-associated protein 3	CAMP3_MOUSE 897 1252
transcr_104691	Calpain-3	CAN3_CHICK 809 681
transcr_174743	Calpain-3	CAN3_HUMAN 344 29
transcr_174700	Calpain-3	CAN3_MOUSE 664 40
transcr_175255	Calpain-3	CAN3_MOUSE 664 40
transcr_176166	Calpain-3	CAN3_MOUSE 706 40
transcr_174743	Calpain-3	CAN3_MOUSE 821 399
transcr_170907	Calpain-3	CAN3_MOUSE 821 40
transcr_173363	Calpain-3	CAN3_MOUSE 821 40
transcr_141482	Calpain-3	CAN3_MOUSE 821 666
transcr_159949	Calpain-3	CAN3_MOUSE 821 666
transcr_174700	Calpain-3	CAN3_MOUSE 821 666
transcr_201871	Calpain-5	CAN5_RAT 640 318
transcr_190983	Calpain-7	CAN7_MOUSE 813 1
transcr_189215	Calcineurin subunit B type 1	CANB1_RAT 170 1
transcr_190085	Calcineurin subunit B type 1	CANB1_RAT 170 1
transcr_194769	Calcineurin subunit B type 1	CANB1_RAT 170 1
transcr_196341	Soluble calcium-activated nucleotidase 1	CANT1_RAT 403 15
transcr_127589	Calpain-1 catalytic subunit	CANX_CHICK 327 1
transcr_127589	Calpain-1 catalytic subunit	CANX_CHICK 589 337
transcr_174758	Adenylyl cyclase-associated protein 2	CAP2_HUMAN 4 357
transcr_167824	Adenylyl cyclase-associated protein 2	CAP2_HUMAN 77 475
transcr_164935	Adenylyl cyclase-associated protein 2	CAP2_PONAB 475 273
transcr_180489	Carboxyl-terminal PDZ ligand of neuronal nitric oxide synthase protein	CAPON_MOUSE 358 1
transcr_178114	Carboxyl-terminal PDZ ligand of neuronal nitric oxide synthase protein	CAPON_MOUSE 358 35
transcr_147341	Carboxyl-terminal PDZ ligand of neuronal nitric oxide synthase protein	CAPON_RAT 503 366
transcr_157741	Caprin-1	CAPR1_MOUSE 665 48
transcr_170519	Calcium-dependent secretion activator 1	CAPS1_MOUSE 1347 1044
transcr_203235	Calcium-dependent secretion activator 1	CAPS1_MOUSE 920 1261
transcr_161657	Calcium-dependent secretion activator 1	CAPS1_MOUSE 920 1296
transcr_197175	Calcium-dependent secretion activator 1	CAPS1_MOUSE 920 1347
transcr_203235	Calcium-dependent secretion activator 1	CAPS1_XENLA 1291 1203
transcr_184206	Caspase recruitment domain-containing protein 9	CARD9_RAT 414 135
transcr_199784	Histone-arginine methyltransferase CARM1	CARM1_DANRE 490 1
transcr_197684	Histone-arginine methyltransferase CARM1	CARM1_DANRE 588 1
transcr_85365	Cocaine- and amphetamine-regulated transcript protein	CART_BOVIN 29 116
transcr_164902	Calcium-responsive transcription factor	CARTF_MOUSE 458 230
transcr_197560	Protein CASC1	CASC1_DANRE 641 10
transcr_199058	Protein CASC1	CASC1_DANRE 728 10
transcr_143866	CAS1 domain-containing protein 1	CASD1_HUMAN 710 549
transcr_140030	CAS1 domain-containing protein 1	CASD1_HUMAN 789 549
transcr_115767	Protein CASP	CASP_HUMAN 668 498
transcr_151251	Caspase-3	CASP3_RAT 37 275
transcr_133569	Calsequestrin-1	CASQ1_MOUSE 386 15
transcr_132401	Calsequestrin-1	CASQ1_MOUSE 388 15
transcr_148353	Calsequestrin-1	CASQ1_MOUSE 388 15
transcr_111164	Calsequestrin-1	CASQ1_MOUSE 388 180
transcr_147728	Calsequestrin-1	CASQ1_MOUSE 388 180
transcr_148702	Dipeptidyl peptidase 1	CATC_PONAB 463 23
transcr_152531	Cathepsin D	CATD_CLUHA 395 18
transcr_76983	Cathepsin G	CATG_MOUSE 244 142
transcr_198389	Pro-cathepsin H	CATH_PIG 235 12
transcr_159700	Cathepsin K	CATK_RAT 7 329
transcr_113595	Cathepsin L	CATL_SARPE 339 17
transcr_138040	Cathepsin S	CATS_CANFA 206 10
transcr_143892	Cathepsin S	CATS_SAIBB 330 1
transcr_114486	Caveolin-2	CAV2_PANTR 162 14
transcr_113575	Caveolin-2	CAV2_PANTR 50 162
transcr_170746	Caveolin-3	CAV3_HUMAN 5 151
transcr_192395	F-actin-capping protein subunit alpha-1	CAZA1_CHICK 5 170
transcr_190730	F-actin-capping protein subunit alpha-1	CAZA1_CHICK 5 286
transcr_141609	F-actin-capping protein subunit alpha-2	CAZA2_CHICK 219 1
transcr_172973	UPF0565 protein C2orf69 homolog	CB069_DANRE 92 341
transcr_132608	Uncharacterized protein C2orf81 homolog	CB081_BOVIN 149 1
transcr_141242	Uncharacterized protein C2orf81 homolog	CB081_BOVIN 163 1
transcr_143950	Calcium-binding protein 39-like	CB39L_MOUSE 4 336
transcr_197220	E3 ubiquitin-protein ligase CBL	CBL_HUMAN 906 528
transcr_197303	E3 ubiquitin-protein ligase CBL	CBL_HUMAN 906 528
transcr_186752	E3 ubiquitin-protein ligase CBL	CBL_MOUSE 913 1
transcr_145358	E3 ubiquitin-protein ligase CBL	CBL_MOUSE 913 483
transcr_192783	Cerebellin-1	CBLN1_MOUSE 17 129
transcr_195121	Cerebellin-1	CBLN1_MOUSE 17 129
transcr_195556	Cerebellin-1	CBLN1_MOUSE 17 129
transcr_197299	Cerebellin-1	CBLN1_MOUSE 89 17
transcr_180295	Cerebellin-1	CBLN1_RAT 22 193
transcr_183629	Cerebellin-1	CBLN1_RAT 22 193
transcr_184663	Cerebellin-1	CBLN1_RAT 22 193
transcr_133334	CREB-binding protein	CBP_MOUSE 2441 2228
transcr_90670	Carboxypeptidase B	CBPB1_PIG 416 171
transcr_177200	Cytosolic carboxypeptidase 2	CBPC2_DANRE 700 144
transcr_160988	Carboxypeptidase D	CBPD_RAT 1377 1131
transcr_182755	Carboxypeptidase M	CBPM_MOUSE 394 167
transcr_106745	Carboxypeptidase Z	CBPZ_HUMAN 418 180
transcr_130391	Carbonyl reductase [NADPH] 1	CBR1_MACFA 6 133
transcr_149474	Chromobox protein homolog 3	CBX3_MOUSE 181 11
transcr_170569	E3 SUMO-protein ligase CBX4	CBX4_HUMAN 560 1
transcr_164039	E3 SUMO-protein ligase CBX4	CBX4_HUMAN 66 558
transcr_191173	Chromobox protein homolog 6	CBX6_MOUSE 238 1
transcr_100090	Protein chibby homolog 1	CBY1_MOUSE 127 1
transcr_117586	Protein chibby homolog 1	CBY1_RAT 102 1
transcr_135740	Uncharacterized protein C3orf18	CC018_HUMAN 34 162
transcr_135743	Uncharacterized protein C3orf18	CC018_HUMAN 34 162
transcr_141174	Uncharacterized protein C3orf18	CC018_HUMAN 34 162
transcr_185700	Uncharacterized protein C3orf18	CC018_HUMAN 47 129
transcr_170865	Coiled-coil domain-containing protein 106	CC106_BOVIN 277 160
transcr_172203	Coiled-coil domain-containing protein 106	CC106_BOVIN 277 160
transcr_172690	Coiled-coil domain-containing protein 106	CC106_BOVIN 277 160
transcr_64994	Coiled-coil domain-containing protein 106	CC106_MOUSE 274 172
transcr_111150	Coiled-coil domain-containing protein 113	CC113_DANRE 358 27
transcr_118520	Coiled-coil domain-containing protein 115	CC115_DANRE 198 106
transcr_116456	Coiled-coil domain-containing protein 115	CC115_DANRE 4 198
transcr_118520	Coiled-coil domain-containing protein 115	CC115_DANRE 6 106
transcr_173589	Coiled-coil domain-containing protein 122	CC122_HUMAN 91 266
transcr_107366	Coiled-coil domain-containing protein 124	CC124_DANRE 216 1
transcr_148077	Coiled-coil domain-containing protein 130 homolog	CC130_DANRE 89 388
transcr_137074	Coiled-coil domain-containing protein 132	CC132_HUMAN 964 686
transcr_124283	Coiled-coil domain-containing protein 132	CC132_HUMAN 964 794
transcr_103206	Dual specificity protein phosphatase CDC14A	CC14A_HUMAN 430 139
transcr_180693	Dual specificity protein phosphatase CDC14A	CC14A_HUMAN 594 20
transcr_182603	Dual specificity protein phosphatase CDC14A	CC14A_HUMAN 594 3
transcr_98677	Coiled-coil domain-containing protein 152	CC152_HUMAN 253 144
transcr_116196	Coiled-coil domain-containing protein 152	CC152_HUMAN 9 112
transcr_122986	Coiled-coil domain-containing protein 152	CC152_HUMAN 9 253
transcr_111227	Coiled-coil domain-containing protein 153	CC153_DANRE 21 151
transcr_186752	Coiled-coil domain-containing protein 153	CC153_DANRE 29 124
transcr_150359	Coiled-coil domain-containing protein 167	CC167_DANRE 100 1
transcr_152948	Coiled-coil domain-containing protein 169	CC169_XENLA 169 130
transcr_153717	Coiled-coil domain-containing protein 169	CC169_XENLA 169 130
transcr_104367	Coiled-coil domain-containing protein 169	CC169_XENLA 17 112
transcr_119781	Coiled-coil domain-containing protein 171	CC171_HUMAN 1268 1147
transcr_117135	Coiled-coil domain-containing protein 171	CC171_HUMAN 1268 1175
transcr_115790	Coiled-coil domain-containing protein 171	CC171_HUMAN 991 1268
transcr_117135	Coiled-coil domain-containing protein 171	CC171_MOUSE 1140 1029
transcr_119781	Coiled-coil domain-containing protein 171	CC171_MOUSE 1140 1029
transcr_128393	Cell cycle control protein 50A	CC50A_CHICK 172 105
transcr_131439	Cell cycle control protein 50B	CC50B_MOUSE 7 342
transcr_128393	Cell cycle control protein 50C	CC50C_BOVIN 336 233
transcr_116965	Cell cycle control protein 50C	CC50C_BOVIN 77 334
transcr_169612	Coiled-coil domain-containing protein 85A	CC85A_MOUSE 87 173
transcr_137436	Sororin-B	CCA5B_XENLA 275 131
transcr_122205	Coiled-coil domain-containing protein 12	CCD12_HUMAN 20 143
transcr_141183	Coiled-coil domain-containing protein 15	CCD15_MOUSE 783 617
transcr_183478	Coiled-coil domain-containing protein 33	CCD33_HUMAN 917 740
transcr_184841	Coiled-coil domain-containing protein 33	CCD33_HUMAN 917 740
transcr_178216	Coiled-coil domain-containing protein 33	CCD33_HUMAN 917 764
transcr_184133	Coiled-coil domain-containing protein 33	CCD33_HUMAN 917 764
transcr_194536	Coiled-coil domain-containing protein 33	CCD33_HUMAN 917 764
transcr_184032	Coiled-coil domain-containing protein 33	CCD33_HUMAN 917 765
transcr_183985	Coiled-coil domain-containing protein 33	CCD33_HUMAN 918 760
transcr_113440	Coiled-coil domain-containing protein 33	CCD33_HUMAN 918 763
transcr_200400	Coiled-coil domain-containing protein 34	CCD34_MOUSE 59 355
transcr_186745	Coiled-coil domain-containing protein 36	CCD36_HUMAN 282 1
transcr_146363	Coiled-coil domain-containing protein 37	CCD37_MACFA 587 172
transcr_151303	Coiled-coil domain-containing protein 47	CCD47_DANRE 486 21
transcr_96982	Coiled-coil domain-containing protein 50	CCD50_HUMAN 305 156
transcr_190439	Coiled-coil domain-containing protein 51	CCD51_BOVIN 404 105
transcr_177295	Coiled-coil domain-containing protein 58	CCD58_DANRE 144 1
transcr_182230	Coiled-coil domain-containing protein 58	CCD58_DANRE 144 1
transcr_158164	Coiled-coil domain-containing protein 61	CCD61_DANRE 511 1
transcr_143532	Coiled-coil domain-containing protein 62	CCD62_HUMAN 361 15
transcr_156980	Coiled-coil domain-containing protein 65	CCD65_DANRE 491 17
transcr_159696	Coiled-coil domain-containing protein 65	CCD65_DANRE 491 17
transcr_159443	Coiled-coil domain-containing protein 71	CCD71_RAT 95 3
transcr_155274	Coiled-coil domain-containing protein 80	CCD80_DANRE 736 610
transcr_56066	Coiled-coil domain-containing protein 80	CCD80_DANRE 859 771
transcr_164578	Coiled-coil domain-containing protein 80	CCD80_DANRE 867 727
transcr_88690	Coiled-coil domain-containing protein 84	CCD84_MOUSE 265 171
transcr_131294	Coiled-coil domain-containing protein 92	CCD92_HUMAN 182 108
transcr_191602	Coiled-coil domain-containing protein 92	CCD92_HUMAN 331 18
transcr_196359	Coiled-coil domain-containing protein 92	CCD92_HUMAN 331 18
transcr_160829	Coiled-coil domain-containing protein 93	CCD93_CHICK 617 208
transcr_117010	Coiled-coil domain-containing protein 93	CCD93_CHICK 617 362
transcr_132414	Coiled-coil domain-containing protein 94	CCD94_HUMAN 320 1
transcr_158148	Voltage-dependent calcium channel gamma-1 subunit	CCG1_RABIT 215 118
transcr_157189	Voltage-dependent calcium channel gamma-2 subunit	CCG2_RAT 323 1
transcr_97126	Voltage-dependent calcium channel gamma-2 subunit	CCG2_RAT 323 117
transcr_173386	Voltage-dependent calcium channel gamma-2 subunit	CCG2_RAT 323 189
transcr_109315	Voltage-dependent calcium channel gamma-5 subunit	CCG5_HUMAN 275 125
transcr_199948	Voltage-dependent calcium channel gamma-8 subunit	CCG8_RAT 318 13
transcr_98053	Coiled-coil alpha-helical rod protein 1	CCHCR_PANPA 758 459
transcr_141719	Cytochrome c-type heme lyase	CCHL_CHICK 86 273
transcr_141719	Cytochrome c-type heme lyase	CCHL_MOUSE 90 19
transcr_71512	C-C motif chemokine 20	CCL20_BOVIN 95 2
transcr_134417	Cyclin-A1	CCNA1_MOUSE 418 26
transcr_106789	G1/S-specific cyclin-D2	CCND2_PIG 288 106
transcr_110961	G1/S-specific cyclin-D2	CCND2_PIG 288 11
transcr_153690	Cyclin-F	CCNF_DANRE 764 530
transcr_173057	Cyclin-G1	CCNG1_BOVIN 185 1
transcr_184030	Cyclin-G1	CCNG1_BOVIN 185 1
transcr_170759	Cyclin-G1	CCNG1_BOVIN 254 1
transcr_165207	Cyclin-G1	CCNG1_BOVIN 293 1
transcr_175183	Cyclin-G1	CCNG1_BOVIN 293 1
transcr_180187	Cyclin-G1	CCNG1_BOVIN 294 1
transcr_171812	Cyclin-G1	CCNG1_BOVIN 47 294
transcr_184047	Cyclin-G1	CCNG1_HUMAN 234 1
transcr_93554	Cyclin-G2	CCNG2_HUMAN 303 176
transcr_119452	Cyclin-G2	CCNG2_HUMAN 303 28
transcr_194221	Cyclin-H	CCNH_RAT 312 1
transcr_109099	Cyclin-I	CCNI_HUMAN 232 1
transcr_128098	Cyclin-J	CCNJ_MOUSE 379 1
transcr_99958	Cyclin-L2	CCNL2_MOUSE 290 197
transcr_103334	Cyclin-O protein B	CCNOB_XENLA 348 136
transcr_184957	Cyclin-T1	CCNT1_HUMAN 690 177
transcr_178615	Cyclin-T2	CCNT2_HUMAN 561 1
transcr_190212	Cyclin-T2	CCNT2_HUMAN 561 133
transcr_191418	Cyclin-T2	CCNT2_HUMAN 561 133
transcr_185533	Cyclin-T2	CCNT2_HUMAN 561 279
transcr_193118	Cyclin-T2	CCNT2_HUMAN 561 279
transcr_193785	Cyclin-T2	CCNT2_HUMAN 561 279
transcr_196186	Cyclin-T2	CCNT2_HUMAN 561 279
transcr_183241	Cyclin-T2	CCNT2_HUMAN 65 561
transcr_152773	C-C chemokine receptor type 3	CCR3_CANFA 335 123
transcr_185048	Centriole, cilia and spindle-associated protein	CCSAP_DANRE 263 1
transcr_167641	Cyclin-Y-like protein 1	CCYL1_DANRE 134 1
transcr_98882	Uncharacterized protein C4orf29	CD029_HUMAN 236 170
transcr_181778	UPF0462 protein C4orf33 homolog	CD033_DANRE 192 1
transcr_196740	Coiled-coil domain-containing protein 158	CD158_HUMAN 68 678
transcr_196740	Coiled-coil domain-containing protein 158	CD158_HUMAN 732 1027
transcr_190270	Coiled-coil domain-containing protein 158	CD158_HUMAN 920 732
transcr_190270	Coiled-coil domain-containing protein 158	CD158_MOUSE 725 70
transcr_116234	CD226 antigen	CD226_MACMU 25 243
transcr_164984	CD226 antigen	CD226_MOUSE 299 26
transcr_112415	CD276 antigen homolog	CD276_XENLA 31 114
transcr_192051	CD2 antigen cytoplasmic tail-binding protein 2	CD2B2_MOUSE 342 1
transcr_193964	CD2 antigen cytoplasmic tail-binding protein 2	CD2B2_MOUSE 342 1
transcr_126532	CD2 antigen cytoplasmic tail-binding protein 2	CD2B2_MOUSE 72 342
transcr_148536	CD302 antigen {ECO:0000250|UniProtKB:Q8IX05}	CD302_PIG 234 101
transcr_145004	CD302 antigen {ECO:0000250|UniProtKB:Q8IX05}	CD302_PIG 31 234
transcr_102059	ADP-ribosyl cyclase/cyclic ADP-ribose hydrolase 1	CD38_RAT 295 126
transcr_156039	Cyclin-dependent kinase 5 activator 1	CD5R1_BOVIN 307 1
transcr_179104	Cyclin-dependent kinase 5 activator 1	CD5R1_BOVIN 307 1
transcr_173613	CD63 antigen	CD63_HUMAN 238 1
transcr_100565	B-cell antigen receptor complex-associated protein alpha chain	CD79A_BOVIN 42 163
transcr_77154	B-cell antigen receptor complex-associated protein alpha chain	CD79A_CANFA 236 142
transcr_88275	B-cell antigen receptor complex-associated protein alpha chain	CD79A_MOUSE 39 220
transcr_113352	CD81 antigen	CD81_PANTR 233 1
transcr_123884	CD81 antigen	CD81_RAT 56 155
transcr_121959	CD81 protein	CD81_SAGOE 94 217
transcr_168097	CD9 antigen	CD9_MOUSE 25 226
transcr_160749	CD9 antigen	CD9_RAT 145 1
transcr_128699	CD9 antigen	CD9_RAT 226 19
transcr_131511	CD9 antigen	CD9_RAT 3 226
transcr_144827	Cell division cycle-associated 7-like protein	CDA7L_RAT 48 438
transcr_157499	Cytidine and dCMP deaminase domain-containing protein 1	CDAC1_DANRE 465 1
transcr_157459	Cell division cycle protein 16 homolog	CDC16_HUMAN 620 1
transcr_122051	Cell division cycle protein 20 homolog	CDC20_HUMAN 499 1
transcr_155320	Hsp90 co-chaperone Cdc37	CDC37_TETFL 377 1
transcr_132778	Hsp90 co-chaperone Cdc37	CDC37_TETFL 42 360
transcr_111519	Cell division control protein 42 homolog	CDC42_RAT 162 1
transcr_154768	Cell division control protein 42 homolog	CDC42_RAT 162 1
transcr_127897	Cell division control protein 42 homolog	CDC42_RAT 191 1
transcr_150317	Cell division control protein 42 homolog	CDC42_RAT 191 1
transcr_150616	Cell division control protein 42 homolog	CDC42_RAT 191 1
transcr_176714	Cell division control protein 42 homolog	CDC42_RAT 191 1
transcr_177185	Cell division control protein 42 homolog	CDC42_RAT 191 1
transcr_185611	Cell division cycle-associated protein 4	CDCA4_HUMAN 239 1
transcr_190789	Cyclin-dependent kinase 13	CDK13_MOUSE 443 1511
transcr_135992	Cyclin-dependent kinase 2	CDK2_CARAU 298 1
transcr_181097	Cyclin-dependent kinase 20	CDK20_DANRE 343 1
transcr_174110	Cyclin-dependent-like kinase 5	CDK5_HUMAN 292 1
transcr_103696	Cyclin-dependent kinase 2-associated protein 1	CDKA1_HUMAN 21 115
transcr_160577	Cyclin-dependent kinase-like 1	CDKL1_DANRE 152 1
transcr_160577	Cyclin-dependent kinase-like 1	CDKL1_DANRE 350 150
transcr_149119	Cyclin-dependent kinase-like 1	CDKL1_DANRE 350 246
transcr_155061	Cyclin-dependent kinase-like 1	CDKL1_DANRE 55 350
transcr_113843	Cyclin-dependent kinase inhibitor 3	CDKN3_HUMAN 7 212
transcr_169429	Cyclin-dependent kinase inhibitor 1	CDN1A_HUMAN 5 162
transcr_104701	Cyclin-dependent kinase 4 inhibitor D	CDN2D_BOVIN 161 1
transcr_160820	Cerebellar degeneration-related protein 2-like	CDR2L_DANRE 114 1
transcr_160820	Cerebellar degeneration-related protein 2-like	CDR2L_DANRE 464 119
transcr_138454	Cerebellar degeneration-related protein 2-like	CDR2L_DANRE 464 208
transcr_160261	Cerebellar degeneration-related protein 2-like	CDR2L_DANRE 63 464
transcr_190128	UPF0461 protein C5orf24 homolog	CE024_MOUSE 188 1
transcr_157411	Uncharacterized protein C5orf34 homolog	CE034_BOVIN 418 19
transcr_113493	Uncharacterized protein C5orf34 homolog	CE034_MOUSE 421 334
transcr_114217	Uncharacterized protein C5orf34 homolog	CE034_MOUSE 431 334
transcr_116927	Uncharacterized protein C5orf42 homolog	CE042_MOUSE 3048 2880
transcr_200122	Centrosomal protein of 170 kDa	CE170_HUMAN 405 1
transcr_200583	Centrosomal protein of 170 kDa	CE170_HUMAN 405 1
transcr_199646	Centrosomal protein of 170 kDa	CE170_HUMAN 801 1577
transcr_200122	Centrosomal protein of 170 kDa	CE170_MOUSE 1534 1292
transcr_182820	Centrosomal protein of 170 kDa	CE170_MOUSE 1581 1275
transcr_199795	Centrosomal protein of 170 kDa	CE170_MOUSE 800 1581
transcr_199865	Centrosomal protein of 170 kDa	CE170_MOUSE 800 1581
transcr_199990	Centrosomal protein of 170 kDa	CE170_MOUSE 800 1581
transcr_123007	Centrosomal protein of 290 kDa	CE290_DANRE 2439 2344
transcr_135862	Centrosomal protein CEP57L1	CE57L_RAT 223 1
transcr_133705	Centrosomal protein cep57l1	CE57L_XENLA 487 1
transcr_135862	Centrosomal protein cep57l1	CE57L_XENLA 487 305
transcr_61986	Cat eye syndrome critical region protein 5	CECR5_HUMAN 16 112
transcr_193442	Cat eye syndrome critical region protein 5 homolog	CECR5_MOUSE 179 17
transcr_188268	Cat eye syndrome critical region protein 5 homolog	CECR5_MOUSE 418 17
transcr_191943	Cat eye syndrome critical region protein 5 homolog	CECR5_MOUSE 418 17
transcr_200400	Cat eye syndrome critical region protein 5 homolog	CECR5_MOUSE 418 17
transcr_193442	Cat eye syndrome critical region protein 5 homolog	CECR5_MOUSE 418 236
transcr_80452	Bile salt-activated lipase	CEL_BOVIN 552 316
transcr_202302	CUGBP Elav-like family member 3-A	CEL3A_XENLA 462 1
transcr_142707	Histone H3-like centromeric protein A	CENPA_DANRE 88 36
transcr_200514	Centromere protein F	CENPF_HUMAN 2325 1988
transcr_200348	Centromere protein F	CENPF_HUMAN 3149 2385
transcr_200514	Centromere protein F	CENPF_HUMAN 3149 2879
transcr_200436	Centromere protein F	CENPF_HUMAN 487 1
transcr_199636	Centromere protein F	CENPF_HUMAN 85 487
transcr_181181	Centromere protein L	CENPL_DANRE 366 20
transcr_116270	Centromere protein O	CENPO_XENTR 280 10
transcr_117891	Centromere protein O	CENPO_XENTR 280 10
transcr_152220	Centromere protein O	CENPO_XENTR 280 10
transcr_182422	Centromere protein O	CENPO_XENTR 280 10
transcr_182706	Centromere protein O	CENPO_XENTR 280 10
transcr_183824	Centromere protein O	CENPO_XENTR 280 10
transcr_197862	Centromere protein P	CENPP_DANRE 6 280
transcr_157374	Centromere protein S	CENPS_HUMAN 16 127
transcr_166056	Centromere protein S	CENPS_HUMAN 16 127
transcr_173814	Centromere protein S	CENPS_HUMAN 16 127
transcr_182616	Centromere protein S	CENPS_HUMAN 16 127
transcr_164008	Centromere protein S	CENPS_HUMAN 61 127
transcr_175891	Centromere protein S	CENPS_HUMAN 61 127
transcr_178266	Centromere protein S	CENPS_HUMAN 61 127
transcr_185628	Centromere protein S	CENPS_HUMAN 61 127
transcr_107211	Centromere protein T	CENPT_CHICK 639 519
transcr_135011	Centromere protein U	CENPU_CHICK 321 161
transcr_126598	Centromere protein V	CENPV_MOUSE 214 122
transcr_150131	Centrosomal protein of 41 kDa	CEP41_DANRE 221 1
transcr_137503	Centrosomal protein of 41 kDa	CEP41_DANRE 263 128
transcr_147014	Centrosomal protein of 41 kDa	CEP41_DANRE 374 1
transcr_149521	Centrosomal protein of 41 kDa	CEP41_DANRE 374 165
transcr_150131	Centrosomal protein of 41 kDa	CEP41_DANRE 374 246
transcr_137503	Centrosomal protein of 41 kDa	CEP41_DANRE 374 260
transcr_140121	Centrosomal protein of 72 kDa	CEP72_DANRE 25 207
transcr_143212	Centrosomal protein of 72 kDa	CEP72_DANRE 25 207
transcr_146107	Centrosomal protein of 72 kDa	CEP72_DANRE 25 207
transcr_146739	Centrosomal protein of 72 kDa	CEP72_DANRE 25 207
transcr_151587	Centrosomal protein of 72 kDa	CEP72_DANRE 25 207
transcr_118711	Centrosomal protein of 72 kDa	CEP72_DANRE 378 318
transcr_108937	Centrosomal protein of 72 kDa	CEP72_DANRE 489 356
transcr_146739	Centrosomal protein of 72 kDa	CEP72_DANRE 489 387
transcr_140121	Centrosomal protein of 72 kDa	CEP72_DANRE 525 356
transcr_143212	Centrosomal protein of 72 kDa	CEP72_DANRE 525 387
transcr_144120	Centrosomal protein of 72 kDa	CEP72_DANRE 525 387
transcr_146107	Centrosomal protein of 72 kDa	CEP72_DANRE 525 387
transcr_151587	Centrosomal protein of 72 kDa	CEP72_DANRE 525 387
transcr_192739	Choline/ethanolaminephosphotransferase 1	CEPT1_MOUSE 407 246
transcr_190340	Choline/ethanolaminephosphotransferase 1	CEPT1_MOUSE 8 407
transcr_155902	Ceramide kinase	CERK1_HUMAN 529 10
transcr_151499	Ceramide kinase-like protein	CERKL_HUMAN 554 377
transcr_112030	Ceramide synthase 2	CERS2_BOVIN 204 1
transcr_151780	Ceramide synthase 2	CERS2_BOVIN 376 1
transcr_153692	Ceramide synthase 2	CERS2_BOVIN 380 1
transcr_122876	Ceramide synthase 2	CERS2_BOVIN 9 247
transcr_120245	Ceramide synthase 2	CERS2_HUMAN 376 236
transcr_135767	Ceramide synthase 5	CERS5_MOUSE 349 292
transcr_139573	Ceramide synthase 6	CERS6_HUMAN 211 1
transcr_139204	Ceramide synthase 6	CERS6_HUMAN 360 1
transcr_139573	Ceramide synthase 6	CERS6_HUMAN 360 208
transcr_157903	Centrin-2	CETN2_MOUSE 172 1
transcr_193997	Uncharacterized protein C6orf62 homolog	CF062_MOUSE 229 1
transcr_197169	Uncharacterized protein C6orf62 homolog	CF062_MOUSE 42 1
transcr_193868	Uncharacterized protein C6orf62 homolog	CF062_MOUSE 59 229
transcr_197169	Uncharacterized protein C6orf62 homolog	CF062_MOUSE 59 229
transcr_179935	UPF0669 protein C6orf120 homolog	CF120_CHICK 185 1
transcr_195861	Uncharacterized protein C6orf136 homolog	CF136_MACMU 2 168
transcr_102669	Uncharacterized protein C6orf203	CF203_HUMAN 76 240
transcr_123445	Cilia- and flagella-associated protein 20	CFA20_MOUSE 193 1
transcr_114980	Cilia- and flagella-associated protein 20	CFA20_XENTR 78 193
transcr_120710	Cilia- and flagella-associated protein 20	CFA20_XENTR 78 193
transcr_189324	Cilia- and flagella-associated protein 36 {ECO:0000305}	CFA36_DANRE 302 1
transcr_189454	Cilia- and flagella-associated protein 36 {ECO:0000305}	CFA36_DANRE 302 1
transcr_184470	Cilia- and flagella-associated protein 36 {ECO:0000305}	CFA36_DANRE 350 1
transcr_154962	Protein CFAP45, mitochondrial {ECO:0000305}	CFA45_HUMAN 547 23
transcr_129164	Cilia- and flagella-associated protein 52 {ECO:0000312|HGNC:HGNC:16053}	CFA52_HUMAN 526 11
transcr_170712	Cilia- and flagella-associated protein 69 {ECO:0000250|UniProtKB:A5D8W1}	CFA69_PAPAN 922 27
transcr_176672	Cilia- and flagella-associated protein 97 {ECO:0000250|UniProtKB:Q9P2B7}	CFA97_XENTR 413 214
transcr_181687	Cilia- and flagella-associated protein 97 {ECO:0000250|UniProtKB:Q9P2B7}	CFA97_XENTR 466 214
transcr_132015	Complement factor B	CFAB_PONPY 759 679
transcr_165339	Complement factor B	CFAB_PONPY 759 679
transcr_99306	Complement factor D	CFAD_PIG 27 259
transcr_142094	Cryptic protein	CFC1_CHICK 66 188
transcr_145106	Cryptic protein	CFC1_CHICK 66 188
transcr_145119	Cryptic protein	CFC1_CHICK 66 188
transcr_187164	Craniofacial development protein 1	CFDP1_MOUSE 3 294
transcr_178751	CASP8 and FADD-like apoptosis regulator	CFLAR_HUMAN 477 32
transcr_88701	Uncharacterized protein C7orf50	CG050_HUMAN 25 194
transcr_120351	Uncharacterized protein C7orf50	CG050_HUMAN 28 194
transcr_174976	Cingulin-like protein 1	CGNL1_HUMAN 814 1250
transcr_191341	Cell growth regulator with RING finger domain protein 1	CGRF1_MOUSE 318 1
transcr_132488	Uncharacterized protein C8orf4 homolog	CH004_BOVIN 91 1
transcr_159625	60 kDa heat shock protein, mitochondrial	CH60_CHICK 555 128
transcr_115917	Glutathione-specific gamma-glutamylcyclotransferase 1 {ECO:0000250|UniProtKB:Q9BUX1}	CHAC1_DANRE 195 1
transcr_118678	Glutathione-specific gamma-glutamylcyclotransferase 1 {ECO:0000250|UniProtKB:Q9BUX1}	CHAC1_DANRE 195 1
transcr_138477	Putative glutathione-specific gamma-glutamylcyclotransferase 2 {ECO:0000250|UniProtKB:Q9BUX1}	CHAC2_DANRE 178 1
transcr_136762	Chondroadherin	CHAD_RAT 358 22
transcr_102951	Coiled-coil-helix-coiled-coil-helix domain-containing protein 10, mitochondrial	CHC10_HUMAN 141 1
transcr_202648	Chromodomain-helicase-DNA-binding protein 2	CHD2_HUMAN 1634 1
transcr_202474	Chromodomain-helicase-DNA-binding protein 2	CHD2_HUMAN 1828 1
transcr_202556	Chromodomain-helicase-DNA-binding protein 2	CHD2_HUMAN 1828 1
transcr_175344	Chromodomain-helicase-DNA-binding protein 6	CHD6_MOUSE 1616 1444
transcr_203579	Chromodomain-helicase-DNA-binding protein 9	CHD9_HUMAN 258 2127
transcr_203195	Chromodomain-helicase-DNA-binding protein 9	CHD9_HUMAN 487 2127
transcr_203206	Chromodomain-helicase-DNA-binding protein 9	CHD9_HUMAN 487 2127
transcr_100341	Chromodomain-helicase-DNA-binding protein 9	CHD9_MOUSE 2807 2603
transcr_203579	Chromodomain-helicase-DNA-binding protein 9	CHD9_MOUSE 2863 2419
transcr_196992	E3 ubiquitin-protein ligase CHFR	CHFR_DANRE 636 486
transcr_188908	Choline kinase alpha	CHKA_HUMAN 457 177
transcr_183550	Choline kinase alpha	CHKA_HUMAN 457 232
transcr_159676	Choline kinase alpha	CHKA_HUMAN 81 453
transcr_187011	Choline kinase alpha	CHKA_HUMAN 81 457
transcr_130501	Charged multivesicular body protein 1b	CHM1B_CHICK 45 199
transcr_105598	Charged multivesicular body protein 1b	CHM1B_DANRE 199 1
transcr_134094	Charged multivesicular body protein 1b	CHM1B_XENTR 68 185
transcr_124767	Charged multivesicular body protein 1b	CHM1B_XENTR 68 199
transcr_125879	Charged multivesicular body protein 1b	CHM1B_XENTR 68 199
transcr_128282	Charged multivesicular body protein 1b	CHM1B_XENTR 68 199
transcr_169949	Charged multivesicular body protein 4b	CHM4B_XENLA 220 1
transcr_170721	Charged multivesicular body protein 4b	CHM4B_XENLA 220 1
transcr_187874	Charged multivesicular body protein 4b	CHM4B_XENLA 220 1
transcr_105147	Charged multivesicular body protein 6	CHMP6_DANRE 206 1
transcr_117310	Charged multivesicular body protein 6	CHMP6_DANRE 68 205
transcr_105374	Charged multivesicular body protein 6	CHMP6_DANRE 87 205
transcr_107907	Charged multivesicular body protein 6	CHMP6_DANRE 87 205
transcr_196359	Charged multivesicular body protein 7	CHMP7_DANRE 457 12
transcr_191602	Charged multivesicular body protein 7	CHMP7_DANRE 457 311
transcr_176774	Calcineurin B homologous protein 1	CHP1_BOVIN 195 1
transcr_150829	Calcineurin B homologous protein 3	CHP3_MOUSE 110 1
transcr_108549	Calcineurin B homologous protein 3	CHP3_MOUSE 212 121
transcr_150829	Calcineurin B homologous protein 3	CHP3_MOUSE 212 121
transcr_115207	Calcineurin B homologous protein 3	CHP3_MOUSE 91 212
transcr_193907	Chondroitin sulfate synthase 3	CHSS3_HUMAN 882 146
transcr_194364	Chondroitin sulfate synthase 3	CHSS3_HUMAN 882 146
transcr_158171	Carbohydrate sulfotransferase 2	CHST2_MOUSE 530 29
transcr_104226	Carbohydrate sulfotransferase 12	CHSTC_HUMAN 412 324
transcr_171841	Carbohydrate sulfotransferase 12	CHSTC_MOUSE 419 122
transcr_195442	Carbohydrate sulfotransferase 14	CHSTE_DANRE 92 367
transcr_107941	Carbohydrate sulfotransferase 15	CHSTF_RAT 561 395
transcr_151665	Carbohydrate sulfotransferase 15	CHSTF_RAT 561 47
transcr_150792	UPF0184 protein C9orf16 homolog	CI016_TAKRU 88 1
transcr_180974	Uncharacterized protein C9orf84	CI084_HUMAN 515 1117
transcr_186819	Uncharacterized protein C9orf84	CI084_HUMAN 557 1117
transcr_161022	Uncharacterized protein C9orf85 homolog	CI085_RAT 152 1
transcr_129169	Transmembrane protein C9orf91	CI091_HUMAN 332 214
transcr_129169	Transmembrane protein C9orf91 homolog	CI091_MOUSE 219 110
transcr_80417	Transmembrane protein C9orf91 homolog	CI091_MOUSE 219 145
transcr_188917	Uncharacterized protein C9orf172 homolog	CI172_MOUSE 974 1
transcr_165626	Circadian-associated transcriptional repressor	CIART_HUMAN 23 157
transcr_178927	Circadian-associated transcriptional repressor	CIART_HUMAN 23 199
transcr_154094	Circadian-associated transcriptional repressor	CIART_HUMAN 269 23
transcr_165626	Circadian-associated transcriptional repressor	CIART_MOUSE 278 151
transcr_91057	Calcium and integrin-binding protein 1	CIB1_HUMAN 156 1
transcr_111139	Calcium and integrin-binding family member 2	CIB2_MOUSE 187 1
transcr_200951	Protein capicua homolog	CIC_HUMAN 1526 1319
transcr_200951	Protein capicua homolog	CIC_HUMAN 502 1
transcr_181014	Protein capicua homolog	CIC_MOUSE 2470 2377
transcr_180544	Protein capicua homolog	CIC_MOUSE 850 472
transcr_183155	Adapter protein CIKS	CIKS_HUMAN 574 384
transcr_157211	Adapter protein CIKS	CIKS_HUMAN 574 401
transcr_154999	Cartilage intermediate layer protein 1	CILP1_HUMAN 427 1159
transcr_144768	Cartilage intermediate layer protein 2	CILP2_HUMAN 754 1145
transcr_166665	Cingulin	CING_DANRE 452 1161
transcr_166665	Cingulin	CING_SORAR 333 167
transcr_160086	Protein CIP2A homolog	CIP2A_XENLA 906 44
transcr_194424	Cdc42-interacting protein 4 homolog	CIP4_DANRE 539 1
transcr_158060	CLOCK-interacting pacemaker	CIPC_MOUSE 73 399
transcr_175819	CLOCK-interacting pacemaker	CIPC_XENLA 38 333
transcr_111530	CDGSH iron-sulfur domain-containing protein 2	CISD2_LITCT 133 1
transcr_151849	Cbp/p300-interacting transactivator 1	CITE1_HUMAN 83 193
transcr_111528	Cip1-interacting zinc finger protein	CIZ1_HUMAN 740 532
transcr_160633	Cip1-interacting zinc finger protein	CIZ1_HUMAN 833 592
transcr_196857	Uncharacterized protein C10orf12	CJ012_HUMAN 787 1022
transcr_203284	Uncharacterized protein C10orf71	CJ071_HUMAN 1348 1269
transcr_203324	Uncharacterized protein C10orf71	CJ071_HUMAN 1348 1269
transcr_133980	UPF0705 protein C11orf49 homolog	CK049_DANRE 7 331
transcr_145075	UPF0696 protein C11orf68 homolog	CK068_DANRE 249 1
transcr_139585	Uncharacterized protein C11orf87 homolog	CK087_XENTR 114 1
transcr_198377	Uncharacterized protein C11orf95	CK095_HUMAN 172 109
transcr_115059	Uncharacterized protein C11orf96 homolog	CK096_RAT 217 127
transcr_114860	CKLF-like MARVEL transmembrane domain-containing protein 3	CKLF3_MOUSE 69 182
transcr_117362	Uncharacterized protein C12orf4	CL004_HUMAN 552 480
transcr_159740	Uncharacterized protein C12orf4 homolog	CL004_MOUSE 552 1
transcr_163459	Uncharacterized protein C12orf4 homolog	CL004_MOUSE 552 263
transcr_163459	Uncharacterized protein C12orf4 homolog	CL004_PONAB 202 1
transcr_127558	UPF0454 protein C12orf49 homolog	CL049_DANRE 134 1
transcr_117708	UPF0454 protein C12orf49 homolog	CL049_DANRE 199 1
transcr_104867	UPF0454 protein C12orf49 homolog	CL049_DANRE 21 199
transcr_170743	UPF0536 protein C12orf66 homolog	CL066_DANRE 449 192
transcr_170743	UPF0536 protein C12orf66 homolog	CL066_DANRE 8 177
transcr_148394	UPF0536 protein C12orf66 homolog	CL066_DANRE 8 449
transcr_180095	CLIP-associating protein 2	CLAP2_DANRE 534 1270
transcr_185669	CLIP-associating protein 2	CLAP2_DANRE 578 1270
transcr_169118	CLIP-associating protein 2	CLAP2_DANRE 866 1270
transcr_73051	Choline O-acetyltransferase	CLAT_CHICK 633 489
transcr_122402	C-type lectin domain family 11 member A	CLC11_HUMAN 321 105
transcr_116148	C-type lectin domain family 4 member E	CLC4E_HUMAN 22 158
transcr_102962	C-type lectin domain family 4 member E	CLC4E_HUMAN 22 211
transcr_121267	C-type lectin domain family 4 member E	CLC4E_RAT 30 207
transcr_139712	C-type lectin domain family 4 member F	CLC4F_MOUSE 541 365
transcr_124140	C-type lectin domain family 4 member K	CLC4K_HUMAN 320 193
transcr_134444	C-type lectin domain family 4 member K	CLC4K_HUMAN 320 193
transcr_136940	C-type lectin domain family 4 member K	CLC4K_HUMAN 320 193
transcr_192478	Clathrin light chain A	CLCA_BOVIN 4 179
transcr_145250	Clathrin light chain A	CLCA_BOVIN 4 242
transcr_146680	Clathrin light chain A	CLCA_BOVIN 4 243
transcr_127109	Clathrin light chain A	CLCA_HUMAN 248 19
transcr_125033	Clathrin light chain A	CLCA_MOUSE 234 19
transcr_126313	Clathrin light chain A	CLCA_MOUSE 234 19
transcr_145522	Clathrin light chain A	CLCA_MOUSE 234 20
transcr_153110	Clathrin light chain B	CLCB_BOVIN 27 172
transcr_128926	Clathrin light chain B	CLCB_BOVIN 52 155
transcr_133541	Clathrin light chain B	CLCB_RAT 71 229
transcr_114992	Clathrin light chain B	CLCB_RAT 78 229
transcr_153740	Chloride channel protein ClC-Kb {ECO:0000250|UniProtKB:P51801}	CLCKB_XENLA 411 119
transcr_146781	Chloride channel protein ClC-Kb {ECO:0000250|UniProtKB:P51801}	CLCKB_XENLA 472 119
transcr_153740	Chloride channel protein ClC-Kb {ECO:0000250|UniProtKB:P51801}	CLCKB_XENLA 687 412
transcr_146781	Chloride channel protein ClC-Kb {ECO:0000250|UniProtKB:P51801}	CLCKB_XENLA 687 580
transcr_182799	Chloride channel protein 1	CLCN1_HUMAN 927 816
transcr_184224	Chloride channel protein 2	CLCN2_CAVPO 702 107
transcr_190670	Chloride channel protein 2	CLCN2_CAVPO 900 259
transcr_183381	Chloride channel protein 2	CLCN2_HUMAN 896 766
transcr_121337	H(+)/Cl(-) exchange transporter 7	CLCN7_MOUSE 403 1
transcr_99383	Claudin-14	CLD14_HUMAN 78 239
transcr_121572	Claudin-5	CLD5_HUMAN 218 1
transcr_125893	Claudin-7-A {ECO:0000312|ZFIN:ZDB-GENE-040718-29}	CLD7A_DANRE 212 1
transcr_195611	Clathrin heavy chain 1	CLH1_BOVIN 1594 1
transcr_195783	Clathrin heavy chain 1	CLH1_BOVIN 1595 1
transcr_200014	Clathrin heavy chain 1	CLH1_BOVIN 95 1675
transcr_195954	Clathrin heavy chain 1	CLH1_MOUSE 1608 1
transcr_174227	Chloride intracellular channel protein 1	CLIC1_HUMAN 5 241
transcr_182398	Chloride intracellular channel protein 1	CLIC1_HUMAN 5 241
transcr_182475	Chloride intracellular channel protein 1	CLIC1_HUMAN 5 241
transcr_183038	Chloride intracellular channel protein 1	CLIC1_HUMAN 5 241
transcr_188150	Chloride intracellular channel protein 1	CLIC1_HUMAN 5 241
transcr_142011	Chloride intracellular channel protein 2	CLIC2_HUMAN 3 101
transcr_142011	Chloride intracellular channel protein 2	CLIC2_RAT 94 245
transcr_141384	Chloride intracellular channel protein 4	CLIC4_PONAB 253 1
transcr_134809	Chloride intracellular channel protein 5	CLIC5_MOUSE 250 1
transcr_146676	Chloride intracellular channel protein 5	CLIC5_MOUSE 250 10
transcr_120975	Chloride intracellular channel protein 6	CLIC6_HUMAN 704 591
transcr_129686	CAP-Gly domain-containing linker protein 1	CLIP1_CHICK 461 1
transcr_151629	Dual specificity protein kinase CLK4	CLK4_HUMAN 158 1
transcr_157602	Dual specificity protein kinase CLK4	CLK4_HUMAN 158 1
transcr_158680	Dual specificity protein kinase CLK4	CLK4_HUMAN 158 1
transcr_158938	Dual specificity protein kinase CLK4	CLK4_HUMAN 158 1
transcr_153705	Dual specificity protein kinase CLK4	CLK4_HUMAN 158 118
transcr_161914	Dual specificity protein kinase CLK4	CLK4_HUMAN 317 154
transcr_135833	Dual specificity protein kinase CLK4	CLK4_HUMAN 437 311
transcr_161914	Dual specificity protein kinase CLK4	CLK4_HUMAN 437 311
transcr_146912	Dual specificity protein kinase CLK4	CLK4_HUMAN 475 1
transcr_148210	Dual specificity protein kinase CLK4	CLK4_MOUSE 475 225
transcr_151629	Dual specificity protein kinase CLK4	CLK4_MOUSE 475 225
transcr_153705	Dual specificity protein kinase CLK4	CLK4_MOUSE 475 225
transcr_156295	Dual specificity protein kinase CLK4	CLK4_MOUSE 475 225
transcr_157602	Dual specificity protein kinase CLK4	CLK4_MOUSE 475 225
transcr_158680	Dual specificity protein kinase CLK4	CLK4_MOUSE 475 225
transcr_158938	Dual specificity protein kinase CLK4	CLK4_MOUSE 475 301
transcr_160253	Calmin	CLMN_MOUSE 352 203
transcr_145865	Ceroid-lipofuscinosis neuronal protein 5	CLN5_CANFA 42 341
transcr_109850	Ceroid-lipofuscinosis neuronal protein 6 homolog	CLN6_CANFA 310 26
transcr_120811	Ceroid-lipofuscinosis neuronal protein 6	CLN6_HUMAN 311 1
transcr_161400	Polyribonucleotide 5'-hydroxyl-kinase Clp1	CLP1_DANRE 443 1
transcr_156578	Polyribonucleotide 5'-hydroxyl-kinase Clp1	CLP1_DANRE 443 102
transcr_168776	Cleft lip and palate transmembrane protein 1-like protein	CLP1L_DANRE 536 1
transcr_187529	Claspin	CLSPN_MOUSE 16 1314
transcr_140110	Clustered mitochondria protein homolog {ECO:0000255|HAMAP-Rule:MF_03013}	CLU_DANRE 1371 1018
transcr_128482	Clusterin-associated protein 1 homolog	CLUA1_DANRE 427 126
transcr_203070	Clavesin-2	CLVS2_DANRE 329 147
transcr_83942	Chymase	CMA1_MOUSE 246 138
transcr_199937	Calcium-binding mitochondrial carrier protein Aralar1	CMC1_HUMAN 34 282
transcr_200829	Calcium-binding mitochondrial carrier protein Aralar1	CMC1_HUMAN 669 431
transcr_191019	Calcium-binding mitochondrial carrier protein Aralar1	CMC1_HUMAN 678 34
transcr_200829	Calcium-binding mitochondrial carrier protein Aralar1	CMC1_MOUSE 420 34
transcr_192450	Calcium-binding mitochondrial carrier protein Aralar1	CMC1_MOUSE 487 266
transcr_199937	Calcium-binding mitochondrial carrier protein Aralar1	CMC1_MOUSE 661 281
transcr_201391	Calcium-binding mitochondrial carrier protein Aralar1	CMC1_MOUSE 661 281
transcr_198048	Calcium-binding mitochondrial carrier protein Aralar1	CMC1_MOUSE 661 338
transcr_198048	Calcium-binding mitochondrial carrier protein Aralar1	CMC1_PONAB 337 1
transcr_201391	Calcium-binding mitochondrial carrier protein Aralar1	CMC1_PONAB 34 250
transcr_201755	Calcium-binding mitochondrial carrier protein Aralar1	CMC1_PONAB 442 1
transcr_198944	Calcium-binding mitochondrial carrier protein Aralar1	CMC1_PONAB 672 34
transcr_199169	Calcium-binding mitochondrial carrier protein Aralar1	CMC1_PONAB 672 34
transcr_192044	Calcium-binding mitochondrial carrier protein Aralar1	CMC1_PONAB 678 1
transcr_190510	C-Maf-inducing protein	CMIP_HUMAN 773 546
transcr_190993	C-Maf-inducing protein	CMIP_XENLA 772 395
transcr_180198	Cap-specific mRNA (nucleoside-2'-O-)-methyltransferase 1	CMTR1_DANRE 198 1
transcr_177347	Cap-specific mRNA (nucleoside-2'-O-)-methyltransferase 1	CMTR1_DANRE 828 1
transcr_180198	Cap-specific mRNA (nucleoside-2'-O-)-methyltransferase 1	CMTR1_DANRE 828 206
transcr_202624	Cardiomyopathy-associated protein 5	CMYA5_HUMAN 3899 3466
transcr_163871	Uncharacterized protein C14orf80 homolog	CN080_MOUSE 293 12
transcr_167572	2',3'-cyclic-nucleotide 3'-phosphodiesterase	CN37_HUMAN 421 32
transcr_176144	Condensin-2 complex subunit G2	CNDG2_XENLA 32 1154
transcr_82559	Cornifelin	CNFN_MOUSE 21 111
transcr_134608	Cyclic nucleotide-gated channel rod photoreceptor subunit alpha	CNG3_CHICK 643 468
transcr_174663	Connector enhancer of kinase suppressor of ras 2	CNKR2_HUMAN 962 206
transcr_189794	Connector enhancer of kinase suppressor of ras 3	CNKR3_HUMAN 555 382
transcr_189794	Connector enhancer of kinase suppressor of ras 3	CNKR3_HUMAN 93 305
transcr_82573	Metal transporter CNNM1	CNNM1_HUMAN 926 697
transcr_201913	Metal transporter CNNM1	CNNM1_HUMAN 950 133
transcr_163545	Metal transporter CNNM1	CNNM1_MOUSE 951 834
transcr_148530	CCR4-NOT transcription complex subunit 1	CNOT1_DANRE 2374 1892
transcr_199071	CCR4-NOT transcription complex subunit 3	CNOT3_MOUSE 392 1
transcr_199223	CCR4-NOT transcription complex subunit 3	CNOT3_MOUSE 392 1
transcr_160876	CCR4-NOT transcription complex subunit 6	CNOT6_HUMAN 557 1
transcr_179991	Protein CNPPD1	CNPD1_CHICK 438 1
transcr_154558	Protein canopy homolog 2	CNPY2_HUMAN 20 182
transcr_102567	Protein canopy 4	CNPY4_DANRE 217 109
transcr_107519	Protein canopy 4	CNPY4_DANRE 217 109
transcr_98774	Protein canopy 4	CNPY4_DANRE 217 109
transcr_125907	CB1 cannabinoid receptor-interacting protein 1	CNRP1_HUMAN 164 107
transcr_121386	Contactin-1a	CNT1A_DANRE 276 14
transcr_176080	Cyclin N-terminal domain-containing protein 1	CNTD1_HUMAN 241 140
transcr_176080	Cyclin N-terminal domain-containing protein 1	CNTD1_MOUSE 9 153
transcr_169332	Cyclin N-terminal domain-containing protein 1	CNTD1_MOUSE 9 308
transcr_128911	Contactin-4	CNTN4_HUMAN 909 1026
transcr_130126	Contactin-4	CNTN4_HUMAN 909 1026
transcr_116697	Contactin-4	CNTN4_MOUSE 714 1026
transcr_191561	Contactin-associated protein 1	CNTP1_HUMAN 996 25
transcr_191561	Contactin-associated protein 1	CNTP1_RAT 1335 1078
transcr_164511	Transmembrane protein C15orf27	CO027_HUMAN 516 379
transcr_151072	Transmembrane protein C15orf27	CO027_HUMAN 518 102
transcr_177103	Transmembrane protein C15orf27	CO027_HUMAN 525 257
transcr_194510	Transmembrane protein C15orf27	CO027_HUMAN 525 327
transcr_164511	Transmembrane protein C15orf27	CO027_HUMAN 9 340
transcr_148339	Transmembrane protein C15orf27 homolog	CO027_MACFA 404 113
transcr_177103	Transmembrane protein C15orf27 homolog	CO027_MOUSE 9 256
transcr_127433	Uncharacterized protein C15orf41 homolog	CO041_CHICK 271 179
transcr_194028	Uncharacterized protein C15orf43 homolog	CO043_DANRE 188 1
transcr_196002	Uncharacterized protein C15orf43 homolog	CO043_DANRE 188 1
transcr_196390	Uncharacterized protein C15orf43 homolog	CO043_DANRE 188 1
transcr_196819	Uncharacterized protein C15orf43 homolog	CO043_DANRE 188 1
transcr_196637	Uncharacterized protein C15orf52 homolog	CO052_MOUSE 362 24
transcr_104947	Uncharacterized protein C15orf57 homolog	CO057_RAT 3 170
transcr_148784	Uncharacterized protein C15orf61	CO061_HUMAN 2 157
transcr_192957	Collagen alpha-1(I) chain	CO1A1_CYNPY 1450 1
transcr_195317	Collagen alpha-1(I) chain	CO1A1_CYNPY 965 1
transcr_195317	Collagen alpha-1(I) chain	CO1A1_RAT 1453 1187
transcr_132015	Complement C2	CO2_GORGO 509 462
transcr_137621	Collagen alpha-1(II) chain	CO2A1_XENLA 1485 1034
transcr_195606	Collagen alpha-2(V) chain	CO5A2_MOUSE 2 1497
transcr_190450	Collagen alpha-3(VI) chain	CO6A3_HUMAN 2847 1702
transcr_201486	Collagen alpha-3(VI) chain	CO6A3_HUMAN 658 2847
transcr_156810	Complement component C7	CO7_PIG 838 377
transcr_169332	Cytochrome c oxidase assembly factor 3 homolog, mitochondrial	COA3_DANRE 96 8
transcr_176080	Cytochrome c oxidase assembly factor 3 homolog, mitochondrial	COA3_DANRE 96 8
transcr_89487	Collagen alpha-1(X) chain	COAA1_CHICK 672 576
transcr_110484	Collagen alpha-1(X) chain	COAA1_CHICK 674 358
transcr_181447	Collagen alpha-1(X) chain	COAA1_MOUSE 433 279
transcr_156930	Collagen alpha-1(XI) chain	COBA1_MOUSE 1804 1564
transcr_161708	Collagen alpha-1(XV) chain	COFA1_HUMAN 1383 1251
transcr_178253	Collagen alpha-1(XV) chain	COFA1_MOUSE 1366 1182
transcr_164980	Conserved oligomeric Golgi complex subunit 2	COG2_HUMAN 737 6
transcr_110429	Conserved oligomeric Golgi complex subunit 2	COG2_MOUSE 730 541
transcr_171644	Conserved oligomeric Golgi complex subunit 3	COG3_HUMAN 828 16
transcr_185428	Conserved oligomeric Golgi complex subunit 5	COG5_HUMAN 737 599
transcr_163389	Conserved oligomeric Golgi complex subunit 5	COG5_HUMAN 836 599
transcr_168481	Conserved oligomeric Golgi complex subunit 5	COG5_HUMAN 836 599
transcr_145790	Conserved oligomeric Golgi complex subunit 6	COG6_BOVIN 657 1
transcr_176172	Conserved oligomeric Golgi complex subunit 7	COG7_BOVIN 770 588
transcr_123794	Conserved oligomeric Golgi complex subunit 7	COG7_BOVIN 770 635
transcr_176172	Conserved oligomeric Golgi complex subunit 7	COG7_HUMAN 554 1
transcr_148568	Conserved oligomeric Golgi complex subunit 7	COG7_HUMAN 770 547
transcr_178998	Collagen alpha-1(XVII) chain	COHA1_MESAU 865 548
transcr_195791	Collagen alpha-1(XVII) chain	COHA1_MESAU 865 548
transcr_181447	Collagen alpha-1(XVIII) chain	COIA1_MOUSE 1767 1463
transcr_101520	Collectin-12	COL12_BOVIN 733 663
transcr_124929	COMM domain-containing protein 6	COMD6_XENTR 68 197
transcr_115515	COMM domain-containing protein 6	COMD6_XENTR 78 197
transcr_118292	COMM domain-containing protein 6	COMD6_XENTR 78 197
transcr_121909	COMM domain-containing protein 6	COMD6_XENTR 78 197
transcr_87275	COMM domain-containing protein 9	COMD9_HUMAN 2 117
transcr_165896	Catechol O-methyltransferase	COMT_MOUSE 257 25
transcr_184026	Catechol O-methyltransferase	COMT_RAT 27 198
transcr_137674	Collagen alpha-1(XXIV) chain	COOA1_MOUSE 1733 1616
transcr_109253	Collagen alpha-1(XXV) chain	COPA1_MOUSE 665 487
transcr_170559	Coatomer subunit beta {ECO:0000312|EMBL:AAH81657.1}	COPB_DANRE 949 1
transcr_168200	Coatomer subunit beta'	COPB2_BOVIN 844 761
transcr_189024	Coatomer subunit beta'	COPB2_MOUSE 844 261
transcr_169123	Coatomer subunit beta'	COPB2_MOUSE 862 1
transcr_94511	High affinity copper uptake protein 1	COPT1_HUMAN 4 190
transcr_126778	High affinity copper uptake protein 1	COPT1_PIG 189 18
transcr_193589	Ubiquinone biosynthesis protein COQ4 homolog, mitochondrial {ECO:0000255|HAMAP-Rule:MF_03111}	COQ4_DANRE 258 11
transcr_147120	Ubiquinone biosynthesis monooxygenase COQ6	COQ6_DANRE 313 1
transcr_147120	Ubiquinone biosynthesis monooxygenase COQ6	COQ6_DANRE 484 338
transcr_122870	Ubiquinone biosynthesis protein COQ7 homolog	COQ7_BOVIN 42 184
transcr_130879	Ubiquinone biosynthesis protein COQ7 homolog	COQ7_BOVIN 42 191
transcr_153906	Coronin-1C	COR1C_HUMAN 473 1
transcr_156163	Coronin-1C	COR1C_HUMAN 473 222
transcr_161646	Coronin-1C	COR1C_HUMAN 473 252
transcr_177042	Coronin-1C	COR1C_HUMAN 473 348
transcr_156163	Coronin-1C	COR1C_MOUSE 213 1
transcr_161646	Coronin-1C	COR1C_MOUSE 248 1
transcr_177042	Coronin-1C	COR1C_MOUSE 344 1
transcr_191198	Atrial natriuretic peptide-converting enzyme	CORIN_MOUSE 801 595
transcr_142364	COUP transcription factor 2	COT2_BOVIN 414 1
transcr_132916	Cytochrome c oxidase assembly protein COX11, mitochondrial	COX11_BOVIN 271 22
transcr_106357	Cytochrome c oxidase subunit 4 isoform 2, mitochondrial	COX42_THUOB 151 1
transcr_100902	Cytochrome c oxidase subunit 5A, mitochondrial	COX5A_OTOCR 150 10
transcr_182776	Cytochrome c oxidase subunit 5A, mitochondrial	COX5A_OTOCR 150 10
transcr_196815	Cytochrome c oxidase subunit 5A, mitochondrial	COX5A_OTOCR 150 10
transcr_84704	Cytochrome c oxidase subunit 5A, mitochondrial	COX5A_OTOCR 150 10
transcr_87670	Cytochrome c oxidase subunit 5A, mitochondrial	COX5A_OTOCR 150 10
transcr_167668	Cytochrome c oxidase subunit 5B, mitochondrial	COX5B_BOVIN 31 129
transcr_195468	Cytochrome c oxidase subunit 5B, mitochondrial	COX5B_PIG 129 1
transcr_84605	COX assembly mitochondrial protein homolog	COXM1_BOVIN 2 106
transcr_69002	Uncharacterized protein C16orf45	CP045_HUMAN 21 156
transcr_149543	Uncharacterized protein C16orf45 homolog	CP045_RAT 203 18
transcr_150893	Uncharacterized protein C16orf45 homolog	CP045_RAT 203 18
transcr_167223	UPF0505 protein C16orf62 homolog	CP062_DANRE 962 1
transcr_198816	UPF0183 protein C16orf70 homolog	CP070_RAT 417 1
transcr_192231	UPF0764 protein C16orf89 homolog	CP089_DANRE 350 10
transcr_175143	Coiled-coil domain-containing protein C16orf93 homolog	CP093_MOUSE 81 235
transcr_176757	Coiled-coil domain-containing protein C16orf93 homolog	CP093_MOUSE 81 235
transcr_178300	Coiled-coil domain-containing protein C16orf93 homolog	CP093_MOUSE 81 235
transcr_125464	Centriolar coiled-coil protein of 110 kDa	CP110_HUMAN 974 758
transcr_184841	Cholesterol side-chain cleavage enzyme, mitochondrial	CP11A_ONCMY 2 140
transcr_183985	Cholesterol side-chain cleavage enzyme, mitochondrial	CP11A_ONCMY 275 2
transcr_178216	Cholesterol side-chain cleavage enzyme, mitochondrial	CP11A_ONCMY 374 2
transcr_184133	Cholesterol side-chain cleavage enzyme, mitochondrial	CP11A_ONCMY 474 2
transcr_184032	Cholesterol side-chain cleavage enzyme, mitochondrial	CP11A_ONCMY 487 2
transcr_184841	Cholesterol side-chain cleavage enzyme, mitochondrial	CP11A_ONCMY 514 161
transcr_183478	Cholesterol side-chain cleavage enzyme, mitochondrial	CP11A_ONCMY 514 2
transcr_183985	Cholesterol side-chain cleavage enzyme, mitochondrial	CP11A_ONCMY 514 305
transcr_113440	Cholesterol side-chain cleavage enzyme, mitochondrial	CP11A_ONCMY 514 400
transcr_195442	Centrosomal protein of 135 kDa	CP135_DANRE 3 1164
transcr_138520	Steroid 17-alpha-hydroxylase/17,20 lyase	CP17A_ICTPU 503 399
transcr_166937	Steroid 17-alpha-hydroxylase/17,20 lyase	CP17A_ONCMY 507 31
transcr_179271	Steroid 17-alpha-hydroxylase/17,20 lyase	CP17A_ORYLA 31 258
transcr_170145	Steroid 17-alpha-hydroxylase/17,20 lyase	CP17A_ORYLA 347 31
transcr_127900	Aromatase	CP19A_ORENI 258 1
transcr_127900	Aromatase	CP19A_ORENI 522 258
transcr_147487	Cytochrome P450 1A1	CP1A1_LIZAU 521 1
transcr_172984	Centrosome-associated protein CEP250	CP250_HUMAN 2418 2264
transcr_169596	Cytochrome P450 2J2	CP2J2_HUMAN 175 11
transcr_176165	Cytochrome P450 2J2	CP2J2_HUMAN 334 22
transcr_167582	Cytochrome P450 2J2	CP2J2_HUMAN 501 22
transcr_169596	Cytochrome P450 2J2	CP2J2_HUMAN 501 237
transcr_155170	Cytochrome P450 2J2	CP2J2_HUMAN 501 327
transcr_123365	Cytochrome P450 2J2	CP2J2_HUMAN 501 359
transcr_104032	Cytochrome P450 2J5	CP2J5_MOUSE 500 257
transcr_149044	Cytochrome P450 2K4	CP2K4_ONCMY 503 382
transcr_176165	Cytochrome P450 2K4	CP2K4_ONCMY 503 382
transcr_154458	Cytochrome P450 2U1	CP2U1_HUMAN 544 52
transcr_142857	Cytochrome P450 3A19	CP3AJ_CAPHE 6 208
transcr_105092	Cytochrome P450 3A19	CP3AJ_CAPHE 75 208
transcr_96472	Cytochrome P450 3A27	CP3AR_ONCMY 291 175
transcr_134766	Uncharacterized protein C16orf52 homolog B	CP52B_XENLA 167 1
transcr_162034	Cytoplasmic polyadenylation element-binding protein 1	CPEB1_CARAU 358 1
transcr_143553	Cytoplasmic polyadenylation element-binding protein 1	CPEB1_CARAU 557 1
transcr_144013	Cytoplasmic polyadenylation element-binding protein 1	CPEB1_CARAU 557 1
transcr_119990	Cytoplasmic polyadenylation element-binding protein 1	CPEB1_CARAU 557 389
transcr_162034	Cytoplasmic polyadenylation element-binding protein 1	CPEB1_CARAU 557 389
transcr_95748	Cytoplasmic polyadenylation element-binding protein 1	CPEB1_CARAU 557 389
transcr_97561	Cytoplasmic polyadenylation element-binding protein 1	CPEB1_CARAU 557 389
transcr_133092	Cytoplasmic polyadenylation element-binding protein 2	CPEB2_HUMAN 4 277
transcr_168081	Cytoplasmic polyadenylation element-binding protein 2	CPEB2_MOUSE 452 259
transcr_192297	Cytoplasmic polyadenylation element-binding protein 2	CPEB2_MOUSE 521 221
transcr_174148	Cytoplasmic polyadenylation element-binding protein 3	CPEB3_HUMAN 698 436
transcr_155172	Cytoplasmic polyadenylation element-binding protein 3	CPEB3_MOUSE 400 1
transcr_129675	Cytoplasmic polyadenylation element-binding protein 4	CPEB4_DANRE 333 1
transcr_124974	Cytoplasmic polyadenylation element-binding protein 4	CPEB4_DANRE 335 1
transcr_136223	Complexin-1	CPLX1_MACFA 134 1
transcr_141818	Complexin-1	CPLX1_MACFA 134 1
transcr_147236	Complexin-1	CPLX1_MACFA 134 1
transcr_152857	Copine-3	CPNE3_HUMAN 3 298
transcr_184002	Copine-3	CPNE3_HUMAN 337 3
transcr_110786	Copine-3	CPNE3_HUMAN 470 233
transcr_152857	Copine-3	CPNE3_HUMAN 470 341
transcr_159477	Copine-3	CPNE3_HUMAN 526 3
transcr_162557	Copine-3	CPNE3_HUMAN 531 116
transcr_184002	Copine-3	CPNE3_HUMAN 531 341
transcr_166890	Copine-3	CPNE3_HUMAN 9 531
transcr_109920	Copine-3	CPNE3_PONAB 532 498
transcr_123805	Copine-4	CPNE4_HUMAN 557 293
transcr_179620	Copine-4	CPNE4_HUMAN 557 435
transcr_164009	Calpain small subunit 1	CPNS1_RAT 61 270
transcr_187970	Cleavage and polyadenylation specificity factor subunit 1	CPSF1_BOVIN 518 1
transcr_199037	Cleavage and polyadenylation specificity factor subunit 1	CPSF1_BOVIN 518 1
transcr_199801	Cleavage and polyadenylation specificity factor subunit 1	CPSF1_BOVIN 518 1
transcr_158320	Cleavage and polyadenylation specificity factor subunit 1	CPSF1_HUMAN 1443 1203
transcr_196409	Cleavage and polyadenylation specificity factor subunit 1	CPSF1_MOUSE 1441 1
transcr_187970	Cleavage and polyadenylation specificity factor subunit 1	CPSF1_MOUSE 543 1188
transcr_199037	Cleavage and polyadenylation specificity factor subunit 1	CPSF1_MOUSE 543 1441
transcr_199801	Cleavage and polyadenylation specificity factor subunit 1	CPSF1_MOUSE 543 1441
transcr_136731	Cleavage and polyadenylation specificity factor subunit 3	CPSF3_BOVIN 596 4
transcr_203285	Cleavage and polyadenylation specificity factor subunit 6	CPSF6_CHICK 520 3
transcr_203008	Cleavage and polyadenylation specificity factor subunit 6	CPSF6_DANRE 3 283
transcr_147453	Cleavage and polyadenylation specificity factor subunit 6	CPSF6_DANRE 514 438
transcr_176388	Carnitine O-palmitoyltransferase 1, liver isoform	CPT1A_HORSE 773 648
transcr_176055	Carnitine O-palmitoyltransferase 1, liver isoform	CPT1A_HUMAN 235 1
transcr_167084	Carnitine O-palmitoyltransferase 1, liver isoform	CPT1A_HUMAN 322 294
transcr_174562	Carnitine O-palmitoyltransferase 1, liver isoform	CPT1A_HUMAN 322 294
transcr_176388	Carnitine O-palmitoyltransferase 1, liver isoform	CPT1A_HUMAN 322 294
transcr_176388	Carnitine O-palmitoyltransferase 1, liver isoform	CPT1A_HUMAN 620 296
transcr_172234	Carnitine O-palmitoyltransferase 1, liver isoform	CPT1A_HUMAN 768 1
transcr_176055	Carnitine O-palmitoyltransferase 1, liver isoform	CPT1A_HUMAN 768 249
transcr_152470	Carnitine O-palmitoyltransferase 1, liver isoform	CPT1A_HUMAN 768 387
transcr_167084	Carnitine O-palmitoyltransferase 1, liver isoform	CPT1A_HUMAN 773 296
transcr_174562	Carnitine O-palmitoyltransferase 1, liver isoform	CPT1A_HUMAN 773 296
[truncated: 8,608 more rows]

## Sheet: gonad female transcritpts
transcript	gene name	protein name
transcr_151391	14-3-3-like protein 2	14332_CAEEL 243 123
transcr_154056	14-3-3 protein epsilon	1433E_SHEEP 255 23
transcr_149776	14-3-3 protein zeta	1433Z_CHICK 242 1
transcr_150323	14-3-3 protein zeta	1433Z_CHICK 242 1
transcr_140316	14-3-3 protein zeta	1433Z_CHICK 78 243
transcr_111335	14-3-3 protein zeta	1433Z_DROME 244 144
transcr_164460	14-3-3 protein zeta	1433Z_DROME 5 196
transcr_197334	1-aminocyclopropane-1-carboxylate synthase-like protein 1	1A1L1_TAKRU 618 1
transcr_186324	Serine/threonine-protein phosphatase 2A 56 kDa regulatory subunit beta isoform	2A5B_RABIT 432 185
transcr_186324	Serine/threonine-protein phosphatase 2A 56 kDa regulatory subunit beta isoform	2A5B_RABIT 473 405
transcr_178315	Serine/threonine-protein phosphatase 2A 56 kDa regulatory subunit beta isoform	2A5B_RABIT 482 185
transcr_126022	Serine/threonine-protein phosphatase 2A 56 kDa regulatory subunit beta isoform	2A5B_RABIT 482 3
transcr_142773	Serine/threonine-protein phosphatase 2A 56 kDa regulatory subunit gamma isoform	2A5G_HUMAN 442 1
transcr_140170	Serine/threonine-protein phosphatase 2A 56 kDa regulatory subunit gamma isoform	2A5G_HUMAN 523 1
transcr_112359	Serine/threonine-protein phosphatase 2A 56 kDa regulatory subunit gamma isoform	2A5G_MOUSE 418 271
transcr_142773	Serine/threonine-protein phosphatase 2A 56 kDa regulatory subunit gamma isoform	2A5G_MOUSE 520 455
transcr_131945	Serine/threonine-protein phosphatase 2A 56 kDa regulatory subunit gamma isoform	2A5G_RABIT 523 287
transcr_112359	Serine/threonine-protein phosphatase 2A 56 kDa regulatory subunit gamma isoform	2A5G_RABIT 523 426
transcr_148395	Serine/threonine-protein phosphatase 2A 55 kDa regulatory subunit B alpha isoform	2ABA_PIG 426 201
transcr_184667	Serine/threonine-protein phosphatase 2A 55 kDa regulatory subunit B alpha isoform	2ABA_PIG 7 333
transcr_182822	Serine/threonine-protein phosphatase 2A 55 kDa regulatory subunit B alpha isoform	2ABA_RABIT 325 1
transcr_127636	Serine/threonine-protein phosphatase 2A 55 kDa regulatory subunit B alpha isoform	2ABA_RABIT 447 1
transcr_148395	Serine/threonine-protein phosphatase 2A 55 kDa regulatory subunit B alpha isoform	2ABA_RAT 215 1
transcr_202848	Serine/threonine-protein phosphatase 2A 55 kDa regulatory subunit B gamma isoform	2ABG_HUMAN 445 1
transcr_202861	Serine/threonine-protein phosphatase 2A 55 kDa regulatory subunit B gamma isoform	2ABG_HUMAN 445 1
transcr_202899	Serine/threonine-protein phosphatase 2A 55 kDa regulatory subunit B gamma isoform	2ABG_HUMAN 445 1
transcr_202937	Serine/threonine-protein phosphatase 2A 55 kDa regulatory subunit B gamma isoform	2ABG_HUMAN 445 1
transcr_203162	Serine/threonine-protein phosphatase 2A 55 kDa regulatory subunit B gamma isoform	2ABG_HUMAN 445 1
transcr_203287	Serine/threonine-protein phosphatase 2A 55 kDa regulatory subunit B gamma isoform	2ABG_HUMAN 445 1
transcr_203333	Serine/threonine-protein phosphatase 2A 55 kDa regulatory subunit B gamma isoform	2ABG_HUMAN 445 1
transcr_203358	Serine/threonine-protein phosphatase 2A 55 kDa regulatory subunit B gamma isoform	2ABG_HUMAN 445 1
transcr_203385	Serine/threonine-protein phosphatase 2A 55 kDa regulatory subunit B gamma isoform	2ABG_HUMAN 445 1
transcr_203487	Serine/threonine-protein phosphatase 2A 55 kDa regulatory subunit B gamma isoform	2ABG_HUMAN 445 1
transcr_202976	Serine/threonine-protein phosphatase 2A 55 kDa regulatory subunit B gamma isoform	2ABG_HUMAN 445 159
transcr_203396	Serine/threonine-protein phosphatase 2A 55 kDa regulatory subunit B gamma isoform	2ABG_HUMAN 445 159
transcr_129224	Serine/threonine-protein phosphatase 2A 55 kDa regulatory subunit B gamma isoform	2ABG_MACFA 211 14
transcr_202976	Serine/threonine-protein phosphatase 2A 55 kDa regulatory subunit B gamma isoform	2ABG_MOUSE 150 1
transcr_203396	Serine/threonine-protein phosphatase 2A 55 kDa regulatory subunit B gamma isoform	2ABG_MOUSE 150 1
transcr_127790	3 beta-hydroxysteroid dehydrogenase type 7	3BHS7_MOUSE 364 10
transcr_193894	SH3 domain-binding protein 1	3BP1_HUMAN 480 1
transcr_139412	SH3 domain-binding protein 5	3BP5_RAT 410 318
transcr_167851	SH3 domain-binding protein 5-like	3BP5L_BOVIN 368 126
transcr_172734	SH3 domain-binding protein 5-like	3BP5L_BOVIN 368 143
transcr_137257	SH3 domain-binding protein 5-like	3BP5L_BOVIN 83 179
transcr_159223	SH3 domain-binding protein 5-like	3BP5L_XENLA 373 306
transcr_185967	SH3 domain-binding protein 5-like	3BP5L_XENLA 54 238
transcr_155867	SH3 domain-binding protein 5-like	3BP5L_XENTR 373 180
transcr_181601	SH3 domain-binding protein 5-like	3BP5L_XENTR 54 373
transcr_186203	SH3 domain-binding protein 5-like	3BP5L_XENTR 54 373
transcr_107385	3-hydroxyanthranilate 3,4-dioxygenase {ECO:0000255|HAMAP-Rule:MF_03019}	3HAO_DANRE 286 1
transcr_117385	DNA-3-methyladenine glycosylase	3MG_MOUSE 315 169
transcr_153115	DNA-3-methyladenine glycosylase	3MG_MOUSE 92 315
transcr_185075	Protein 4.1	41_BOVIN 617 446
transcr_169186	Protein 4.1	41_HUMAN 832 691
transcr_158232	Protein 4.1	41_HUMAN 89 550
transcr_141622	Protein 4.1	41_HUMAN 89 728
transcr_135735	Protein 4.1	41_MOUSE 577 354
transcr_151358	Protein 4.1	41_MOUSE 577 354
transcr_124310	Protein 4.1	41_MOUSE 577 422
transcr_79108	Eukaryotic translation initiation factor 4E-binding protein 1	4EBP1_HUMAN 118 1
transcr_96840	Eukaryotic translation initiation factor 4E-binding protein 1	4EBP1_HUMAN 7 118
transcr_105693	Eukaryotic translation initiation factor 4E-binding protein 1	4EBP1_HUMAN 84 1
transcr_98445	Eukaryotic translation initiation factor 4E-binding protein 1	4EBP1_RAT 44 117
transcr_157895	Eukaryotic translation initiation factor 4E-binding protein 2	4EBP2_HUMAN 7 120
transcr_158421	Eukaryotic translation initiation factor 4E-binding protein 2	4EBP2_HUMAN 7 120
transcr_163035	Eukaryotic translation initiation factor 4E transporter	4ET_HUMAN 726 598
transcr_165939	Eukaryotic translation initiation factor 4E transporter	4ET_HUMAN 726 598
transcr_128260	Eukaryotic translation initiation factor 4E transporter	4ET_HUMAN 852 778
transcr_134078	Eukaryotic translation initiation factor 4E transporter	4ET_HUMAN 984 598
transcr_111042	Eukaryotic translation initiation factor 4E transporter	4ET_HUMAN 984 611
transcr_122317	Eukaryotic translation initiation factor 4E transporter	4ET_MOUSE 982 770
transcr_163035	Eukaryotic translation initiation factor 4E transporter	4ET_MOUSE 982 770
transcr_165939	Eukaryotic translation initiation factor 4E transporter	4ET_MOUSE 982 770
transcr_128260	Eukaryotic translation initiation factor 4E transporter	4ET_MOUSE 982 849
transcr_160544	4F2 cell-surface antigen heavy chain	4F2_MOUSE 524 396
transcr_121442	4F2 cell-surface antigen heavy chain	4F2_RABIT 200 1
transcr_162609	4F2 cell-surface antigen heavy chain	4F2_RABIT 96 232
transcr_107977	4F2 cell-surface antigen heavy chain	4F2_RAT 465 270
transcr_143409	4F2 cell-surface antigen heavy chain	4F2_RAT 526 368
transcr_114902	4F2 cell-surface antigen heavy chain	4F2_RAT 527 195
transcr_119236	4F2 cell-surface antigen heavy chain	4F2_RAT 527 270
transcr_162609	4F2 cell-surface antigen heavy chain	4F2_RAT 527 270
transcr_137857	4F2 cell-surface antigen heavy chain	4F2_RAT 527 333
transcr_144572	4F2 cell-surface antigen heavy chain	4F2_RAT 527 333
transcr_195158	5E5 antigen	5E5_RAT 67 4
transcr_89650	5-hydroxytryptamine receptor 1B	5HT1B_GORGO 388 171
transcr_114100	5-hydroxytryptamine receptor 1D	5HT1D_TAKRU 379 275
transcr_163375	5-hydroxytryptamine receptor 1F	5HT1F_CAVPO 366 1
transcr_156098	5-hydroxytryptamine receptor 3A	5HT3A_HUMAN 50 473
transcr_202138	5-hydroxytryptamine receptor 7	5HT7R_HUMAN 426 14
transcr_160567	Cytosolic 5'-nucleotidase 1A	5NT1A_HUMAN 367 18
transcr_193088	Cytosolic 5'-nucleotidase 1A	5NT1A_MOUSE 351 183
transcr_110773	Cytosolic 5'-nucleotidase 3	5NT3_DANRE 286 2
transcr_127755	Cytosolic 5'-nucleotidase 3	5NT3_DANRE 8 283
transcr_110848	Cytosolic 5'-nucleotidase 3A	5NT3A_CHICK 331 1
transcr_102729	7-methylguanosine phosphate-specific 5'-nucleotidase	5NT3B_CHICK 99 285
transcr_194540	Cytosolic purine 5'-nucleotidase	5NTC_BOVIN 548 192
transcr_196329	Cytosolic purine 5'-nucleotidase	5NTC_BOVIN 548 192
transcr_193095	Cytosolic purine 5'-nucleotidase	5NTC_CHICK 548 1
transcr_196329	Cytosolic purine 5'-nucleotidase	5NTC_XENTR 178 1
transcr_194540	Cytosolic purine 5'-nucleotidase	5NTC_XENTR 183 1
transcr_133791	Cytosolic purine 5'-nucleotidase	5NTC_XENTR 491 28
transcr_181925	Cytosolic purine 5'-nucleotidase	5NTC_XENTR 491 28
transcr_152663	5'-nucleotidase	5NTD_HUMAN 567 13
transcr_147016	6-phosphogluconate dehydrogenase, decarboxylating	6PGD_HUMAN 483 1
transcr_109900	6-phosphogluconolactonase	6PGL_HUMAN 254 11
transcr_133602	Neuroendocrine protein 7B2	7B2_MOUSE 7 210
transcr_169701	Neuroendocrine protein 7B2	7B2_MOUSE 7 210
transcr_77403	7,8-dihydro-8-oxoguanine triphosphatase	8ODP_HUMAN 42 140
transcr_198189	Ankyrin repeat domain-containing protein 13C-A	A13CA_XENLA 434 1
transcr_153806	Ankyrin repeat domain-containing protein 13C-A	A13CA_XENLA 510 1
transcr_197873	Ankyrin repeat domain-containing protein 13C-A	A13CA_XENLA 510 1
transcr_200708	Ankyrin repeat domain-containing protein 13C-A	A13CA_XENLA 510 1
transcr_192407	Aldehyde dehydrogenase family 16 member A1	A16A1_BOVIN 442 12
transcr_184291	Aldehyde dehydrogenase family 16 member A1	A16A1_BOVIN 797 197
transcr_192407	Aldehyde dehydrogenase family 16 member A1	A16A1_BOVIN 797 445
transcr_183244	Aldehyde dehydrogenase family 16 member A1	A16A1_BOVIN 797 501
transcr_165818	Autophagy-related protein 16-1	A16L1_HUMAN 605 282
transcr_168612	Autophagy-related protein 16-1	A16L1_HUMAN 605 282
transcr_168612	Autophagy-related protein 16-1	A16L1_MOUSE 235 133
transcr_186332	Autophagy-related protein 16-1	A16L1_MOUSE 235 133
transcr_187123	Autophagy-related protein 16-1	A16L1_MOUSE 235 133
transcr_192594	Autophagy-related protein 16-1	A16L1_MOUSE 235 133
transcr_143324	Autophagy-related protein 16-1	A16L1_MOUSE 284 13
transcr_192594	Autophagy-related protein 16-1	A16L1_MOUSE 605 443
transcr_180054	Alcohol dehydrogenase [NADP(+)] B	A1A1B_DANRE 306 1
transcr_180508	Alcohol dehydrogenase [NADP(+)] B	A1A1B_DANRE 324 1
transcr_102904	Leucine-rich alpha-2-glycoprotein	A2GL_HUMAN 40 347
transcr_157771	Zinc-binding protein A33	A33_PLEWA 620 320
transcr_144513	Zinc-binding protein A33	A33_PLEWA 622 161
transcr_188419	Zinc-binding protein A33	A33_PLEWA 625 161
transcr_188653	Zinc-binding protein A33	A33_PLEWA 625 161
transcr_144445	Zinc-binding protein A33	A33_PLEWA 625 389
transcr_180878	Zinc-binding protein A33	A33_PLEWA 625 389
transcr_129280	Zinc-binding protein A33	A33_PLEWA 625 448
transcr_199351	Amyloid beta A4 protein	A4_TAKRU 129 1
transcr_199263	Amyloid beta A4 protein	A4_TAKRU 737 1
transcr_199239	Amyloid beta A4 protein	A4_TAKRU 737 347
transcr_199480	Amyloid beta A4 protein	A4_TAKRU 737 347
transcr_198696	Amyloid beta A4 protein	A4_TETFL 780 1
transcr_199979	Amyloid beta A4 protein	A4_TETFL 780 1
transcr_199351	Amyloid beta A4 protein	A4_TETFL 780 142
transcr_192145	Amyloid beta A4 protein	A4_TETFL 780 424
transcr_172338	Aldehyde dehydrogenase family 9 member A1-B	A9A1B_DANRE 518 22
transcr_172807	Aldehyde dehydrogenase family 9 member A1-B	A9A1B_DANRE 518 22
transcr_150469	Adenosine receptor A1	AA1R_CHICK 310 1
transcr_181050	Adenosine receptor A1	AA1R_CHICK 310 114
transcr_181050	Adenosine receptor A1	AA1R_HUMAN 114 1
transcr_125867	Adenosine receptor A3	AA3R_BOVIN 67 292
transcr_166588	Asc-type amino acid transporter 1	AAA1_RAT 485 38
transcr_164808	Asc-type amino acid transporter 1	AAA1_RAT 510 38
transcr_189826	Asc-type amino acid transporter 1	AAA1_RAT 525 200
transcr_149556	Arylacetamide deacetylase	AAAD_RABIT 398 200
transcr_132977	Aladin	AAAS_HUMAN 358 1
transcr_149310	Aladin	AAAS_HUMAN 392 1
transcr_131452	Aladin	AAAS_HUMAN 520 1
transcr_149310	Aladin	AAAS_MOUSE 506 395
transcr_125472	Neutral amino acid transporter B(0)	AAAT_RABIT 541 215
transcr_134305	Thioredoxin-like protein AAED1	AAED1_TAKRU 226 102
transcr_181741	Alpha- and gamma-adaptin-binding protein p34	AAGAB_HUMAN 4 314
transcr_189396	Alpha- and gamma-adaptin-binding protein p34	AAGAB_HUMAN 4 314
transcr_187812	AP2-associated protein kinase 1 {ECO:0000303|PubMed:11877461}	AAK1_BOVIN 444 1
transcr_134582	5'-AMP-activated protein kinase subunit beta-2	AAKB2_MOUSE 271 1
transcr_159092	5'-AMP-activated protein kinase subunit beta-2	AAKB2_MOUSE 271 1
transcr_118006	5'-AMP-activated protein kinase subunit gamma-2	AAKG2_MOUSE 557 299
transcr_93836	5'-AMP-activated protein kinase subunit gamma-3	AAKG3_HUMAN 394 257
transcr_145434	5'-AMP-activated protein kinase subunit gamma-3	AAKG3_HUMAN 487 160
transcr_187476	5'-AMP-activated protein kinase catalytic subunit alpha-2	AAPK2_HUMAN 552 1
transcr_188587	5'-AMP-activated protein kinase catalytic subunit alpha-2	AAPK2_HUMAN 552 111
transcr_188587	5'-AMP-activated protein kinase catalytic subunit alpha-2	AAPK2_PIG 111 1
transcr_144311	Protein AAR2 homolog	AAR2_HUMAN 381 2
transcr_146794	Protein AAR2 homolog	AAR2_MACFA 253 2
transcr_172554	Alanyl-tRNA editing protein Aarsd1	AASD1_DANRE 129 11
transcr_174628	Alanyl-tRNA editing protein Aarsd1	AASD1_DANRE 129 11
transcr_174628	Alanyl-tRNA editing protein Aarsd1	AASD1_DANRE 366 169
transcr_172554	Alanyl-tRNA editing protein Aarsd1	AASD1_DANRE 412 169
transcr_170779	Alanyl-tRNA editing protein Aarsd1	AASD1_DANRE 7 412
transcr_197840	Aspartate aminotransferase, cytoplasmic	AATC_CHICK 4 384
transcr_199224	Aspartate aminotransferase, cytoplasmic	AATC_CHICK 412 212
transcr_201913	Aspartate aminotransferase, cytoplasmic	AATC_CHICK 412 212
transcr_201377	Aspartate aminotransferase, cytoplasmic	AATC_CHICK 412 4
transcr_142966	Aspartate aminotransferase, cytoplasmic	AATC_CHICK 5 412
transcr_199224	Aspartate aminotransferase, cytoplasmic	AATC_MACFA 5 102
transcr_201913	Aspartate aminotransferase, cytoplasmic	AATC_MACFA 5 102
transcr_161679	Protein AATF	AATF_HUMAN 550 1
transcr_173967	Aspartate aminotransferase, mitochondrial	AATM_MOUSE 430 1
transcr_153428	Alpha/beta hydrolase domain-containing protein 17A	AB17A_BOVIN 90 310
transcr_101356	Alpha/beta hydrolase domain-containing protein 17B	AB17B_CHICK 156 1
transcr_72924	Alpha/beta hydrolase domain-containing protein 17B	AB17B_CHICK 42 156
transcr_111968	ATP-binding cassette sub-family A member 1	ABCA1_HUMAN 1813 1543
transcr_165187	ATP-binding cassette sub-family A member 1	ABCA1_HUMAN 2228 1940
transcr_139289	ATP-binding cassette sub-family A member 1	ABCA1_HUMAN 2233 2122
transcr_111968	ATP-binding cassette sub-family A member 1	ABCA1_MOUSE 2011 1830
transcr_163908	ATP-binding cassette sub-family A member 5	ABCA5_HUMAN 833 1630
transcr_161969	ATP-binding cassette sub-family A member 5	ABCA5_HUMAN 833 1641
transcr_124273	ATP-binding cassette sub-family B member 6, mitochondrial	ABCB6_XENTR 849 706
transcr_155528	ATP-binding cassette sub-family B member 6, mitochondrial	ABCB6_XENTR 849 706
transcr_155964	ATP-binding cassette sub-family B member 6, mitochondrial	ABCB6_XENTR 849 706
transcr_155378	ATP-binding cassette sub-family B member 7, mitochondrial	ABCB7_HUMAN 752 594
transcr_123605	ATP-binding cassette sub-family B member 8, mitochondrial	ABCB8_DANRE 714 347
transcr_142062	ATP-binding cassette sub-family B member 9	ABCB9_MOUSE 733 230
transcr_144602	ATP-binding cassette sub-family B member 9	ABCB9_MOUSE 733 230
transcr_118814	ATP-binding cassette sub-family B member 10, mitochondrial	ABCBA_HUMAN 737 387
transcr_125741	Bile salt export pump	ABCBB_HUMAN 1321 1185
transcr_73794	ATP-binding cassette sub-family C member 8	ABCC8_CRICR 965 797
transcr_202142	ATP-binding cassette sub-family C member 8	ABCC8_HUMAN 1399 1174
transcr_202349	ATP-binding cassette sub-family C member 8	ABCC8_HUMAN 1518 1174
transcr_202578	ATP-binding cassette sub-family C member 8	ABCC8_HUMAN 1518 1411
transcr_200743	ATP-binding cassette sub-family C member 8	ABCC8_HUMAN 1581 1411
transcr_200322	ATP-binding cassette sub-family C member 8	ABCC8_HUMAN 1581 1537
transcr_202349	ATP-binding cassette sub-family C member 8	ABCC8_HUMAN 1581 1537
transcr_202578	ATP-binding cassette sub-family C member 8	ABCC8_RAT 1451 1175
transcr_117648	ATP-binding cassette sub-family C member 8	ABCC8_RAT 1471 1175
transcr_199770	ATP-binding cassette sub-family C member 8	ABCC8_RAT 1519 1184
transcr_200743	ATP-binding cassette sub-family C member 8	ABCC8_RAT 990 1451
transcr_200322	ATP-binding cassette sub-family C member 8	ABCC8_RAT 990 1537
transcr_195647	ATP-binding cassette sub-family C member 9	ABCC9_RAT 1545 1400
transcr_91087	ATP-binding cassette sub-family D member 1	ABCD1_HUMAN 723 623
transcr_191226	ATP-binding cassette sub-family D member 1	ABCD1_MOUSE 723 11
transcr_189685	ATP-binding cassette sub-family D member 4	ABCD4_MOUSE 9 520
transcr_152772	ATP-binding cassette sub-family E member 1	ABCE1_MOUSE 509 1
transcr_79326	ATP-binding cassette sub-family F member 1	ABCF1_PIG 804 644
transcr_137058	ATP-binding cassette sub-family F member 1	ABCF1_PIG 804 665
transcr_200726	ATP-binding cassette sub-family F member 2	ABCF2_MOUSE 614 1
transcr_145653	ATP-binding cassette sub-family G member 2	ABCG2_BOVIN 648 499
transcr_149689	ATP-binding cassette sub-family G member 2	ABCG2_BOVIN 654 32
transcr_151083	ATP-binding cassette sub-family G member 2	ABCG2_HUMAN 579 33
transcr_149937	ATP-binding cassette sub-family G member 2	ABCG2_HUMAN 655 33
transcr_145653	ATP-binding cassette sub-family G member 2	ABCG2_RAT 458 34
transcr_191514	ATP-binding cassette sub-family G member 4	ABCG4_HUMAN 646 1
transcr_196721	ABC transporter G family member 20	ABCGK_DICDI 715 11
transcr_197823	ABC transporter G family member 20	ABCGK_DICDI 715 217
transcr_81595	Monoacylglycerol lipase ABHD12	ABD12_DANRE 371 260
transcr_89052	Monoacylglycerol lipase ABHD12	ABD12_DANRE 380 275
transcr_96271	Monoacylglycerol lipase ABHD12	ABD12_DANRE 380 276
transcr_123883	Monoacylglycerol lipase ABHD12	ABD12_DANRE 58 377
transcr_137395	Monoacylglycerol lipase ABHD12	ABD12_XENTR 63 199
transcr_125775	Probable C->U-editing enzyme APOBEC-2	ABEC2_MOUSE 34 224
transcr_171919	Probable C->U-editing enzyme APOBEC-2	ABEC2_MOUSE 51 224
transcr_170317	Probable C->U-editing enzyme APOBEC-2	ABEC2_MOUSE 90 224
transcr_107419	Abhydrolase domain-containing protein 2-A	ABH2A_DANRE 131 1
transcr_192100	Abhydrolase domain-containing protein 2-A	ABH2A_DANRE 417 1
transcr_191194	Abhydrolase domain-containing protein 2-A	ABH2A_DANRE 417 133
transcr_160898	Abhydrolase domain-containing protein 2-B	ABH2B_DANRE 9 422
transcr_116192	Monoacylglycerol lipase abhd6-A	ABH6A_XENLA 335 1
transcr_147259	Abhydrolase domain-containing protein 3	ABHD3_BOVIN 411 224
transcr_142659	Abhydrolase domain-containing protein 3	ABHD3_HUMAN 409 224
transcr_142659	Abhydrolase domain-containing protein 3	ABHD3_HUMAN 41 185
transcr_151049	Abhydrolase domain-containing protein 3	ABHD3_HUMAN 41 408
transcr_151248	Abhydrolase domain-containing protein 3	ABHD3_HUMAN 41 408
transcr_146207	Abhydrolase domain-containing protein 3	ABHD3_HUMAN 52 408
transcr_135856	Abhydrolase domain-containing protein 4	ABHD4_MOUSE 342 15
transcr_121732	1-acylglycerol-3-phosphate O-acyltransferase ABHD5	ABHD5_PONAB 349 11
transcr_121621	1-acylglycerol-3-phosphate O-acyltransferase ABHD5	ABHD5_PONAB 46 349
transcr_91463	1-acylglycerol-3-phosphate O-acyltransferase ABHD5	ABHD5_RAT 351 207
transcr_171766	Abhydrolase domain-containing protein 8	ABHD8_XENLA 245 1
transcr_169630	Abhydrolase domain-containing protein 8	ABHD8_XENLA 424 1
transcr_171766	Abhydrolase domain-containing protein 8	ABHD8_XENLA 424 243
transcr_96541	Mycophenolic acid acyl-glucuronide esterase, mitochondrial	ABHDA_BOVIN 17 149
transcr_113203	Mycophenolic acid acyl-glucuronide esterase, mitochondrial	ABHDA_BOVIN 50 305
transcr_139711	Mycophenolic acid acyl-glucuronide esterase, mitochondrial	ABHDA_HUMAN 305 158
transcr_130261	Mycophenolic acid acyl-glucuronide esterase, mitochondrial	ABHDA_PONAB 305 109
transcr_165783	Alpha/beta hydrolase domain-containing protein 11	ABHDB_DANRE 316 120
transcr_165783	Alpha/beta hydrolase domain-containing protein 11	ABHDB_DANRE 5 104
transcr_202553	Alpha/beta hydrolase domain-containing protein 14B	ABHEB_MOUSE 209 1
transcr_203173	Alpha/beta hydrolase domain-containing protein 14B	ABHEB_MOUSE 209 1
transcr_203205	Alpha/beta hydrolase domain-containing protein 14B	ABHEB_MOUSE 209 1
transcr_198534	Abhydrolase domain-containing protein 16A	ABHGA_RAT 5 362
transcr_126511	Abhydrolase domain-containing protein 16A	ABHGA_RAT 534 5
transcr_198534	Abhydrolase domain-containing protein 16A	ABHGA_RAT 558 355
transcr_198935	Abl interactor 1	ABI1_HUMAN 359 1
transcr_184427	Abl interactor 1	ABI1_HUMAN 378 304
transcr_198935	Abl interactor 1	ABI1_HUMAN 508 371
transcr_198281	Abl interactor 1	ABI1_HUMAN 508 417
transcr_201055	Abl interactor 1	ABI1_HUMAN 508 417
transcr_201177	Abl interactor 1	ABI1_HUMAN 508 417
transcr_201238	Abl interactor 1	ABI1_HUMAN 508 417
transcr_201434	Abl interactor 1	ABI1_HUMAN 6 508
transcr_145787	Abl interactor 2	ABI2_HUMAN 508 448
transcr_154802	Abl interactor 2	ABI2_HUMAN 508 448
transcr_158586	Abl interactor 2	ABI2_HUMAN 508 448
transcr_168878	Abelson tyrosine-protein kinase 2	ABL2_HUMAN 598 1
transcr_179876	Abelson tyrosine-protein kinase 2	ABL2_HUMAN 889 1182
transcr_171554	Actin-binding LIM protein 1	ABLM1_HUMAN 778 409
transcr_139618	Actin-binding LIM protein 1	ABLM1_MOUSE 569 453
transcr_149082	Actin-binding LIM protein 1	ABLM1_MOUSE 861 703
transcr_190773	Actin-binding LIM protein 3	ABLM3_HUMAN 435 3
transcr_191806	Actin-binding LIM protein 3	ABLM3_HUMAN 435 3
transcr_192060	Actin-binding LIM protein 3	ABLM3_HUMAN 435 3
transcr_197527	Actin-binding LIM protein 3	ABLM3_HUMAN 435 3
transcr_167503	Actin-binding LIM protein 3	ABLM3_HUMAN 435 387
transcr_187471	Actin-binding LIM protein 3	ABLM3_HUMAN 435 387
transcr_192060	Actin-binding LIM protein 3	ABLM3_MOUSE 615 452
transcr_167503	Actin-binding LIM protein 3	ABLM3_MOUSE 631 452
transcr_190773	Actin-binding LIM protein 3	ABLM3_MOUSE 682 452
transcr_191806	Actin-binding LIM protein 3	ABLM3_MOUSE 682 452
transcr_197527	Actin-binding LIM protein 3	ABLM3_MOUSE 682 452
transcr_113598	Ankyrin repeat and BTB/POZ domain-containing protein 1	ABTB1_HUMAN 478 347
transcr_114203	Ankyrin repeat and BTB/POZ domain-containing protein 1	ABTB1_HUMAN 478 347
transcr_148861	Ankyrin repeat and BTB/POZ domain-containing protein 1	ABTB1_MOUSE 478 241
transcr_148861	Ankyrin repeat and BTB/POZ domain-containing protein 1	ABTB1_RAT 214 1
transcr_128657	Ankyrin repeat and BTB/POZ domain-containing protein 2	ABTB2_HUMAN 750 1025
transcr_108023	Ankyrin repeat and BTB/POZ domain-containing protein 2	ABTB2_MOUSE 919 1024
transcr_190725	Acetyl-CoA carboxylase 1	ACACA_RAT 2345 1190
transcr_190878	Acetyl-CoA carboxylase 1	ACACA_RAT 2345 1190
transcr_201198	Isobutyryl-CoA dehydrogenase, mitochondrial	ACAD8_HUMAN 415 11
transcr_194021	Isobutyryl-CoA dehydrogenase, mitochondrial	ACAD8_HUMAN 60 415
transcr_148282	Long-chain specific acyl-CoA dehydrogenase, mitochondrial	ACADL_PIG 290 10
transcr_149051	Long-chain specific acyl-CoA dehydrogenase, mitochondrial	ACADL_RAT 15 124
transcr_143578	Long-chain specific acyl-CoA dehydrogenase, mitochondrial	ACADL_RAT 329 15
transcr_115812	Long-chain specific acyl-CoA dehydrogenase, mitochondrial	ACADL_RAT 400 165
transcr_149051	Long-chain specific acyl-CoA dehydrogenase, mitochondrial	ACADL_RAT 428 126
transcr_138613	Long-chain specific acyl-CoA dehydrogenase, mitochondrial	ACADL_RAT 428 16
transcr_105807	Long-chain specific acyl-CoA dehydrogenase, mitochondrial	ACADL_RAT 428 285
transcr_148282	Long-chain specific acyl-CoA dehydrogenase, mitochondrial	ACADL_RAT 428 298
transcr_105167	Arf-GAP with coiled-coil, ANK repeat and PH domain-containing protein 1	ACAP1_HUMAN 632 446
transcr_121060	Arf-GAP with coiled-coil, ANK repeat and PH domain-containing protein 1	ACAP1_HUMAN 632 481
transcr_105167	Arf-GAP with coiled-coil, ANK repeat and PH domain-containing protein 2	ACAP2_CHICK 442 336
transcr_197735	Arf-GAP with coiled-coil, ANK repeat and PH domain-containing protein 2	ACAP2_CHICK 773 599
transcr_121060	Arf-GAP with coiled-coil, ANK repeat and PH domain-containing protein 2	ACAP2_HUMAN 442 303
transcr_178995	Arf-GAP with coiled-coil, ANK repeat and PH domain-containing protein 2	ACAP2_RABIT 547 1
transcr_197735	Arf-GAP with coiled-coil, ANK repeat and PH domain-containing protein 2	ACAP2_RABIT 547 1
transcr_168088	Arf-GAP with coiled-coil, ANK repeat and PH domain-containing protein 2	ACAP2_RABIT 746 1
transcr_178995	Arf-GAP with coiled-coil, ANK repeat and PH domain-containing protein 2	ACAP2_RABIT 746 597
transcr_194522	Arf-GAP with coiled-coil, ANK repeat and PH domain-containing protein 2	ACAP2_RABIT 771 1
transcr_195101	Arf-GAP with coiled-coil, ANK repeat and PH domain-containing protein 2	ACAP2_RABIT 771 1
transcr_190256	Arf-GAP with coiled-coil, ANK repeat and PH domain-containing protein 3	ACAP3_HUMAN 834 1
transcr_182452	Acetyl-coenzyme A transporter 1	ACATN_MOUSE 549 144
transcr_177276	Acyl-CoA-binding domain-containing protein 4	ACBD4_RAT 69 326
transcr_180643	Acyl-CoA-binding domain-containing protein 4	ACBD4_RAT 69 326
transcr_122825	Acyl-CoA-binding domain-containing protein 5	ACBD5_RAT 505 287
transcr_179033	Long-chain-fatty-acid--CoA ligase ACSBG1	ACBG1_RAT 568 415
transcr_179033	Long-chain-fatty-acid--CoA ligase ACSBG2	ACBG2_XENLA 726 604
transcr_152131	Acyl-CoA-binding domain-containing protein 4	ACBP4_ARATH 406 177
transcr_156679	Acyl-CoA-binding domain-containing protein 4	ACBP4_ARATH 406 177
transcr_166153	Acyl-CoA-binding domain-containing protein 4	ACBP4_ARATH 406 177
transcr_169097	Acyl-CoA-binding domain-containing protein 4	ACBP4_ARATH 406 177
transcr_169790	Acyl-CoA-binding domain-containing protein 4	ACBP4_ARATH 406 177
transcr_172169	Acyl-CoA-binding domain-containing protein 4	ACBP4_ARATH 406 177
transcr_141343	Acyl-CoA-binding domain-containing protein 4	ACBP4_ARATH 419 171
transcr_142324	Acyl-CoA-binding domain-containing protein 4	ACBP4_ARATH 419 171
transcr_199150	Acyl-CoA dehydrogenase family member 11	ACD11_CHICK 396 3
transcr_197580	Acyl-CoA dehydrogenase family member 11	ACD11_CHICK 740 3
transcr_197160	Acyl-CoA dehydrogenase family member 11	ACD11_CHICK 777 3
transcr_198473	Acyl-CoA dehydrogenase family member 11	ACD11_CHICK 777 3
transcr_198495	Acyl-CoA dehydrogenase family member 11	ACD11_CHICK 777 45
transcr_199150	Acyl-CoA dehydrogenase family member 11	ACD11_CHICK 777 473
transcr_155218	Short/branched chain specific acyl-CoA dehydrogenase, mitochondrial	ACDSB_HUMAN 51 270
transcr_136999	Short/branched chain specific acyl-CoA dehydrogenase, mitochondrial	ACDSB_HUMAN 51 432
transcr_143799	Short/branched chain specific acyl-CoA dehydrogenase, mitochondrial	ACDSB_RAT 432 206
transcr_155218	Short/branched chain specific acyl-CoA dehydrogenase, mitochondrial	ACDSB_RAT 432 290
transcr_174939	Angiotensin-converting enzyme	ACE_CHICK 771 1193
transcr_195833	Angiotensin-converting enzyme	ACE_CHICK 771 1193
transcr_156969	Acetylcholinesterase	ACES_MOUSE 577 474
transcr_131976	Acetylcholine receptor subunit alpha	ACHA_DANRE 456 1
transcr_130510	Acetylcholine receptor subunit alpha	ACHA_DANRE 64 456
transcr_148279	Neuronal acetylcholine receptor subunit alpha-2	ACHA2_CHICK 528 27
transcr_129343	Neuronal acetylcholine receptor subunit alpha-3	ACHA3_CARAU 512 406
transcr_158882	Neuronal acetylcholine receptor subunit alpha-5	ACHA5_CHICK 451 30
transcr_104736	Acetylcholine receptor subunit beta	ACHB_BOVIN 504 392
transcr_168947	Acetylcholine receptor subunit beta	ACHB_BOVIN 504 392
transcr_116939	Neuronal acetylcholine receptor subunit non-alpha-3	ACHN3_CARAU 320 1
transcr_153971	Neuronal acetylcholine receptor subunit non-alpha-3	ACHN3_CARAU 466 133
transcr_119722	Neuronal acetylcholine receptor subunit non-alpha-3	ACHN3_CARAU 466 307
transcr_120033	Neuronal acetylcholine receptor subunit non-alpha-3	ACHN3_CARAU 466 307
transcr_121661	Neuronal acetylcholine receptor subunit non-alpha-3	ACHN3_CARAU 466 307
transcr_125848	Neuronal acetylcholine receptor subunit non-alpha-3	ACHN3_CARAU 466 366
transcr_125869	Neuronal acetylcholine receptor subunit non-alpha-3	ACHN3_CARAU 466 366
transcr_126926	Neuronal acetylcholine receptor subunit non-alpha-3	ACHN3_CARAU 466 366
transcr_88647	Neuronal acetylcholine receptor subunit non-alpha-3	ACHN3_CARAU 466 366
transcr_202630	Apoptotic chromatin condensation inducer in the nucleus	ACINU_HUMAN 59 150
transcr_203465	Apoptotic chromatin condensation inducer in the nucleus	ACINU_HUMAN 59 150
transcr_202630	Apoptotic chromatin condensation inducer in the nucleus	ACINU_HUMAN 967 1236
transcr_203465	Apoptotic chromatin condensation inducer in the nucleus	ACINU_HUMAN 967 1236
transcr_175210	Apoptotic chromatin condensation inducer in the nucleus	ACINU_MOUSE 818 1238
transcr_180255	Apoptotic chromatin condensation inducer in the nucleus	ACINU_MOUSE 953 1238
transcr_137742	Activated CDC42 kinase 1	ACK1_BOVIN 206 1
transcr_138595	Activated CDC42 kinase 1	ACK1_BOVIN 206 1
transcr_141631	Activated CDC42 kinase 1	ACK1_BOVIN 206 1
transcr_176011	Activated CDC42 kinase 1	ACK1_BOVIN 206 1
transcr_180191	Activated CDC42 kinase 1	ACK1_BOVIN 419 1
transcr_146291	Activated CDC42 kinase 1	ACK1_BOVIN 505 1039
transcr_186204	Activated CDC42 kinase 1	ACK1_BOVIN 515 1039
transcr_178709	Activated CDC42 kinase 1	ACK1_MOUSE 150 1055
transcr_138595	Activated CDC42 kinase 1	ACK1_MOUSE 354 240
transcr_141631	Activated CDC42 kinase 1	ACK1_MOUSE 388 240
transcr_176011	Activated CDC42 kinase 1	ACK1_MOUSE 419 240
transcr_137742	Activated CDC42 kinase 1	ACK1_MOUSE 516 240
transcr_138595	Activated CDC42 kinase 1	ACK1_MOUSE 516 364
transcr_141631	Activated CDC42 kinase 1	ACK1_MOUSE 516 390
transcr_114545	Activated CDC42 kinase 1	ACK1_MOUSE 977 1045
transcr_130606	Atypical chemokine receptor 3	ACKR3_RAT 357 200
transcr_134526	Actin-like protein 6A	ACL6A_HUMAN 409 360
transcr_171939	Actin-like protein 6A	ACL6A_MOUSE 429 2
transcr_201127	Muscarinic acetylcholine receptor M2	ACM2_CHICK 466 3
transcr_193721	Muscarinic acetylcholine receptor M5	ACM5_RAT 528 120
transcr_200633	Muscarinic acetylcholine receptor M5	ACM5_RAT 528 120
transcr_200859	Muscarinic acetylcholine receptor M5	ACM5_RAT 528 120
transcr_152225	Acyl-coenzyme A thioesterase 10, mitochondrial	ACO10_MOUSE 422 316
transcr_108911	Acyl-coenzyme A thioesterase 11	ACO11_HUMAN 403 269
transcr_130356	Acyl-coenzyme A thioesterase 11	ACO11_HUMAN 450 38
transcr_100435	Acyl-coenzyme A thioesterase 11	ACO11_MOUSE 584 476
transcr_85211	Acyl-coenzyme A thioesterase 11	ACO11_MOUSE 584 506
transcr_151820	Acyl-coenzyme A thioesterase 11	ACO11_MOUSE 588 33
transcr_108493	Acyl-coenzyme A thioesterase 11	ACO11_MOUSE 588 386
transcr_115046	Acyl-coenzyme A thioesterase 11	ACO11_MOUSE 588 424
transcr_193868	Acyl-coenzyme A thioesterase 13	ACO13_MOUSE 140 1
transcr_193997	Acyl-coenzyme A thioesterase 13	ACO13_MOUSE 140 1
transcr_156065	Cytoplasmic aconitate hydratase	ACOC_MOUSE 889 504
transcr_145943	Cytoplasmic aconitate hydratase	ACOC_MOUSE 889 719
transcr_110249	Acyl-CoA desaturase	ACOD_CYPCA 261 13
transcr_160334	Acyl-CoA desaturase	ACOD_CYPCA 261 13
transcr_172932	Aconitate hydratase, mitochondrial	ACON_BOVIN 779 582
transcr_172932	Aconitate hydratase, mitochondrial	ACON_MOUSE 495 393
transcr_131512	Acyl-coenzyme A thioesterase 1	ACOT1_RAT 5 412
transcr_126842	Putative acyl-coenzyme A thioesterase 6	ACOT6_HUMAN 27 201
transcr_131326	Putative acyl-coenzyme A thioesterase 6	ACOT6_HUMAN 27 201
transcr_134057	Putative acyl-coenzyme A thioesterase 6	ACOT6_HUMAN 27 201
transcr_134057	Acyl-coenzyme A thioesterase 6	ACOT6_MOUSE 5 153
transcr_126842	Acyl-coenzyme A thioesterase 6	ACOT6_MOUSE 5 158
transcr_152225	Acyl-coenzyme A thioesterase 9, mitochondrial	ACOT9_MOUSE 308 115
transcr_170741	Peroxisomal acyl-coenzyme A oxidase 1	ACOX1_HUMAN 660 1
transcr_176553	Peroxisomal acyl-coenzyme A oxidase 1	ACOX1_PHACI 661 212
transcr_129418	Peroxisomal acyl-coenzyme A oxidase 3	ACOX3_HUMAN 700 551
transcr_166396	Acidic repeat-containing protein	ACRC_HUMAN 677 462
transcr_189685	Acetyl-coenzyme A synthetase 2-like, mitochondrial	ACS2L_HUMAN 685 468
transcr_177817	Acetyl-coenzyme A synthetase, cytoplasmic	ACSA_HUMAN 671 635
transcr_151540	Acetyl-coenzyme A synthetase, cytoplasmic	ACSA_HUMAN 696 27
transcr_177817	Acetyl-coenzyme A synthetase, cytoplasmic	ACSA_HUMAN 79 633
transcr_149893	Acetyl-coenzyme A synthetase, cytoplasmic	ACSA_HUMAN 79 696
transcr_89872	Acetyl-coenzyme A synthetase, cytoplasmic	ACSA_MOUSE 696 571
transcr_192400	Long-chain-fatty-acid--CoA ligase 1	ACSL1_CAVPO 655 309
transcr_189927	Long-chain-fatty-acid--CoA ligase 1	ACSL1_CAVPO 698 309
transcr_104708	Long-chain-fatty-acid--CoA ligase 1	ACSL1_CAVPO 698 576
transcr_108942	Long-chain-fatty-acid--CoA ligase 1	ACSL1_CAVPO 698 576
transcr_155370	Long-chain-fatty-acid--CoA ligase 1	ACSL1_HUMAN 694 287
transcr_162874	Long-chain-fatty-acid--CoA ligase 1	ACSL1_HUMAN 694 287
transcr_166100	Long-chain-fatty-acid--CoA ligase 1	ACSL1_HUMAN 694 287
transcr_167808	Long-chain-fatty-acid--CoA ligase 1	ACSL1_HUMAN 694 287
transcr_188923	Long-chain-fatty-acid--CoA ligase 1	ACSL1_HUMAN 698 325
transcr_192521	Long-chain-fatty-acid--CoA ligase 1	ACSL1_HUMAN 698 352
transcr_192593	Long-chain-fatty-acid--CoA ligase 1	ACSL1_HUMAN 698 352
transcr_166100	Long-chain-fatty-acid--CoA ligase 1	ACSL1_MOUSE 24 127
transcr_97641	Long-chain-fatty-acid--CoA ligase 1	ACSL1_MOUSE 24 213
transcr_98807	Long-chain-fatty-acid--CoA ligase 1	ACSL1_MOUSE 24 213
transcr_167808	Long-chain-fatty-acid--CoA ligase 1	ACSL1_MOUSE 263 24
transcr_162874	Long-chain-fatty-acid--CoA ligase 1	ACSL1_MOUSE 283 24
transcr_155370	Long-chain-fatty-acid--CoA ligase 5	ACSL5_MOUSE 266 157
transcr_166100	Long-chain-fatty-acid--CoA ligase 5	ACSL5_MOUSE 266 157
transcr_160918	Actin-1	ACT1_ABSGL 2 120
transcr_150698	Actin-1	ACT1_ABSGL 3 123
transcr_153265	Actin-1	ACT1_ABSGL 3 137
transcr_149984	Actin-1	ACT1_ABSGL 46 137
transcr_147208	Actin-1	ACT1_SORBI 375 306
transcr_140162	Actin, alpha sarcomeric/skeletal {ECO:0000250|UniProtKB:P04752}	ACT3_XENTR 138 1
transcr_147208	Actin, alpha sarcomeric/skeletal {ECO:0000250|UniProtKB:P04752}	ACT3_XENTR 154 1
transcr_160918	Actin, cytoplasmic 1	ACTB_OREMO 366 119
transcr_159725	Actin, cytoplasmic 1	ACTB_OREMO 375 1
transcr_149984	Actin, cytoplasmic 1	ACTB_OREMO 375 123
transcr_150698	Actin, cytoplasmic 1	ACTB_OREMO 375 123
transcr_153265	Actin, cytoplasmic 1	ACTB_OREMO 375 123
transcr_126686	Actin, alpha cardiac	ACTC_TAKRU 279 1
transcr_119120	Actin, alpha cardiac	ACTC_TAKRU 330 1
transcr_157805	Actin, alpha cardiac	ACTC_TAKRU 71 377
transcr_126474	Actin, muscle	ACTM_LYTPI 66 165
transcr_128138	Actin, muscle	ACTM_LYTPI 66 165
transcr_183691	Alpha-actinin-2	ACTN2_MOUSE 894 1
transcr_197447	Alpha-actinin-4	ACTN4_HUMAN 797 1
transcr_178949	Alpha-actinin-4	ACTN4_MOUSE 799 1
transcr_171187	Alpha-actinin-4	ACTN4_RAT 797 238
transcr_152833	Actin, alpha skeletal muscle	ACTS_CARAU 331 178
transcr_126474	Actin, alpha skeletal muscle	ACTS_OREMO 269 178
transcr_128138	Actin, alpha skeletal muscle	ACTS_OREMO 269 178
transcr_140162	Actin, alpha skeletal muscle	ACTS_ORYLA 362 178
transcr_126474	Actin, alpha skeletal muscle	ACTS_PLEWA 64 123
transcr_128138	Actin, alpha skeletal muscle	ACTS_PLEWA 64 123
transcr_147547	Beta-centractin	ACTY_MOUSE 376 181
transcr_140181	Beta-centractin	ACTY_MOUSE 48 362
transcr_149545	Beta-centractin	ACTY_MOUSE 48 376
transcr_138894	Activin receptor type-1B	ACV1B_HUMAN 505 219
transcr_147857	Activin receptor type-1	ACVR1_CHICK 211 14
transcr_161476	Activin receptor type-1	ACVR1_CHICK 211 14
transcr_192118	Activin receptor type-1	ACVR1_CHICK 501 108
transcr_192306	Activin receptor type-1	ACVR1_CHICK 501 108
transcr_192507	Activin receptor type-1	ACVR1_CHICK 501 108
transcr_191575	Activin receptor type-1	ACVR1_CHICK 501 26
transcr_192075	Activin receptor type-1	ACVR1_CHICK 501 26
transcr_192221	Activin receptor type-1	ACVR1_CHICK 501 26
transcr_192333	Activin receptor type-1	ACVR1_CHICK 501 26
transcr_192920	Activin receptor type-1	ACVR1_CHICK 501 26
transcr_192306	Activin receptor type-1	ACVR1_RAT 4 104
transcr_129930	Aminoacylase-1A	ACY1A_RAT 334 155
transcr_115349	Aminoacylase-1A	ACY1A_RAT 334 223
transcr_118091	Aminoacylase-1A	ACY1A_RAT 334 223
transcr_95005	Aminoacylase-1A	ACY1A_RAT 408 223
transcr_158006	N-acyl-aromatic-L-amino acid amidohydrolase (carboxylate-forming) B	ACY3B_DANRE 249 1
transcr_137026	N-acyl-aromatic-L-amino acid amidohydrolase (carboxylate-forming) B	ACY3B_DANRE 311 210
transcr_189105	Disintegrin and metalloproteinase domain-containing protein 10	ADA10_HUMAN 707 17
transcr_201367	Disintegrin and metalloproteinase domain-containing protein 11	ADA11_MOUSE 34 126
transcr_201897	Disintegrin and metalloproteinase domain-containing protein 11	ADA11_MOUSE 34 126
transcr_171494	Disintegrin and metalloproteinase domain-containing protein 11	ADA11_MOUSE 597 226
transcr_186641	Disintegrin and metalloproteinase domain-containing protein 11	ADA11_MOUSE 597 34
transcr_161583	Disintegrin and metalloproteinase domain-containing protein 11	ADA11_MOUSE 734 226
transcr_198659	Disintegrin and metalloproteinase domain-containing protein 11	ADA11_MOUSE 734 34
transcr_140473	Disintegrin and metalloproteinase domain-containing protein 11	ADA11_MOUSE 734 363
transcr_134293	Disintegrin and metalloproteinase domain-containing protein 11	ADA11_MOUSE 749 162
transcr_201897	Disintegrin and metalloproteinase domain-containing protein 11	ADA11_MOUSE 762 162
transcr_201367	Disintegrin and metalloproteinase domain-containing protein 11	ADA11_MOUSE 762 248
transcr_174118	Disintegrin and metalloproteinase domain-containing protein 11	ADA11_MOUSE 763 226
transcr_186993	Disintegrin and metalloproteinase domain-containing protein 11	ADA11_MOUSE 763 41
transcr_172403	Disintegrin and metalloproteinase domain-containing protein 11	ADA11_MOUSE 769 41
transcr_186641	Disintegrin and metalloproteinase domain-containing protein 11	ADA11_XENLA 413 275
transcr_171494	Disintegrin and metalloproteinase domain-containing protein 11	ADA11_XENLA 452 275
transcr_156259	Disintegrin and metalloproteinase domain-containing protein 12	ADA12_HUMAN 909 444
transcr_176703	Disintegrin and metalloproteinase domain-containing protein 12	ADA12_MOUSE 895 508
transcr_181745	Disintegrin and metalloproteinase domain-containing protein 17	ADA17_HUMAN 594 4
transcr_180103	Disintegrin and metalloproteinase domain-containing protein 17	ADA17_HUMAN 725 252
transcr_178611	Disintegrin and metalloproteinase domain-containing protein 17	ADA17_HUMAN 725 4
transcr_179013	Disintegrin and metalloproteinase domain-containing protein 17	ADA17_HUMAN 725 643
transcr_180073	Disintegrin and metalloproteinase domain-containing protein 17	ADA17_HUMAN 725 643
transcr_181745	Disintegrin and metalloproteinase domain-containing protein 17	ADA17_HUMAN 725 643
transcr_179731	Disintegrin and metalloproteinase domain-containing protein 17	ADA17_HUMAN 824 252
transcr_178111	Disintegrin and metalloproteinase domain-containing protein 17	ADA17_HUMAN 824 4
transcr_178731	Disintegrin and metalloproteinase domain-containing protein 17	ADA17_HUMAN 824 4
transcr_179403	Disintegrin and metalloproteinase domain-containing protein 17	ADA17_HUMAN 824 643
transcr_179697	Disintegrin and metalloproteinase domain-containing protein 17	ADA17_HUMAN 824 643
transcr_135318	Disintegrin and metalloproteinase domain-containing protein 17	ADA17_HUMAN 824 712
transcr_155041	Disintegrin and metalloproteinase domain-containing protein 17	ADA17_HUMAN 824 712
transcr_179731	Disintegrin and metalloproteinase domain-containing protein 17	ADA17_MOUSE 5 252
transcr_180103	Disintegrin and metalloproteinase domain-containing protein 17	ADA17_MOUSE 5 252
transcr_179013	Disintegrin and metalloproteinase domain-containing protein 17	ADA17_MOUSE 514 5
transcr_179403	Disintegrin and metalloproteinase domain-containing protein 17	ADA17_MOUSE 514 5
transcr_179697	Disintegrin and metalloproteinase domain-containing protein 17	ADA17_MOUSE 551 5
transcr_180073	Disintegrin and metalloproteinase domain-containing protein 17	ADA17_MOUSE 551 5
transcr_67470	Disintegrin and metalloproteinase domain-containing protein 19	ADA19_HUMAN 637 529
transcr_150343	Disintegrin and metalloproteinase domain-containing protein 19	ADA19_HUMAN 663 529
transcr_129923	Disintegrin and metalloproteinase domain-containing protein 19	ADA19_HUMAN 773 637
transcr_108990	Alpha-1B adrenergic receptor	ADA1B_CANFA 235 125
transcr_92373	Alpha-1B adrenergic receptor	ADA1B_MESAU 92 318
transcr_181872	Disintegrin and metalloproteinase domain-containing protein 22	ADA22_HUMAN 906 767
transcr_195622	Disintegrin and metalloproteinase domain-containing protein 22	ADA22_HUMAN 906 9
transcr_195820	Disintegrin and metalloproteinase domain-containing protein 23	ADA23_HUMAN 338 106
transcr_201370	Disintegrin and metalloproteinase domain-containing protein 23	ADA23_HUMAN 338 106
transcr_201712	Disintegrin and metalloproteinase domain-containing protein 23	ADA23_HUMAN 338 106
transcr_202380	Disintegrin and metalloproteinase domain-containing protein 23	ADA23_HUMAN 338 106
transcr_202674	Disintegrin and metalloproteinase domain-containing protein 23	ADA23_HUMAN 338 106
transcr_203047	Disintegrin and metalloproteinase domain-containing protein 23	ADA23_HUMAN 338 106
transcr_203047	Disintegrin and metalloproteinase domain-containing protein 23	ADA23_HUMAN 653 324
transcr_155804	Disintegrin and metalloproteinase domain-containing protein 23	ADA23_HUMAN 693 106
transcr_185110	Disintegrin and metalloproteinase domain-containing protein 23	ADA23_HUMAN 693 106
transcr_201712	Disintegrin and metalloproteinase domain-containing protein 23	ADA23_HUMAN 693 324
transcr_197571	Disintegrin and metalloproteinase domain-containing protein 23	ADA23_HUMAN 794 106
transcr_202674	Disintegrin and metalloproteinase domain-containing protein 23	ADA23_HUMAN 794 324
transcr_197377	Disintegrin and metalloproteinase domain-containing protein 23	ADA23_HUMAN 817 106
transcr_194564	Disintegrin and metalloproteinase domain-containing protein 23	ADA23_HUMAN 817 324
transcr_201370	Disintegrin and metalloproteinase domain-containing protein 23	ADA23_HUMAN 817 324
transcr_202380	Disintegrin and metalloproteinase domain-containing protein 23	ADA23_HUMAN 817 324
transcr_195820	Disintegrin and metalloproteinase domain-containing protein 23	ADA23_HUMAN 826 324
transcr_155804	Disintegrin and metalloproteinase domain-containing protein 23	ADA23_MOUSE 813 715
transcr_203047	Disintegrin and metalloproteinase domain-containing protein 23	ADA23_MOUSE 814 651
transcr_201712	Disintegrin and metalloproteinase domain-containing protein 23	ADA23_MOUSE 814 715
transcr_185110	Disintegrin and metalloproteinase domain-containing protein 23	ADA23_MOUSE 823 715
transcr_138801	Disintegrin and metalloproteinase domain-containing protein 28	ADA28_MACFA 639 425
transcr_191787	Alpha-2B adrenergic receptor	ADA2B_DANRE 510 18
transcr_132644	Arf-GAP with dual PH domain-containing protein 1	ADAP1_HUMAN 374 175
transcr_94211	Arf-GAP with dual PH domain-containing protein 1	ADAP1_HUMAN 6 245
transcr_105263	Arf-GAP with dual PH domain-containing protein 2	ADAP2_MOUSE 366 262
transcr_122561	Arf-GAP with dual PH domain-containing protein 2	ADAP2_RAT 365 1
transcr_153577	tRNA-specific adenosine deaminase 1	ADAT1_CHICK 502 342
transcr_156633	tRNA-specific adenosine deaminase 1	ADAT1_HUMAN 494 3
transcr_57115	tRNA-specific adenosine deaminase 2	ADAT2_DANRE 25 152
transcr_79510	tRNA-specific adenosine deaminase 2	ADAT2_DANRE 3 158
transcr_79510	tRNA-specific adenosine deaminase 2	ADAT2_HUMAN 177 153
transcr_109865	Probable inactive tRNA-specific adenosine deaminase-like protein 3	ADAT3_DANRE 81 333
transcr_48984	Beta-4C adrenergic receptor	ADB4C_MELGA 301 164
transcr_179912	Chaperone activity of bc1 complex-like, mitochondrial	ADCK3_DANRE 186 1
transcr_169356	Chaperone activity of bc1 complex-like, mitochondrial	ADCK3_DANRE 453 1
transcr_169356	Chaperone activity of bc1 complex-like, mitochondrial	ADCK3_DANRE 593 446
transcr_179912	Chaperone activity of bc1 complex-like, mitochondrial	ADCK3_DANRE 596 249
transcr_165324	Chaperone activity of bc1 complex-like, mitochondrial	ADCK3_DANRE 596 276
transcr_158388	Chaperone activity of bc1 complex-like, mitochondrial	ADCK3_DANRE 596 475
transcr_105071	AarF domain-containing protein kinase 4	ADCK4_DANRE 618 526
transcr_199613	Uncharacterized aarF domain-containing protein kinase 5	ADCK5_HUMAN 579 3
transcr_196409	Uncharacterized aarF domain-containing protein kinase 5	ADCK5_HUMAN 579 419
transcr_158320	Uncharacterized aarF domain-containing protein kinase 5	ADCK5_HUMAN 579 430
transcr_195327	Uncharacterized aarF domain-containing protein kinase 5	ADCK5_HUMAN 579 430
transcr_199801	Uncharacterized aarF domain-containing protein kinase 5	ADCK5_HUMAN 579 430
transcr_199801	Uncharacterized aarF domain-containing protein kinase 5	ADCK5_MOUSE 5 422
transcr_199037	Uncharacterized aarF domain-containing protein kinase 5	ADCK5_MOUSE 506 366
transcr_168209	Adenylate cyclase type 1	ADCY1_BOVIN 657 1110
transcr_172079	Adenylate cyclase type 1	ADCY1_BOVIN 739 1090
transcr_170789	Adenylate cyclase type 2	ADCY2_HUMAN 64 1000
transcr_101955	Adenylate cyclase type 2	ADCY2_HUMAN 797 1000
transcr_164631	Adenylate cyclase type 2	ADCY2_HUMAN 960 1057
transcr_164631	Adenylate cyclase type 2	ADCY2_HUMAN 969 64
transcr_194348	Adenylate cyclase type 2	ADCY2_MOUSE 275 1081
transcr_181250	Adenylate cyclase type 6	ADCY6_CANFA 1165 1035
transcr_180043	Adenylate cyclase type 6	ADCY6_CANFA 894 1165
transcr_181250	Adenylate cyclase type 6	ADCY6_HUMAN 219 1033
transcr_179323	Adenylate cyclase type 6	ADCY6_HUMAN 219 1166
transcr_202923	Adenylate cyclase type 9	ADCY9_CHICK 1289 1
transcr_203401	Adenylate cyclase type 9	ADCY9_CHICK 717 1
transcr_203401	Adenylate cyclase type 9	ADCY9_CHICK 720 1289
transcr_183672	Alpha-adducin	ADDA_HUMAN 556 1
transcr_142349	Alpha-adducin	ADDA_HUMAN 620 1
transcr_151538	Alpha-adducin	ADDA_HUMAN 621 1
transcr_156769	Alpha-adducin	ADDA_MOUSE 726 622
transcr_166084	Alpha-adducin	ADDA_MOUSE 726 622
transcr_141867	Gamma-adducin	ADDG_HUMAN 695 615
transcr_162436	Transcription factor Adf-1	ADF1_DROME 20 100
transcr_163808	Transcription factor Adf-1	ADF1_DROME 20 100
transcr_80135	Transcription factor Adf-1	ADF1_DROME 89 2
transcr_149866	Transcription factor Adf-1	ADF1_DROME 99 33
transcr_191149	Androglobin	ADGB_HUMAN 415 1447
transcr_193367	Androglobin	ADGB_HUMAN 415 1447
transcr_191149	Androglobin	ADGB_MOUSE 42 251
transcr_125520	Androglobin	ADGB_MOUSE 42 324
transcr_92800	Alcohol dehydrogenase class-3	ADHX_SPAAU 376 259
transcr_109390	Afadin- and alpha-actinin-binding protein	ADIP_MOUSE 361 25
transcr_173339	Afadin- and alpha-actinin-binding protein	ADIP_ORYLA 50 495
transcr_196079	Afadin- and alpha-actinin-binding protein	ADIP_ORYLA 545 50
transcr_96249	Adiponectin	ADIPO_HUMAN 28 176
transcr_113833	ADM2	ADM2_RAT 86 146
transcr_118558	ADM	ADML_BOVIN 187 1
transcr_145868	L-aminoadipate-semialdehyde dehydrogenase-phosphopantetheinyl transferase	ADPPT_XENLA 230 11
transcr_136698	L-aminoadipate-semialdehyde dehydrogenase-phosphopantetheinyl transferase	ADPPT_XENLA 299 11
transcr_141650	L-aminoadipate-semialdehyde dehydrogenase-phosphopantetheinyl transferase	ADPPT_XENLA 299 11
transcr_135890	L-aminoadipate-semialdehyde dehydrogenase-phosphopantetheinyl transferase	ADPPT_XENLA 302 226
transcr_155081	Adiponectin receptor protein 1	ADR1_MOUSE 375 1
transcr_128318	Adseverin	ADSV_CHICK 715 464
transcr_178247	ADP/ATP translocase 1	ADT1_BOVIN 29 193
transcr_181687	ADP/ATP translocase 1	ADT1_BOVIN 29 193
transcr_188840	ADP/ATP translocase 1	ADT1_BOVIN 29 193
transcr_189649	ADP/ATP translocase 1	ADT1_BOVIN 29 193
transcr_186052	ADP/ATP translocase 1	ADT1_BOVIN 297 19
transcr_178247	ADP/ATP translocase 1	ADT1_BOVIN 297 201
transcr_181687	ADP/ATP translocase 1	ADT1_BOVIN 297 201
transcr_188840	ADP/ATP translocase 1	ADT1_BOVIN 297 201
transcr_189649	ADP/ATP translocase 1	ADT1_BOVIN 297 201
transcr_174191	ADP/ATP translocase 1	ADT1_BOVIN 297 29
transcr_123344	ADP/ATP translocase 1	ADT1_BOVIN 34 297
transcr_123344	ADP/ATP translocase 1	ADT1_RABIT 251 225
transcr_182349	ADP/ATP translocase 1	ADT1_RABIT 298 29
transcr_174191	ADP/ATP translocase 1	ADT1_RABIT 70 34
transcr_182349	ADP/ATP translocase 1	ADT1_RABIT 70 34
transcr_169312	ADP/ATP translocase 2	ADT2_RAT 296 1
transcr_160562	ADP/ATP translocase 3	ADT3_BOVIN 62 106
transcr_163932	ADP/ATP translocase 3	ADT3_BOVIN 62 106
transcr_123086	Adrenodoxin, mitochondrial	ADX_CHICK 22 140
transcr_129190	Adrenodoxin, mitochondrial	ADX_CHICK 22 140
transcr_131720	Adrenodoxin, mitochondrial	ADX_CHICK 22 140
transcr_151295	Adipocyte enhancer-binding protein 1	AEBP1_HUMAN 485 1005
transcr_148027	Adipocyte enhancer-binding protein 1	AEBP1_HUMAN 680 1005
transcr_157712	Adipocyte enhancer-binding protein 1	AEBP1_HUMAN 742 431
transcr_159931	Adipocyte enhancer-binding protein 1	AEBP1_HUMAN 742 431
transcr_155244	Adipocyte enhancer-binding protein 1	AEBP1_HUMAN 742 464
transcr_150584	Adipocyte enhancer-binding protein 1	AEBP1_HUMAN 751 1005
transcr_155244	Adipocyte enhancer-binding protein 1	AEBP1_HUMAN 751 1005
transcr_157712	Adipocyte enhancer-binding protein 1	AEBP1_HUMAN 751 1005
transcr_102138	Adipocyte enhancer-binding protein 1	AEBP1_HUMAN 857 680
transcr_162631	Adipocyte enhancer-binding protein 1	AEBP1_HUMAN 857 751
transcr_162631	Adipocyte enhancer-binding protein 1	AEBP1_HUMAN 858 1005
transcr_150622	Adipocyte enhancer-binding protein 1	AEBP1_HUMAN 937 680
transcr_150622	Adipocyte enhancer-binding protein 1	AEBP1_HUMAN 969 1005
transcr_153153	Adipocyte enhancer-binding protein 1	AEBP1_HUMAN 969 1005
transcr_159931	Adipocyte enhancer-binding protein 1	AEBP1_HUMAN 969 1005
transcr_153153	Adipocyte enhancer-binding protein 1	AEBP1_RAT 929 743
transcr_159931	Adipocyte enhancer-binding protein 1	AEBP1_RAT 929 743
transcr_103059	Zinc finger protein AEBP2	AEBP2_DANRE 353 197
transcr_183427	Zinc finger protein AEBP2	AEBP2_DANRE 412 308
transcr_197453	Zinc finger protein AEBP2	AEBP2_DANRE 412 37
transcr_194385	Amino-terminal enhancer of split	AES_HUMAN 197 1
transcr_136214	Amino-terminal enhancer of split	AES_RAT 197 1
transcr_133030	Protein AF-17	AF17_HUMAN 846 547
transcr_186648	Protein AF-17	AF17_HUMAN 846 547
transcr_149816	AFG3-like protein 1	AFG31_MOUSE 775 123
transcr_149900	Type-4 ice-structuring protein LS-12	AFP4_MYOOC 128 1
transcr_179688	Aftiphilin	AFTIN_HUMAN 832 555
transcr_129221	Aftiphilin	AFTIN_HUMAN 927 555
transcr_151129	Alpha-galactosidase A	AGAL_HUMAN 417 18
transcr_195246	Arf-GAP with GTPase, ANK repeat and PH domain-containing protein 1	AGAP1_MOUSE 845 550
transcr_199943	Arf-GAP with GTPase, ANK repeat and PH domain-containing protein 1	AGAP1_MOUSE 845 684
transcr_130995	Arf-GAP with GTPase, ANK repeat and PH domain-containing protein 1	AGAP1_MOUSE 845 736
transcr_193003	Arf-GAP with GTPase, ANK repeat and PH domain-containing protein 2	AGAP2_HUMAN 269 1184
transcr_193712	Arf-GAP with GTPase, ANK repeat and PH domain-containing protein 2	AGAP2_HUMAN 269 1184
transcr_170397	Arf-GAP with GTPase, ANK repeat and PH domain-containing protein 2	AGAP2_HUMAN 831 1184
transcr_130995	Arf-GAP with GTPase, ANK repeat and PH domain-containing protein 2	AGAP2_RAT 853 1041
transcr_195246	Arf-GAP with GTPase, ANK repeat and PH domain-containing protein 2	AGAP2_RAT 865 264
transcr_199943	Arf-GAP with GTPase, ANK repeat and PH domain-containing protein 2	AGAP2_RAT 917 264
transcr_174850	Arf-GAP domain and FG repeat-containing protein 1	AGFG1_BOVIN 126 1
transcr_160723	Arf-GAP domain and FG repeat-containing protein 1	AGFG1_BOVIN 227 1
transcr_163068	Arf-GAP domain and FG repeat-containing protein 1	AGFG1_BOVIN 562 1
transcr_157327	Arf-GAP domain and FG repeat-containing protein 1	AGFG1_RAT 561 426
transcr_174850	Arf-GAP domain and FG repeat-containing protein 1	AGFG1_RAT 561 426
transcr_155977	Angiogenic factor with G patch and FHA domains 1	AGGF1_HUMAN 710 22
transcr_156636	Angiogenic factor with G patch and FHA domains 1	AGGF1_HUMAN 710 22
transcr_157849	Angiogenic factor with G patch and FHA domains 1	AGGF1_MOUSE 265 23
transcr_160203	Angiogenic factor with G patch and FHA domains 1	AGGF1_MOUSE 265 23
transcr_157849	Angiogenic factor with G patch and FHA domains 1	AGGF1_MOUSE 689 402
transcr_160203	Angiogenic factor with G patch and FHA domains 1	AGGF1_MOUSE 689 439
transcr_137095	Acylglycerol kinase, mitochondrial	AGK_DANRE 327 1
transcr_124875	Acylglycerol kinase, mitochondrial	AGK_DANRE 418 1
transcr_139233	Phosphoacetylglucosamine mutase {ECO:0000305}	AGM1_HUMAN 6 540
transcr_100925	Protein argonaute-1	AGO1_MOUSE 64 286
transcr_191640	Protein argonaute-3 {ECO:0000255|HAMAP-Rule:MF_03032}	AGO3_DANRE 860 425
transcr_175484	Protein argonaute-4 {ECO:0000255|HAMAP-Rule:MF_03033}	AGO4_HUMAN 861 429
transcr_97257	Anterior gradient protein 3 homolog	AGR3_MOUSE 8 165
transcr_157901	Agrin	AGRIN_CHICK 1755 1070
transcr_82612	Agouti-related protein	AGRP_BOVIN 128 1
transcr_109553	Type-2 angiotensin II receptor	AGTR2_MOUSE 361 271
transcr_163301	Jouberin	AHI1_HUMAN 383 323
transcr_128879	Jouberin	AHI1_MOUSE 957 898
transcr_166610	Jouberin	AHI1_RAT 840 187
transcr_163301	Jouberin	AHI1_RAT 840 255
transcr_191344	Neuroblast differentiation-associated protein AHNAK	AHNK_HUMAN 3315 2335
transcr_166222	Activator of 90 kDa heat shock protein ATPase homolog 1	AHSA1_HUMAN 338 1
transcr_168047	Activator of 90 kDa heat shock protein ATPase homolog 1	AHSA1_HUMAN 338 1
transcr_112335	Single-stranded DNA cytosine deaminase	AICDA_BOVIN 4 199
transcr_175700	Axin interactor, dorsalization-associated protein	AIDA_DANRE 303 1
transcr_171450	Axin interactor, dorsalization-associated protein	AIDA_DANRE 95 303
transcr_85215	Apoptosis-inducing factor 1, mitochondrial	AIFM1_HUMAN 14 128
transcr_147313	Apoptosis-inducing factor 1, mitochondrial	AIFM1_MOUSE 612 481
transcr_136927	Apoptosis-inducing factor 3	AIFM3_HUMAN 428 1
transcr_185513	Apoptosis-inducing factor 3	AIFM3_HUMAN 526 196
transcr_202893	Apoptosis-inducing factor 3	AIFM3_HUMAN 586 1
transcr_201853	Apoptosis-inducing factor 3	AIFM3_HUMAN 586 225
transcr_187724	Apoptosis-inducing factor 3	AIFM3_HUMAN 600 147
transcr_200837	Apoptosis-inducing factor 3	AIFM3_HUMAN 605 1
transcr_201153	Apoptosis-inducing factor 3	AIFM3_HUMAN 605 1
transcr_188906	Apoptosis-inducing factor 3	AIFM3_HUMAN 65 493
transcr_185526	Apoptosis-inducing factor 3	AIFM3_HUMAN 65 526
transcr_188376	Apoptosis-inducing factor 3	AIFM3_HUMAN 65 526
transcr_188542	Apoptosis-inducing factor 3	AIFM3_HUMAN 65 526
transcr_115504	Androgen-induced gene 1 protein	AIG1_MOUSE 228 1
transcr_99616	Androgen-induced gene 1 protein	AIG1_MOUSE 228 129
transcr_179246	Absent in melanoma 1 protein	AIM1_HUMAN 1721 1396
transcr_190667	Aminoacyl tRNA synthase complex-interacting multifunctional protein 1	AIMP1_HUMAN 258 17
transcr_166724	Aminoacyl tRNA synthase complex-interacting multifunctional protein 1	AIMP1_MOUSE 310 17
transcr_163514	Alpha-internexin	AINX_HUMAN 486 1
transcr_142187	LIM domain-containing protein ajuba	AJUBA_RAT 363 168
transcr_162551	A-kinase anchor protein 17A	AK17A_HUMAN 445 137
transcr_158911	A-kinase anchor protein 17A	AK17A_HUMAN 445 4
transcr_162551	A-kinase anchor protein 17A	AK17A_HUMAN 5 120
transcr_133243	Aldo-keto reductase family 1 member B10	AK1BA_HUMAN 273 1
transcr_148862	Aldo-keto reductase family 1 member B10	AK1BA_HUMAN 299 1
transcr_147579	Aldo-keto reductase family 1 member B10	AK1BA_HUMAN 316 1
transcr_98738	3-oxo-5-beta-steroid 4-dehydrogenase	AK1D1_HUMAN 326 1
transcr_43756	A-kinase anchor protein 10, mitochondrial	AKA10_MOUSE 417 326
transcr_117839	A-kinase anchor protein 10, mitochondrial	AKA10_MOUSE 662 492
transcr_198597	A-kinase anchor protein 12	AKA12_MOUSE 911 475
transcr_199129	A-kinase anchor protein 12	AKA12_MOUSE 911 475
transcr_166320	A-kinase anchor protein 2	AKAP2_HUMAN 859 626
transcr_178094	A-kinase anchor protein 2	AKAP2_MOUSE 893 677
transcr_178902	A-kinase anchor protein 2	AKAP2_MOUSE 893 677
transcr_150788	A-kinase anchor protein 9	AKAP9_HUMAN 3028 2697
transcr_198596	A-kinase anchor protein 9	AKAP9_HUMAN 3911 2702
transcr_162662	Ankyrin repeat and IBR domain-containing protein 1	AKIB1_DANRE 684 523
transcr_144375	Ankyrin repeat and IBR domain-containing protein 1	AKIB1_DANRE 723 1
transcr_186470	Ankyrin repeat and IBR domain-containing protein 1	AKIB1_HUMAN 689 1089
transcr_162662	Ankyrin repeat and IBR domain-containing protein 1	AKIB1_HUMAN 808 689
transcr_192786	Ankyrin repeat and IBR domain-containing protein 1	AKIB1_HUMAN 843 1089
transcr_123557	Akirin-2	AKIR2_HUMAN 203 1
transcr_193076	AT-hook-containing transcription factor	AKNA_HUMAN 944 323
transcr_193167	AT-hook-containing transcription factor	AKNA_HUMAN 944 323
transcr_195796	AT-hook-containing transcription factor	AKNA_HUMAN 944 323
transcr_196095	AT-hook-containing transcription factor	AKNA_HUMAN 944 323
transcr_192090	A-kinase anchor protein 13	AKP13_HUMAN 1603 1515
transcr_112908	A-kinase anchor protein 13	AKP13_HUMAN 2000 1518
transcr_151048	A-kinase anchor protein 13	AKP13_HUMAN 2392 1518
transcr_177369	A-kinase anchor protein 13	AKP13_HUMAN 2670 2456
transcr_192090	A-kinase anchor protein 13	AKP13_HUMAN 2675 1801
transcr_170465	A-kinase anchor protein 8-like	AKP8L_HUMAN 30 235
transcr_160630	A-kinase anchor protein 8-like	AKP8L_HUMAN 550 30
transcr_170465	A-kinase anchor protein 8-like	AKP8L_HUMAN 550 356
transcr_179475	A-kinase anchor protein 8-like	AKP8L_HUMAN 584 356
transcr_89499	A-kinase anchor protein 8-like	AKP8L_HUMAN 584 366
transcr_159366	RAC-alpha serine/threonine-protein kinase	AKT1_RAT 480 281
transcr_168050	RAC-beta serine/threonine-protein kinase	AKT2_HUMAN 481 1
transcr_168274	RAC-beta serine/threonine-protein kinase	AKT2_HUMAN 481 1
transcr_171393	RAC-gamma serine/threonine-protein kinase	AKT3_HUMAN 479 339
transcr_134573	Fatty aldehyde dehydrogenase	AL3A2_HUMAN 456 118
transcr_178376	Aldehyde dehydrogenase family 3 member B1	AL3B1_HUMAN 464 331
transcr_122519	Aldehyde dehydrogenase family 8 member A1	AL8A1_DANRE 487 373
transcr_103627	Alanine aminotransferase 1	ALAT1_BOVIN 496 320
transcr_102311	Alanine aminotransferase 1	ALAT1_BOVIN 496 338
transcr_104096	Alanine aminotransferase 1	ALAT1_BOVIN 496 338
transcr_102311	Alanine aminotransferase 1	ALAT1_HUMAN 249 122
transcr_104096	Alanine aminotransferase 1	ALAT1_HUMAN 249 122
transcr_184998	Alanine aminotransferase 2-like	ALAT2_DANRE 481 43
transcr_183689	Alanine aminotransferase 2-like	ALAT2_DANRE 64 482
transcr_184745	Alanine aminotransferase 2-like	ALAT2_DANRE 64 498
transcr_184888	Alanine aminotransferase 2-like	ALAT2_DANRE 64 549
transcr_158117	Alanine aminotransferase 2-like	ALAT2_DANRE 66 430
transcr_122240	Alanine aminotransferase 2	ALAT2_XENLA 536 291
transcr_112485	Alanine aminotransferase 2	ALAT2_XENLA 536 371
transcr_133335	Alanine aminotransferase 2	ALAT2_XENTR 519 117
transcr_146652	Fructose-bisphosphate aldolase C-B	ALDCB_DANRE 363 1
transcr_150357	Fructose-bisphosphate aldolase C-B	ALDCB_DANRE 363 1
transcr_171028	Fructose-bisphosphate aldolase A {ECO:0000303|PubMed:23786287}	ALDOA_SALSA 208 104
transcr_127069	Fructose-bisphosphate aldolase C	ALDOC_MOUSE 363 1
transcr_131763	Chitobiosyldiphosphodolichol beta-mannosyltransferase	ALG1_HUMAN 373 301
transcr_169644	Chitobiosyldiphosphodolichol beta-mannosyltransferase	ALG1_HUMAN 373 301
transcr_169276	Chitobiosyldiphosphodolichol beta-mannosyltransferase	ALG1_HUMAN 373 331
transcr_176841	Chitobiosyldiphosphodolichol beta-mannosyltransferase	ALG1_HUMAN 422 331
transcr_167230	Chitobiosyldiphosphodolichol beta-mannosyltransferase	ALG1_HUMAN 461 331
transcr_177856	Chitobiosyldiphosphodolichol beta-mannosyltransferase	ALG1_HUMAN 461 331
transcr_167230	Chitobiosyldiphosphodolichol beta-mannosyltransferase	ALG1_PONAB 210 122
transcr_169276	Chitobiosyldiphosphodolichol beta-mannosyltransferase	ALG1_PONAB 210 122
transcr_171062	Chitobiosyldiphosphodolichol beta-mannosyltransferase	ALG1_PONAB 210 122
transcr_176841	Chitobiosyldiphosphodolichol beta-mannosyltransferase	ALG1_PONAB 210 122
transcr_177856	Chitobiosyldiphosphodolichol beta-mannosyltransferase	ALG1_PONAB 210 122
transcr_199461	Dol-P-Man:Man(7)GlcNAc(2)-PP-Dol alpha-1,6-mannosyltransferase	ALG12_HUMAN 483 164
transcr_199461	Dol-P-Man:Man(7)GlcNAc(2)-PP-Dol alpha-1,6-mannosyltransferase	ALG12_MOUSE 161 13
transcr_199213	Dol-P-Man:Man(7)GlcNAc(2)-PP-Dol alpha-1,6-mannosyltransferase	ALG12_MOUSE 481 13
transcr_167964	Dol-P-Man:Man(5)GlcNAc(2)-PP-Dol alpha-1,3-mannosyltransferase	ALG3_MOUSE 348 2
transcr_157958	Dol-P-Man:Man(5)GlcNAc(2)-PP-Dol alpha-1,3-mannosyltransferase	ALG3_MOUSE 424 2
transcr_133745	Dolichyl-phosphate beta-glucosyltransferase	ALG5_HUMAN 324 25
transcr_102353	Dolichyl pyrophosphate Man9GlcNAc2 alpha-1,3-glucosyltransferase	ALG6_CHICK 505 443
transcr_161749	Alpha-1,2-mannosyltransferase ALG9	ALG9_HUMAN 4 339
transcr_162398	Alpha-1,2-mannosyltransferase ALG9	ALG9_HUMAN 611 197
transcr_161749	Alpha-1,2-mannosyltransferase ALG9	ALG9_HUMAN 611 354
transcr_162398	Alpha-1,2-mannosyltransferase ALG9	ALG9_MOUSE 233 1
transcr_68256	ALK tyrosine kinase receptor	ALK_HUMAN 970 1120
transcr_143514	Alpha-ketoglutarate-dependent dioxygenase alkB homolog 4	ALKB4_HUMAN 5 302
transcr_176722	Alpha-ketoglutarate-dependent dioxygenase alkB homolog 6	ALKB6_DANRE 234 10
transcr_177173	Alpha-ketoglutarate-dependent dioxygenase alkB homolog 6	ALKB6_DANRE 234 10
transcr_143692	Alpha-ketoglutarate-dependent dioxygenase alkB homolog 7, mitochondrial	ALKB7_HUMAN 206 20
transcr_195063	Alstrom syndrome protein 1	ALMS1_HUMAN 4166 3568
transcr_195678	Alpha-protein kinase 2	ALPK2_HUMAN 2011 1786
transcr_195102	Alpha-protein kinase 2	ALPK2_MOUSE 2142 1748
transcr_182384	Alpha-protein kinase 2	ALPK2_MOUSE 2142 1893
transcr_134853	Alpha-protein kinase 2	ALPK2_MOUSE 2142 2024
transcr_195678	Alpha-protein kinase 2	ALPK2_MOUSE 2142 2024
transcr_199465	Alpha-protein kinase 3	ALPK3_HUMAN 1697 1348
transcr_197701	Alpha-protein kinase 3	ALPK3_HUMAN 1884 1348
transcr_199236	Alpha-protein kinase 3	ALPK3_HUMAN 1884 1348
transcr_199465	Alpha-protein kinase 3	ALPK3_HUMAN 1884 1749
transcr_182384	Alpha-protein kinase 3	ALPK3_MOUSE 1345 1249
transcr_199504	Alpha-protein kinase 3	ALPK3_MOUSE 1643 1126
transcr_184967	APC membrane recruitment protein 1	AMER1_DANRE 98 794
transcr_185400	APC membrane recruitment protein 2	AMER2_DANRE 325 1
transcr_151641	APC membrane recruitment protein 2	AMER2_DANRE 651 1
transcr_175088	E3 ubiquitin-protein ligase AMFR	AMFR_MOUSE 638 1
transcr_175553	E3 ubiquitin-protein ligase AMFR	AMFR_MOUSE 638 1
transcr_161208	E3 ubiquitin-protein ligase AMFR	AMFR_MOUSE 638 264
transcr_161985	E3 ubiquitin-protein ligase AMFR	AMFR_MOUSE 638 264
transcr_166163	E3 ubiquitin-protein ligase AMFR	AMFR_MOUSE 638 264
transcr_166840	E3 ubiquitin-protein ligase AMFR	AMFR_MOUSE 638 264
transcr_144353	E3 ubiquitin-protein ligase AMFR	AMFR_MOUSE 638 467
transcr_145042	E3 ubiquitin-protein ligase AMFR	AMFR_MOUSE 638 467
transcr_195395	Amphoterin-induced protein 1	AMGO1_HUMAN 493 26
transcr_185561	Amphoterin-induced protein 1	AMGO1_HUMAN 493 34
transcr_189253	AMP deaminase 1	AMPD1_HUMAN 43 175
transcr_180851	AMP deaminase 1	AMPD1_HUMAN 43 181
transcr_200899	AMP deaminase 1	AMPD1_HUMAN 50 476
transcr_190466	AMP deaminase 1	AMPD1_HUMAN 504 36
transcr_180942	AMP deaminase 1	AMPD1_HUMAN 504 43
transcr_200109	AMP deaminase 1	AMPD1_HUMAN 617 43
transcr_201259	AMP deaminase 1	AMPD1_HUMAN 617 44
transcr_180851	AMP deaminase 1	AMPD1_HUMAN 691 163
transcr_170273	AMP deaminase 1	AMPD1_HUMAN 691 50
transcr_172174	AMP deaminase 1	AMPD1_HUMAN 775 43
transcr_181974	AMP deaminase 1	AMPD1_HUMAN 778 43
transcr_200145	AMP deaminase 1	AMPD1_HUMAN 778 43
transcr_180942	AMP deaminase 1	AMPD1_HUMAN 778 511
transcr_189253	AMP deaminase 1	AMPD1_HUMAN 778 511
transcr_190466	AMP deaminase 1	AMPD1_HUMAN 778 511
transcr_189253	AMP deaminase 1	AMPD1_MOUSE 469 128
transcr_168836	AMP deaminase 1	AMPD1_MOUSE 743 3
transcr_200899	AMP deaminase 1	AMPD1_RAT 517 444
transcr_200109	AMP deaminase 1	AMPD1_RAT 745 587
transcr_201259	AMP deaminase 1	AMPD1_RAT 745 587
transcr_145452	AMP deaminase 2	AMPD2_MOUSE 38 257
transcr_145452	AMP deaminase 2	AMPD2_MOUSE 497 264
transcr_165127	AMP deaminase 3	AMPD3_HUMAN 174 1
transcr_174375	AMP deaminase 3	AMPD3_HUMAN 764 13
transcr_176070	AMP deaminase 3	AMPD3_HUMAN 764 3
transcr_171853	AMP deaminase 3	AMPD3_HUMAN 764 7
transcr_173192	AMP deaminase 3	AMPD3_HUMAN 764 7
transcr_177367	AMP deaminase 3	AMPD3_HUMAN 764 7
transcr_155125	AMP deaminase 3	AMPD3_MOUSE 763 287
transcr_165127	AMP deaminase 3	AMPD3_RAT 758 195
transcr_147403	Cytosol aminopeptidase	AMPL_XENTR 285 1
transcr_145313	Cytosol aminopeptidase	AMPL_XENTR 516 1
transcr_147680	Cytosol aminopeptidase	AMPL_XENTR 516 201
transcr_147403	Cytosol aminopeptidase	AMPL_XENTR 516 297
transcr_120107	Aminopeptidase O	AMPO_HUMAN 819 744
transcr_86838	Activating molecule in BECN1-regulated autophagy protein 1	AMRA1_HUMAN 32 206
transcr_132340	Ankyrin repeat domain-containing protein 13B	AN13B_HUMAN 367 116
transcr_144095	Ankyrin repeat domain-containing protein 13B	AN13B_HUMAN 548 116
transcr_170054	Ankyrin repeat domain-containing protein 13D	AN13D_MOUSE 604 358
transcr_119520	Ankyrin repeat domain-containing protein 13D	AN13D_MOUSE 604 384
transcr_170054	Ankyrin repeat domain-containing protein 13D	AN13D_MOUSE 8 358
transcr_168603	Ankyrin repeat domain-containing protein 13D	AN13D_MOUSE 8 604
transcr_105702	Acidic leucine-rich nuclear phosphoprotein 32 family member A	AN32A_BOVIN 17 167
transcr_109535	Acidic leucine-rich nuclear phosphoprotein 32 family member A	AN32A_DANRE 188 1
transcr_116782	Acidic leucine-rich nuclear phosphoprotein 32 family member A	AN32A_DANRE 188 1
transcr_119267	Acidic leucine-rich nuclear phosphoprotein 32 family member B	AN32B_BOVIN 261 1
transcr_121496	Ankyrin repeat domain-containing protein 34B	AN34B_XENLA 92 511
transcr_184253	Ankyrin repeat domain-containing protein 34C	AN34C_MOUSE 531 2
transcr_189205	Ankyrin repeat domain-containing protein 34C	AN34C_MOUSE 531 2
transcr_196183	Ankyrin repeat domain-containing protein 34C	AN34C_MOUSE 531 2
transcr_128654	Anaphase-promoting complex subunit 2	ANC2_MOUSE 836 647
transcr_183633	Abscission/NoCut checkpoint regulator	ANCHR_MOUSE 380 1
transcr_126133	Androgen receptor	ANDR_EULFC 882 699
transcr_119735	Androgen receptor	ANDR_EULFC 882 740
transcr_157821	Protein angel homolog 1 {ECO:0000312|RGD:1306238}	ANGE1_RAT 666 172
transcr_175080	Protein angel homolog 2	ANGE2_DANRE 563 167
transcr_156190	Angiopoietin-related protein 1	ANGL1_HUMAN 491 1
transcr_118763	Angiopoietin-related protein 2	ANGL2_MOUSE 493 168
transcr_74509	Angiopoietin-related protein 2	ANGL2_MOUSE 493 425
transcr_156329	Angiopoietin-related protein 2	ANGL2_MOUSE 5 493
transcr_155384	Angiopoietin-related protein 3	ANGL3_MOUSE 452 32
transcr_126656	Angiopoietin-related protein 4	ANGL4_BOVIN 185 11
transcr_110424	Angiopoietin-related protein 4	ANGL4_BOVIN 36 206
transcr_115106	Angiopoietin-related protein 7	ANGL7_HUMAN 344 164
transcr_109994	Angiopoietin-related protein 7	ANGL7_HUMAN 70 344
transcr_147571	Angiopoietin-2	ANGP2_PIG 496 31
transcr_178454	Angiotensinogen	ANGT_CALJA 287 175
transcr_178454	Angiotensinogen	ANGT_RAT 152 12
transcr_199564	Ankyrin-1	ANK1_HUMAN 1872 1796
transcr_198488	Ankyrin-1	ANK1_HUMAN 2 1872
transcr_199757	Ankyrin-1	ANK1_HUMAN 9 1699
transcr_203058	Ankyrin-1	ANK1_HUMAN 9 1872
transcr_202022	Ankyrin-1	ANK1_HUMAN 918 1513
transcr_197888	Ankyrin-1	ANK1_MOUSE 1672 1523
transcr_199757	Ankyrin-1	ANK1_MOUSE 1809 1780
transcr_174272	Ankyrin-1	ANK1_MOUSE 816 1808
transcr_163000	Ankyrin-2 {ECO:0000250|UniProtKB:Q01484}	ANK2_MOUSE 3856 3791
transcr_201674	Ankyrin-2 {ECO:0000250|UniProtKB:Q01484}	ANK2_MOUSE 3894 3791
transcr_201791	Ankyrin-2 {ECO:0000250|UniProtKB:Q01484}	ANK2_MOUSE 3894 3804
transcr_199779	Ankyrin-2 {ECO:0000250|UniProtKB:Q01484}	ANK2_MOUSE 3894 3811
transcr_200895	Ankyrin-2 {ECO:0000250|UniProtKB:Q01484}	ANK2_MOUSE 3894 3811
transcr_201887	Ankyrin-2 {ECO:0000250|UniProtKB:Q01484}	ANK2_MOUSE 3894 3811
transcr_202150	Ankyrin-2 {ECO:0000250|UniProtKB:Q01484}	ANK2_MOUSE 3894 3811
transcr_202269	Ankyrin-2 {ECO:0000250|UniProtKB:Q01484}	ANK2_MOUSE 3894 3811
transcr_202468	Ankyrin-2 {ECO:0000250|UniProtKB:Q01484}	ANK2_MOUSE 3894 3811
transcr_202758	Ankyrin-2 {ECO:0000250|UniProtKB:Q01484}	ANK2_MOUSE 3894 3811
transcr_202900	Ankyrin-2 {ECO:0000250|UniProtKB:Q01484}	ANK2_MOUSE 3894 3811
transcr_203166	Ankyrin-2 {ECO:0000250|UniProtKB:Q01484}	ANK2_MOUSE 3894 3811
transcr_203253	Ankyrin-2 {ECO:0000250|UniProtKB:Q01484}	ANK2_MOUSE 3894 3811
transcr_199835	Ankyrin-2 {ECO:0000250|UniProtKB:Q01484}	ANK2_MOUSE 3894 3815
transcr_201515	Ankyrin-2 {ECO:0000250|UniProtKB:Q01484}	ANK2_MOUSE 3894 3815
transcr_201975	Ankyrin-2 {ECO:0000250|UniProtKB:Q01484}	ANK2_MOUSE 3894 3815
transcr_163000	Ankyrin-2 {ECO:0000250|UniProtKB:Q01484}	ANK2_MOUSE 3894 3837
transcr_201639	Ankyrin-2 {ECO:0000250|UniProtKB:Q01484}	ANK2_MOUSE 3894 3837
transcr_167905	Ankyrin-3	ANK3_HUMAN 4260 4082
transcr_175758	Ankyrin-3	ANK3_HUMAN 4260 4082
transcr_202840	Ankyrin-3	ANK3_HUMAN 982 2783
transcr_197564	Ankyrin-3	ANK3_MOUSE 1839 1683
transcr_201089	Ankyrin-3	ANK3_MOUSE 1839 1683
transcr_201298	Ankyrin-3	ANK3_MOUSE 1839 1683
transcr_201387	Ankyrin-3	ANK3_MOUSE 1839 1683
transcr_201579	Ankyrin-3	ANK3_MOUSE 1839 1683
transcr_144519	Ankyrin repeat and EF-hand domain-containing protein 1	ANKE1_MOUSE 668 3
transcr_143176	Progressive ankylosis protein homolog B	ANKHB_DANRE 487 392
transcr_168609	Progressive ankylosis protein homolog B	ANKHB_DANRE 487 392
transcr_155438	Ankyrin repeat and LEM domain-containing protein 1	ANKL1_HUMAN 612 361
transcr_130529	Ankyrin repeat and LEM domain-containing protein 1	ANKL1_HUMAN 612 471
transcr_152281	Ankyrin repeat domain-containing protein 1	ANKR1_RABIT 308 1
transcr_129449	Ankyrin repeat and SAM domain-containing protein 3	ANKS3_HUMAN 59 265
transcr_121115	Ankyrin repeat and SAM domain-containing protein 3	ANKS3_MOUSE 580 308
transcr_129449	Ankyrin repeat and SAM domain-containing protein 3	ANKS3_MOUSE 580 308
transcr_182903	Ankyrin repeat and SAM domain-containing protein 6	ANKS6_DANRE 733 571
transcr_182903	Ankyrin repeat and SAM domain-containing protein 6	ANKS6_HUMAN 705 5
transcr_165789	Ankyrin repeat and zinc finger domain-containing protein 1	ANKZ1_BOVIN 720 422
transcr_178145	Ankyrin repeat and zinc finger domain-containing protein 1	ANKZ1_HUMAN 724 15
transcr_188212	Ankyrin repeat and zinc finger domain-containing protein 1	ANKZ1_HUMAN 724 15
transcr_188623	Ankyrin repeat and zinc finger domain-containing protein 1	ANKZ1_HUMAN 724 15
transcr_189506	Ankyrin repeat and zinc finger domain-containing protein 1	ANKZ1_HUMAN 724 15
transcr_189844	Ankyrin repeat and zinc finger domain-containing protein 1	ANKZ1_HUMAN 724 15
transcr_121545	Actin-binding protein anillin	ANLN_XENLA 984 1104
transcr_117826	Protein arginine N-methyltransferase 1-B {ECO:0000303|PubMed:16214893}	ANM1B_XENLA 351 204
transcr_184749	Protein arginine N-methyltransferase 7	ANM7_DANRE 681 466
transcr_131517	Protein arginine N-methyltransferase 8-B	ANM8B_DANRE 112 1
transcr_149229	Protein arginine N-methyltransferase 8-B	ANM8B_DANRE 419 1
transcr_151917	Protein arginine N-methyltransferase 8-B	ANM8B_DANRE 419 1
transcr_160060	Anoctamin-1	ANO1_HUMAN 684 550
transcr_160060	Anoctamin-1	ANO1_HUMAN 898 698
transcr_165484	Anoctamin-10	ANO10_MOUSE 593 312
transcr_188839	Anoctamin-5	ANO5_HUMAN 58 444
transcr_190476	Anoctamin-5	ANO5_HUMAN 58 490
transcr_190600	Anoctamin-5	ANO5_HUMAN 8 444
transcr_188839	Anoctamin-5	ANO5_HUMAN 893 460
transcr_190600	Anoctamin-5	ANO5_HUMAN 893 460
transcr_190476	Anoctamin-5	ANO5_HUMAN 893 497
transcr_186291	Anoctamin-5	ANO5_HUMAN 893 58
transcr_186705	Anoctamin-5	ANO5_HUMAN 893 58
transcr_115434	Anoctamin-7	ANO7_RAT 803 649
transcr_199698	Anoctamin-8	ANO8_HUMAN 513 32
transcr_199698	Anoctamin-8	ANO8_HUMAN 738 1099
transcr_128761	Anoctamin-8	ANO8_HUMAN 965 469
transcr_189898	Anoctamin-8	ANO8_HUMAN 976 1057
transcr_133905	Anoctamin-9	ANO9_HUMAN 404 33
transcr_130956	Anoctamin-9	ANO9_HUMAN 409 33
transcr_141727	Anoctamin-9	ANO9_HUMAN 710 425
transcr_132801	Anoctamin-9 {ECO:0000250|UniProtKB:A1A5B4}	ANO9_MOUSE 701 469
transcr_148917	Atrial natriuretic peptide receptor 1	ANPRA_HUMAN 854 624
transcr_120411	Atrial natriuretic peptide receptor 2	ANPRB_ANGJA 917 1043
transcr_120414	Atrial natriuretic peptide receptor 2	ANPRB_ANGJA 917 1043
transcr_148917	Atrial natriuretic peptide receptor 2	ANPRB_ANGJA 917 1043
transcr_157916	Ankyrin repeat domain-containing protein 10	ANR10_CHICK 247 150
transcr_189051	Ankyrin repeat domain-containing protein 10	ANR10_CHICK 247 150
transcr_192211	Ankyrin repeat domain-containing protein 10	ANR10_CHICK 247 150
transcr_196762	Ankyrin repeat domain-containing protein 10	ANR10_CHICK 247 150
transcr_202555	Ankyrin repeat domain-containing protein 10	ANR10_CHICK 247 150
transcr_170308	Ankyrin repeat domain-containing protein 10	ANR10_CHICK 3 147
transcr_109859	Ankyrin repeat domain-containing protein 10	ANR10_CHICK 3 149
transcr_157916	Ankyrin repeat domain-containing protein 10	ANR10_CHICK 3 149
transcr_189051	Ankyrin repeat domain-containing protein 10	ANR10_CHICK 3 149
transcr_128829	Ankyrin repeat domain-containing protein 10	ANR10_CHICK 3 247
transcr_184320	Ankyrin repeat domain-containing protein 10	ANR10_CHICK 72 414
transcr_173527	Ankyrin repeat domain-containing protein 10	ANR10_MOUSE 415 326
transcr_183170	Ankyrin repeat domain-containing protein 10	ANR10_MOUSE 415 326
transcr_184880	Ankyrin repeat domain-containing protein 10	ANR10_MOUSE 415 326
transcr_146222	Ankyrin repeat domain-containing protein 22	ANR22_HUMAN 5 190
transcr_133666	Ankyrin repeat domain-containing protein 26	ANR26_HUMAN 1651 1362
transcr_175357	Ankyrin repeat domain-containing protein 26	ANR26_HUMAN 681 1317
transcr_193919	Ankyrin repeat domain-containing protein 27	ANR27_HUMAN 895 163
transcr_109087	Ankyrin repeat domain-containing protein 29	ANR29_DANRE 30 154
transcr_113855	Ankyrin repeat domain-containing protein 39	ANR39_BOVIN 137 12
transcr_117546	Ankyrin repeat domain-containing protein 39	ANR39_BOVIN 137 12
transcr_110309	Ankyrin repeat domain-containing protein 39	ANR39_BOVIN 181 12
transcr_163721	Ankyrin repeat domain-containing protein 46	ANR46_DANRE 103 1
transcr_138118	Ankyrin repeat domain-containing protein 49	ANR49_BOVIN 238 17
transcr_159437	Ankyrin repeat domain-containing protein 50	ANR50_HUMAN 743 1429
transcr_179838	Serine/threonine-protein phosphatase 6 regulatory ankyrin repeat subunit C	ANR52_CHICK 315 1049
transcr_194583	Serine/threonine-protein phosphatase 6 regulatory ankyrin repeat subunit C	ANR52_DANRE 67 1071
transcr_162941	Ankyrin repeat domain-containing protein 61	ANR61_RAT 412 201
transcr_136592	Ankyrin repeat domain-containing protein 63 {ECO:0000312|HGNC:HGNC:40027}	ANR63_HUMAN 179 1
transcr_105079	Ankyrin repeat domain-containing protein 66	ANR66_HUMAN 218 114
transcr_108031	Ankyrin repeat domain-containing protein 66	ANR66_HUMAN 218 114
transcr_96803	Ankyrin repeat domain-containing protein 66	ANR66_HUMAN 65 218
transcr_164879	Ankyrin repeat family A protein 2	ANRA2_BOVIN 6 313
transcr_122762	Ankyrin repeat and SAM domain-containing protein 1A	ANS1A_HUMAN 901 1134
transcr_126630	Ankyrin repeat and SAM domain-containing protein 1A	ANS1A_HUMAN 901 1134
transcr_124447	Annexin A11	ANX11_HUMAN 502 1
transcr_127526	Annexin A11	ANX11_HUMAN 505 401
transcr_128452	Annexin A11	ANX11_HUMAN 505 401
transcr_172320	Annexin A11	ANX11_HUMAN 52 427
transcr_128243	Annexin A13	ANX13_HUMAN 316 1
transcr_168370	Annexin A13	ANX13_HUMAN 316 112
transcr_166041	Annexin A13	ANX13_HUMAN 81 239
transcr_149346	Annexin A13	ANX13_HUMAN 81 316
transcr_164508	Annexin A13	ANX13_HUMAN 81 316
transcr_132096	Annexin A13	ANX13_MOUSE 317 210
transcr_132563	Annexin A13	ANX13_MOUSE 317 210
transcr_135697	Annexin A13	ANX13_MOUSE 317 210
transcr_172164	Annexin A13	ANX13_MOUSE 317 210
transcr_165947	Annexin A6	ANXA6_BOVIN 673 376
transcr_160043	Annexin A6	ANXA6_BOVIN 90 478
transcr_151490	Annexin A6	ANXA6_BOVIN 90 673
transcr_165947	Annexin A6	ANXA6_HUMAN 362 10
transcr_124480	Annexin A6	ANXA6_MOUSE 673 546
transcr_160043	Annexin A6	ANXA6_MOUSE 673 546
transcr_142940	Annexin A7	ANXA7_BOVIN 389 29
transcr_174787	Clathrin coat assembly protein AP180	AP180_HUMAN 907 749
transcr_195168	Clathrin coat assembly protein AP180	AP180_HUMAN 907 749
transcr_194546	Clathrin coat assembly protein AP180	AP180_HUMAN 907 797
transcr_195168	Clathrin coat assembly protein AP180	AP180_MOUSE 697 583
transcr_189033	AP-1 complex subunit beta-1	AP1B1_HUMAN 841 1
transcr_101674	AP-1 complex subunit beta-1	AP1B1_HUMAN 857 465
transcr_114476	AP-1 complex subunit beta-1	AP1B1_HUMAN 857 651
transcr_183031	AP-1 complex subunit beta-1	AP1B1_HUMAN 949 1
transcr_152853	AP-1 complex subunit beta-1	AP1B1_MOUSE 943 688
transcr_98546	AP-1 complex subunit beta-1	AP1B1_RAT 845 696
transcr_189781	AP-1 complex subunit gamma-1	AP1G1_HUMAN 68 538
transcr_190909	AP-1 complex subunit gamma-1	AP1G1_HUMAN 68 666
transcr_108816	AP-1 complex subunit gamma-1	AP1G1_HUMAN 717 423
transcr_189407	AP-1 complex subunit gamma-1	AP1G1_HUMAN 817 576
transcr_189781	AP-1 complex subunit gamma-1	AP1G1_HUMAN 817 576
transcr_189407	AP-1 complex subunit gamma-1	AP1G1_MOUSE 58 538
transcr_189632	AP-1 complex subunit gamma-1	AP1G1_MOUSE 817 68
transcr_126974	AP-1 complex subunit mu-1	AP1M1_HUMAN 390 145
transcr_188622	AP-1 complex subunit sigma-2	AP1S2_HUMAN 157 1
transcr_109275	AP-1 complex subunit sigma-2	AP1S2_MOUSE 143 1
transcr_109224	AP-1 complex subunit sigma-3	AP1S3_MOUSE 154 1
transcr_192787	AP-2 complex subunit alpha-1	AP2A1_HUMAN 977 776
transcr_201174	AP-2 complex subunit alpha-1	AP2A1_HUMAN 977 776
transcr_157447	AP-2 complex subunit beta	AP2B1_BOVIN 937 700
transcr_165822	AP-2 complex subunit beta	AP2B1_BOVIN 937 700
transcr_189033	AP-2 complex subunit beta	AP2B1_MOUSE 937 833
transcr_144185	Transcription factor AP-2 gamma	AP2C_HUMAN 450 14
transcr_146395	Transcription factor AP-2 gamma	AP2C_HUMAN 450 14
transcr_169890	AP-2 complex subunit mu-A	AP2MA_DANRE 204 1
transcr_169890	AP-2 complex subunit mu-A	AP2MA_DANRE 436 202
transcr_196827	AP-2 complex subunit mu-A	AP2MA_DANRE 77 436
transcr_178975	AP-3 complex subunit delta-1	AP3D1_BOVIN 1207 1
transcr_140559	AP-3 complex subunit mu-1	AP3M1_PONAB 418 1
transcr_127911	AP-3 complex subunit mu-2	AP3M2_HUMAN 270 1
transcr_114854	AP-3 complex subunit sigma-1	AP3S1_MOUSE 152 1
transcr_111045	Bis(5'-nucleosyl)-tetraphosphatase [asymmetrical]	AP4A_MOUSE 142 1
transcr_195449	AP-4 complex accessory subunit tepsin	AP4AT_XENLA 170 1
transcr_195508	AP-4 complex accessory subunit tepsin	AP4AT_XENLA 170 1
transcr_195449	AP-4 complex accessory subunit tepsin	AP4AT_XENLA 411 309
transcr_195508	AP-4 complex accessory subunit tepsin	AP4AT_XENLA 411 309
transcr_143547	AP-4 complex subunit mu-1	AP4M1_BOVIN 178 1
transcr_127137	AP-4 complex subunit mu-1	AP4M1_BOVIN 243 1
transcr_127770	AP-4 complex subunit mu-1	AP4M1_BOVIN 243 1
transcr_170405	AP-4 complex subunit mu-1	AP4M1_MOUSE 449 325
transcr_182896	AP-5 complex subunit beta-1	AP5B1_XENTR 881 163
transcr_181951	AP-5 complex subunit mu-1	AP5M1_HUMAN 395 1
transcr_182322	AP-5 complex subunit mu-1	AP5M1_HUMAN 436 1
transcr_180715	AP-5 complex subunit mu-1	AP5M1_HUMAN 490 1
transcr_162757	AP-5 complex subunit zeta-1	AP5Z1_HUMAN 801 1
transcr_174952	AP-5 complex subunit zeta-1	AP5Z1_MOUSE 801 275
transcr_141943	AP-5 complex subunit zeta-1	AP5Z1_MOUSE 801 323
transcr_163313	Amyloid beta A4 precursor protein-binding family A member 1	APBA1_HUMAN 837 424
transcr_187877	Amyloid beta A4 precursor protein-binding family A member 1	APBA1_MOUSE 842 510
transcr_185288	Amyloid beta A4 precursor protein-binding family A member 1	APBA1_MOUSE 842 526
transcr_168000	Amyloid beta A4 precursor protein-binding family A member 1	APBA1_MOUSE 842 693
transcr_166178	Amyloid beta A4 precursor protein-binding family A member 1	APBA1_RAT 770 426
transcr_155645	Amyloid beta A4 precursor protein-binding family A member 2	APBA2_RAT 750 419
transcr_142616	Amyloid beta A4 precursor protein-binding family A member 2	APBA2_RAT 750 553
transcr_162092	Amyloid beta A4 precursor protein-binding family A member 2	APBA2_RAT 750 553
transcr_137137	Amyloid beta A4 precursor protein-binding family A member 2	APBA2_RAT 750 601
transcr_91386	Anaphase-promoting complex subunit 10	APC10_HUMAN 126 1
transcr_101195	Anaphase-promoting complex subunit 15	APC15_DANRE 121 1
transcr_104180	Anaphase-promoting complex subunit 15	APC15_DANRE 121 1
transcr_90223	Anaphase-promoting complex subunit 15	APC15_DANRE 121 1
transcr_132411	Anaphase-promoting complex subunit 16	APC16_PONAB 19 108
transcr_202785	Adenomatous polyposis coli protein 2	APC2_HUMAN 273 2281
transcr_202895	Adenomatous polyposis coli protein 2	APC2_HUMAN 273 2281
transcr_127002	Anaphase-promoting complex subunit 4	APC4_HUMAN 751 423
transcr_118789	Anaphase-promoting complex subunit 7	APC7_MOUSE 565 352
transcr_160313	Protein APCDD1	APCD1_CHICK 505 369
transcr_160313	Protein APCDD1	APCD1_PELSI 258 25
transcr_77985	Gamma-secretase subunit Aph-1b	APH1B_DANRE 119 1
transcr_155785	Apoptosis inhibitor 5	API5_CHICK 499 3
transcr_135551	Apelin receptor B	APJB_DANRE 359 10
transcr_128594	Aprataxin and PNK-like factor	APLF_BOVIN 485 350
transcr_119700	Apolipoprotein A-I	APOA1_SPAAU 254 132
transcr_98333	Apolipoprotein D	APOD_MOUSE 185 14
transcr_57422	Apolipoprotein Eb	APOEB_DANRE 255 151
transcr_129340	Apolipoprotein Eb	APOEB_DANRE 276 1
transcr_104515	Beta-2-glycoprotein 1	APOH_HUMAN 334 246
transcr_90004	Beta-2-glycoprotein 1	APOH_RAT 54 286
transcr_108158	Apoptogenic protein 1, mitochondrial	APOP1_HUMAN 206 10
transcr_132034	Adenine phosphoribosyltransferase {ECO:0000255|HAMAP-Rule:MF_00004}	APT_JANSC 24 160
transcr_160750	Adenine phosphoribosyltransferase {ECO:0000255|HAMAP-Rule:MF_00004}	APT_NITSB 6 101
transcr_159281	Adenine phosphoribosyltransferase {ECO:0000255|HAMAP-Rule:MF_00004}	APT_THEFY 17 152
transcr_159555	Adenine phosphoribosyltransferase {ECO:0000255|HAMAP-Rule:MF_00004}	APT_THEFY 17 152
transcr_160147	Adenine phosphoribosyltransferase {ECO:0000255|HAMAP-Rule:MF_00004}	APT_THEFY 17 152
transcr_161006	Adenine phosphoribosyltransferase {ECO:0000255|HAMAP-Rule:MF_00004}	APT_THEFY 17 152
transcr_187343	Adenine phosphoribosyltransferase {ECO:0000255|HAMAP-Rule:MF_00004}	APT_THEFY 17 152
transcr_96612	Adenine phosphoribosyltransferase {ECO:0000255|HAMAP-Rule:MF_00004}	APT_THEFY 17 152
transcr_102828	Aprataxin	APTX_TAKRU 57 1
transcr_102828	Aprataxin	APTX_TAKRU 98 354
transcr_101449	Aquaporin-1	AQP1_MOUSE 3 256
transcr_186735	Intron-binding protein aquarius	AQR_HUMAN 8 1444
transcr_159467	ADP-ribosylation factor-like protein 13B	AR13B_DANRE 394 1
transcr_135717	ADP-ribosylation factor-like protein 13B	AR13B_DANRE 407 20
transcr_153544	ADP-ribosylation factor-like protein 13B	AR13B_DANRE 407 26
transcr_141422	ADP-ribosylation factor-like protein 13B	AR13B_HUMAN 282 1
transcr_131385	ADP-ribosylation factor-like protein 13B	AR13B_HUMAN 334 1
transcr_141009	ADP-ribosylation factor-like protein 13B	AR13B_HUMAN 334 1
transcr_125531	cAMP-regulated phosphoprotein 19-A	AR19A_XENLA 117 1
transcr_154231	ADP-ribosylation factor-like protein 2-binding protein	AR2BP_DANRE 100 1
transcr_142284	ADP-ribosylation factor-like protein 2-binding protein	AR2BP_DANRE 152 1
transcr_144881	ADP-ribosylation factor-like protein 2-binding protein	AR2BP_DANRE 152 1
transcr_133985	ADP-ribosylation factor-like protein 2-binding protein	AR2BP_DANRE 152 13
transcr_148496	ADP-ribosylation factor-like protein 2-binding protein	AR2BP_DANRE 37 152
transcr_149919	ADP-ribosylation factor-like protein 2-binding protein	AR2BP_DANRE 37 152
transcr_104415	ADP-ribosylation factor-like protein 6-interacting protein 4	AR6P4_DANRE 221 119
transcr_112468	ADP-ribosylation factor-like protein 6-interacting protein 4	AR6P4_DANRE 221 119
transcr_136978	All-trans retinoic acid-induced differentiation factor	ARAID_DANRE 228 13
transcr_129979	All-trans retinoic acid-induced differentiation factor	ARAID_DANRE 97 228
transcr_71950	Arf-GAP with Rho-GAP domain, ANK repeat and PH domain-containing protein 1	ARAP1_MOUSE 1158 1023
transcr_88817	Arf-GAP with Rho-GAP domain, ANK repeat and PH domain-containing protein 3	ARAP3_HUMAN 1383 1090
transcr_162006	Arf-GAP with Rho-GAP domain, ANK repeat and PH domain-containing protein 3	ARAP3_HUMAN 1438 1299
transcr_162006	Arf-GAP with Rho-GAP domain, ANK repeat and PH domain-containing protein 3	ARAP3_MOUSE 1286 1086
transcr_159284	Arf-GAP with Rho-GAP domain, ANK repeat and PH domain-containing protein 3	ARAP3_MOUSE 1410 1124
transcr_191215	Apoptosis-resistant E3 ubiquitin protein ligase 1	AREL1_MOUSE 823 1
transcr_135556	ADP-ribosylation factor 1	ARF1_LOCMI 179 1
transcr_135621	ADP-ribosylation factor 1	ARF1_LOCMI 179 1
transcr_136033	ADP-ribosylation factor 1	ARF1_LOCMI 179 1
transcr_159720	ADP-ribosylation factor 1	ARF1_XENLA 181 1
transcr_112511	ADP-ribosylation factor 4	ARF4_BOVIN 152 1
transcr_115244	ADP-ribosylation factor 4	ARF4_BOVIN 68 180
transcr_115244	ADP-ribosylation factor 4	ARF4_XENLA 86 1
transcr_131144	ADP-ribosylation factor 4	ARF4_XENLA 86 1
transcr_151515	ADP-ribosylation factor 6	ARF6_CHICK 175 1
transcr_175126	ADP-ribosylation factor 6	ARF6_CHICK 175 1
transcr_188681	ADP-ribosylation factor GTPase-activating protein 1	ARFG1_MOUSE 279 1
transcr_181873	ADP-ribosylation factor GTPase-activating protein 1	ARFG1_MOUSE 414 324
transcr_188681	ADP-ribosylation factor GTPase-activating protein 1	ARFG1_MOUSE 414 324
transcr_183660	ADP-ribosylation factor GTPase-activating protein 1	ARFG1_RAT 415 272
transcr_169621	Arfaptin-1	ARFP1_HUMAN 372 1
transcr_168153	Arfaptin-1	ARFP1_HUMAN 372 105
transcr_168382	Arfaptin-1	ARFP1_HUMAN 372 105
transcr_168382	Arfaptin-1	ARFP1_HUMAN 67 1
transcr_171486	Arfaptin-1	ARFP1_HUMAN 72 372
transcr_179588	Arfaptin-1	ARFP1_RAT 365 104
transcr_150345	Arfaptin-2	ARFP2_RAT 341 1
transcr_173653	Arfaptin-2	ARFP2_RAT 69 341
transcr_199454	Rho guanine nucleotide exchange factor 28	ARG28_MOUSE 936 617
transcr_168154	Rho guanine nucleotide exchange factor 28	ARG28_RAT 1597 1485
transcr_188196	Rho guanine nucleotide exchange factor 33	ARG33_HUMAN 21 135
transcr_112037	Rho guanine nucleotide exchange factor 33	ARG33_HUMAN 29 135
transcr_141069	Rho guanine nucleotide exchange factor 33	ARG33_HUMAN 658 380
transcr_142597	Rho guanine nucleotide exchange factor 33	ARG33_HUMAN 658 380
transcr_193756	Arginine and glutamate-rich protein 1	ARGL1_XENTR 179 1
transcr_194138	Arginine and glutamate-rich protein 1	ARGL1_XENTR 179 1
transcr_194273	Low density lipoprotein receptor adapter protein 1	ARH_HUMAN 260 1
transcr_170335	Rho guanine nucleotide exchange factor 37	ARH37_RAT 665 320
transcr_186702	Rho guanine nucleotide exchange factor 37	ARH37_RAT 7 665
transcr_189851	Rho guanine nucleotide exchange factor 2	ARHG2_HUMAN 868 1
transcr_192641	Rho guanine nucleotide exchange factor 2	ARHG2_HUMAN 868 1
transcr_193177	Rho guanine nucleotide exchange factor 2	ARHG2_HUMAN 868 1
transcr_134122	Rho guanine nucleotide exchange factor 3	ARHG3_MOUSE 446 20
transcr_119888	Rho guanine nucleotide exchange factor 5	ARHG5_HUMAN 1588 1351
transcr_112124	Rho guanine nucleotide exchange factor 5	ARHG5_HUMAN 1588 1476
transcr_110254	Rho guanine nucleotide exchange factor 6	ARHG6_CHICK 534 414
transcr_199525	Rho guanine nucleotide exchange factor 7	ARHG7_HUMAN 803 1
transcr_180996	Rho guanine nucleotide exchange factor 7	ARHG7_MOUSE 862 39
transcr_182941	Rho guanine nucleotide exchange factor 7	ARHG7_MOUSE 862 39
transcr_103746	Rho guanine nucleotide exchange factor 7	ARHG7_RAT 643 504
transcr_193070	Rho guanine nucleotide exchange factor 11	ARHGB_HUMAN 609 1081
transcr_202170	Rho guanine nucleotide exchange factor 11	ARHGB_HUMAN 644 1
transcr_202299	Rho guanine nucleotide exchange factor 11	ARHGB_HUMAN 644 1
transcr_202156	Rho guanine nucleotide exchange factor 11	ARHGB_RAT 1458 1337
transcr_200350	Rho guanine nucleotide exchange factor 11	ARHGB_RAT 35 1458
transcr_169327	Rho guanine nucleotide exchange factor 11	ARHGB_RAT 580 35
transcr_202156	Rho guanine nucleotide exchange factor 11	ARHGB_RAT 652 35
transcr_202156	Rho guanine nucleotide exchange factor 11	ARHGB_RAT 722 1219
transcr_202170	Rho guanine nucleotide exchange factor 11	ARHGB_RAT 722 1458
transcr_202299	Rho guanine nucleotide exchange factor 11	ARHGB_RAT 722 1458
transcr_180530	Rho guanine nucleotide exchange factor 12	ARHGC_HUMAN 1147 1004
transcr_180326	Rho guanine nucleotide exchange factor 12	ARHGC_HUMAN 1147 1010
transcr_174198	Rho guanine nucleotide exchange factor 12	ARHGC_HUMAN 1180 1007
transcr_180530	Rho guanine nucleotide exchange factor 12	ARHGC_HUMAN 935 773
transcr_151778	Rho guanine nucleotide exchange factor 12	ARHGC_HUMAN 936 1169
transcr_180326	Rho guanine nucleotide exchange factor 12	ARHGC_HUMAN 981 773
transcr_188822	Rho guanine nucleotide exchange factor 15	ARHGF_HUMAN 828 347
transcr_185824	Rho guanine nucleotide exchange factor 16	ARHGG_MOUSE 713 1
transcr_187274	Rho guanine nucleotide exchange factor 17	ARHGH_MOUSE 1245 1057
transcr_188184	Rho guanine nucleotide exchange factor 17	ARHGH_MOUSE 1245 1057
transcr_188904	Rho guanine nucleotide exchange factor 17	ARHGH_MOUSE 1245 1057
transcr_190887	Rho guanine nucleotide exchange factor 17	ARHGH_MOUSE 1245 1057
transcr_199601	Rho guanine nucleotide exchange factor 17	ARHGH_MOUSE 2057 1058
transcr_199678	Rho guanine nucleotide exchange factor 17	ARHGH_MOUSE 2057 1058
transcr_199454	Rho guanine nucleotide exchange factor 18	ARHGI_HUMAN 358 1104
transcr_159527	Rho guanine nucleotide exchange factor 19	ARHGJ_HUMAN 797 401
transcr_183021	Rho guanine nucleotide exchange factor 25	ARHGP_HUMAN 570 131
transcr_162182	Poly(ADP-ribose) glycohydrolase ARH3	ARHL2_DANRE 350 3
transcr_142839	E3 ubiquitin-protein ligase arih1	ARI1_DANRE 527 179
transcr_201903	AT-rich interactive domain-containing protein 1A	ARI1A_MOUSE 596 2283
transcr_201705	AT-rich interactive domain-containing protein 1A	ARI1A_MOUSE 911 2283
transcr_201705	AT-rich interactive domain-containing protein 1A	ARI1A_MOUSE 912 596
transcr_195159	AT-rich interactive domain-containing protein 1B	ARI1B_HUMAN 2235 1169
transcr_194383	AT-rich interactive domain-containing protein 1B	ARI1B_HUMAN 2235 1221
transcr_170280	E3 ubiquitin-protein ligase ARIH2	ARI2_MOUSE 492 1
transcr_191979	AT-rich interactive domain-containing protein 3A	ARI3A_XENLA 507 384
transcr_196713	AT-rich interactive domain-containing protein 5B	ARI5B_DANRE 8 1043
transcr_128350	Helicase ARIP4	ARIP4_MOUSE 1437 1249
transcr_199404	Helicase ARIP4	ARIP4_XENTR 89 1396
transcr_104172	ADP-ribosylation factor-like protein 14	ARL14_HUMAN 192 1
transcr_163996	ADP-ribosylation factor-like protein 14	ARL14_HUMAN 192 13
transcr_62412	ADP-ribosylation factor-like protein 3	ARL3_DANRE 18 119
transcr_122636	ADP-ribosylation factor-like protein 4A	ARL4A_HUMAN 200 1
transcr_121015	ADP-ribosylation factor-like protein 4D	ARL4D_MOUSE 201 1
transcr_103694	ADP-ribosylation factor-like protein 5A	ARL5A_BOVIN 164 1
transcr_142000	ADP-ribosylation factor-like protein 5B	ARL5B_MOUSE 130 1
transcr_152692	ADP-ribosylation factor-like protein 5B	ARL5B_MOUSE 16 113
transcr_192934	ADP-ribosylation factor-like protein 8A	ARL8A_HUMAN 154 1
transcr_192617	ADP-ribosylation factor-like protein 8A	ARL8A_HUMAN 186 1
transcr_193435	ADP-ribosylation factor-like protein 8A	ARL8A_HUMAN 186 1
transcr_155513	ADP-ribosylation factor-like protein 8B	ARL8B_RAT 21 186
transcr_154777	ADP-ribosylation factor-like protein 9	ARL9_HUMAN 185 15
transcr_121460	Argininosuccinate lyase	ARLY_LITCT 357 2
transcr_159977	Argininosuccinate lyase	ARLY_LITCT 461 2
transcr_151156	Argininosuccinate lyase	ARLY_LITCT 85 461
transcr_162174	Argininosuccinate lyase	ARLY_LITCT 97 2
transcr_162174	Argininosuccinate lyase	ARLY_LITCT 97 461
transcr_187640	Armadillo repeat-containing protein 1	ARMC1_BOVIN 282 13
transcr_187282	Armadillo repeat-containing protein 1	ARMC1_CHICK 279 175
transcr_166339	Armadillo repeat-containing protein 1	ARMC1_CHICK 5 279
transcr_150015	Armadillo repeat-containing protein 2	ARMC2_HUMAN 577 23
transcr_159577	Armadillo repeat-containing protein 2	ARMC2_HUMAN 762 23
transcr_179394	Armadillo repeat-containing protein 3	ARMC3_HUMAN 103 1
transcr_177143	Armadillo repeat-containing protein 3	ARMC3_HUMAN 476 1
transcr_179394	Armadillo repeat-containing protein 3	ARMC3_HUMAN 872 240
transcr_150319	Armadillo repeat-containing protein 3	ARMC3_HUMAN 872 259
transcr_177143	Armadillo repeat-containing protein 3	ARMC3_MOUSE 879 517
transcr_144865	Armadillo repeat-containing protein 4	ARMC4_MOUSE 655 1
transcr_174652	Armadillo repeat-containing protein 5	ARMC5_MOUSE 808 488
transcr_147180	Armadillo repeat-containing protein 6	ARMC6_MOUSE 466 237
transcr_127179	Armadillo repeat-containing protein 8	ARMC8_DANRE 145 1
transcr_76411	Armadillo repeat-containing protein 8	ARMC8_DANRE 145 1
transcr_147232	Armadillo repeat-containing protein 8	ARMC8_DANRE 552 1
transcr_145121	Armadillo repeat-containing protein 8	ARMC8_DANRE 552 140
transcr_159807	Armadillo repeat-containing protein 8	ARMC8_DANRE 552 140
transcr_173356	Armadillo repeat-containing protein 8	ARMC8_DANRE 673 535
transcr_184560	Aryl hydrocarbon receptor nuclear translocator	ARNT_HUMAN 9 76
transcr_184560	Aryl hydrocarbon receptor nuclear translocator	ARNT_ONCMY 81 723
transcr_186611	Aryl hydrocarbon receptor nuclear translocator	ARNT_ONCMY 81 723
transcr_187642	Aryl hydrocarbon receptor nuclear translocator	ARNT_ONCMY 81 723
transcr_105273	Active regulator of SIRT1	AROS_CHICK 138 1
transcr_105321	Active regulator of SIRT1	AROS_CHICK 138 1
transcr_111062	Active regulator of SIRT1	AROS_CHICK 97 1
transcr_117549	cAMP-regulated phosphoprotein 19	ARP19_RAT 112 1
transcr_190123	cAMP-regulated phosphoprotein 21	ARP21_HUMAN 511 165
transcr_189723	cAMP-regulated phosphoprotein 21	ARP21_HUMAN 698 165
transcr_189342	cAMP-regulated phosphoprotein 21	ARP21_HUMAN 713 463
transcr_166282	cAMP-regulated phosphoprotein 21	ARP21_MOUSE 483 37
transcr_194711	cAMP-regulated phosphoprotein 21	ARP21_MOUSE 498 102
transcr_197478	cAMP-regulated phosphoprotein 21	ARP21_MOUSE 498 102
transcr_198213	cAMP-regulated phosphoprotein 21	ARP21_MOUSE 498 102
transcr_201455	cAMP-regulated phosphoprotein 21	ARP21_MOUSE 498 102
transcr_193266	cAMP-regulated phosphoprotein 21	ARP21_MOUSE 498 131
transcr_195645	cAMP-regulated phosphoprotein 21	ARP21_MOUSE 498 131
transcr_165040	cAMP-regulated phosphoprotein 21	ARP21_MOUSE 507 37
transcr_165309	cAMP-regulated phosphoprotein 21	ARP21_MOUSE 727 37
transcr_166254	cAMP-regulated phosphoprotein 21	ARP21_MOUSE 727 37
transcr_167423	cAMP-regulated phosphoprotein 21	ARP21_MOUSE 807 164
transcr_187986	cAMP-regulated phosphoprotein 21	ARP21_MOUSE 807 164
transcr_188362	cAMP-regulated phosphoprotein 21	ARP21_MOUSE 807 164
transcr_188648	cAMP-regulated phosphoprotein 21	ARP21_MOUSE 807 164
transcr_189857	cAMP-regulated phosphoprotein 21	ARP21_MOUSE 807 164
transcr_162945	cAMP-regulated phosphoprotein 21	ARP21_MOUSE 807 31
transcr_163598	cAMP-regulated phosphoprotein 21	ARP21_MOUSE 807 31
transcr_166662	cAMP-regulated phosphoprotein 21	ARP21_MOUSE 807 31
transcr_162019	cAMP-regulated phosphoprotein 21	ARP21_MOUSE 807 37
transcr_158789	Actin-related protein 2-A	ARP2A_DANRE 394 1
transcr_75081	Actin-related protein 6	ARP6_HUMAN 191 1
transcr_153636	Actin-related protein 8	ARP8_SALSA 267 1
transcr_151526	Actin-related protein 8	ARP8_SALSA 632 1
transcr_153636	Actin-related protein 8	ARP8_SALSA 632 395
transcr_129702	Actin-related protein 8	ARP8_SALSA 632 471
transcr_115678	Actin-related protein 2/3 complex subunit 2	ARPC2_PONAB 298 1
transcr_144681	Actin-related protein 2/3 complex subunit 2 {ECO:0000250|UniProtKB:O15144}	ARPC2_RAT 260 1
transcr_142133	Actin-related protein 2/3 complex subunit 3	ARPC3_HUMAN 175 1
transcr_171492	Actin-related protein 2/3 complex subunit 3	ARPC3_HUMAN 178 1
transcr_172147	Actin-related protein 2/3 complex subunit 4	ARPC4_MOUSE 168 1
transcr_177993	Actin-related protein 2/3 complex subunit 4	ARPC4_MOUSE 168 1
transcr_179154	Actin-related protein 2/3 complex subunit 4	ARPC4_MOUSE 168 1
transcr_148151	Actin-related protein 2/3 complex subunit 5	ARPC5_MOUSE 151 1
transcr_149222	Actin-related protein 2/3 complex subunit 5	ARPC5_MOUSE 151 1
transcr_145584	Arrestin domain-containing protein 1	ARRD1_HUMAN 423 3
transcr_114347	Arrestin domain-containing protein 3	ARRD3_BOVIN 309 136
transcr_178191	Arrestin domain-containing protein 3	ARRD3_HUMAN 414 1
transcr_179386	Arrestin domain-containing protein 3	ARRD3_HUMAN 94 414
transcr_127874	Arrestin domain-containing protein 3	ARRD3_MOUSE 309 132
transcr_127874	Arrestin domain-containing protein 3	ARRD3_RAT 2 119
transcr_175405	Arylsulfatase A	ARSA_BOVIN 502 313
transcr_182559	Arylsulfatase A	ARSA_BOVIN 502 313
transcr_152943	Arylsulfatase K	ARSK_CHICK 528 419
transcr_152943	Arylsulfatase K	ARSK_DANRE 360 1
transcr_141764	Arylsulfatase K	ARSK_DANRE 521 1
transcr_145980	Armadillo repeat protein deleted in velo-cardio-facial syndrome homolog	ARVC_MOUSE 962 611
transcr_116269	Arylamine N-acetyltransferase, pineal gland isozyme NAT-10	ARY1_CHICK 123 1
transcr_78551	Arylamine N-acetyltransferase, pineal gland isozyme NAT-10	ARY1_CHICK 283 120
transcr_116269	Arylamine N-acetyltransferase, pineal gland isozyme NAT-10	ARY1_CHICK 31 290
transcr_111493	Arsenite methyltransferase	AS3MT_HUMAN 325 3
transcr_78563	Arsenite methyltransferase	AS3MT_MOUSE 106 1
transcr_145271	Arsenite methyltransferase	AS3MT_MOUSE 143 10
transcr_80086	Arsenite methyltransferase	AS3MT_MOUSE 154 1
transcr_188906	Arsenite methyltransferase	AS3MT_MOUSE 177 1
transcr_188376	Arsenite methyltransferase	AS3MT_MOUSE 18 106
transcr_76876	Arsenite methyltransferase	AS3MT_MOUSE 18 154
transcr_174840	Arsenite methyltransferase	AS3MT_MOUSE 18 177
transcr_187724	Arsenite methyltransferase	AS3MT_MOUSE 18 177
transcr_188542	Arsenite methyltransferase	AS3MT_MOUSE 18 177
transcr_110300	Arsenite methyltransferase	AS3MT_MOUSE 256 10
transcr_174840	Arsenite methyltransferase	AS3MT_MOUSE 326 187
transcr_185513	Arsenite methyltransferase	AS3MT_MOUSE 352 18
transcr_188376	Arsenite methyltransferase	AS3MT_MOUSE 352 187
transcr_188906	Arsenite methyltransferase	AS3MT_MOUSE 352 187
transcr_169139	Arsenite methyltransferase	AS3MT_MOUSE 352 208
transcr_187724	Arsenite methyltransferase	AS3MT_MOUSE 352 208
transcr_188542	Arsenite methyltransferase	AS3MT_MOUSE 352 208
transcr_145871	Arsenite methyltransferase	AS3MT_MOUSE 370 10
transcr_149227	Arsenite methyltransferase	AS3MT_MOUSE 370 10
transcr_185526	Arsenite methyltransferase	AS3MT_RAT 319 207
transcr_114074	Acid ceramidase	ASAH1_MACFA 252 154
transcr_114074	Acid ceramidase	ASAH1_PANTR 395 247
transcr_118430	Mannose-specific lectin	ASAL_ALLSA 29 135
transcr_160648	Arf-GAP with SH3 domain, ANK repeat and PH domain-containing protein 1	ASAP1_MOUSE 882 1147
transcr_181855	Arf-GAP with SH3 domain, ANK repeat and PH domain-containing protein 1	ASAP1_MOUSE 882 1147
transcr_190013	Arf-GAP with SH3 domain, ANK repeat and PH domain-containing protein 1	ASAP1_MOUSE 882 1147
transcr_195722	Arf-GAP with SH3 domain, ANK repeat and PH domain-containing protein 1	ASAP1_MOUSE 882 1147
transcr_198140	Arf-GAP with SH3 domain, ANK repeat and PH domain-containing protein 1	ASAP1_MOUSE 882 1147
transcr_200729	Arf-GAP with SH3 domain, ANK repeat and PH domain-containing protein 1	ASAP1_MOUSE 882 1147
transcr_183769	Arf-GAP with SH3 domain, ANK repeat and PH domain-containing protein 3	ASAP3_HUMAN 762 42
transcr_154100	Ankyrin repeat and SOCS box protein 10	ASB10_MOUSE 369 171
transcr_76066	Ankyrin repeat and SOCS box protein 10	ASB10_MOUSE 46 195
transcr_139292	Ankyrin repeat and SOCS box protein 10	ASB10_MOUSE 467 171
transcr_133167	Ankyrin repeat and SOCS box protein 10	ASB10_MOUSE 467 46
transcr_150856	Ankyrin repeat and SOCS box protein 10	ASB10_MOUSE 97 369
transcr_136736	Ankyrin repeat and SOCS box protein 10	ASB10_MOUSE 97 467
transcr_100338	Ankyrin repeat and SOCS box protein 12	ASB12_HUMAN 30 271
transcr_130037	Ankyrin repeat and SOCS box protein 12	ASB12_MOUSE 308 12
transcr_119704	Ankyrin repeat and SOCS box protein 13	ASB13_MOUSE 277 173
transcr_125831	Ankyrin repeat and SOCS box protein 15	ASB15_HUMAN 531 159
transcr_149800	Ankyrin repeat and SOCS box protein 16	ASB16_MOUSE 190 1
transcr_162396	Ankyrin repeat and SOCS box protein 16	ASB16_MOUSE 190 1
transcr_92787	Ankyrin repeat and SOCS box protein 16	ASB16_MOUSE 452 351
transcr_149800	Ankyrin repeat and SOCS box protein 18	ASB18_MOUSE 466 301
transcr_151838	Ankyrin repeat and SOCS box protein 18	ASB18_MOUSE 466 301
transcr_143386	Ankyrin repeat and SOCS box protein 2	ASB2_MOUSE 157 13
transcr_157215	Ankyrin repeat and SOCS box protein 2	ASB2_MOUSE 517 13
transcr_176002	Ankyrin repeat and SOCS box protein 2	ASB2_MOUSE 518 221
transcr_174746	Ankyrin repeat and SOCS box protein 2	ASB2_MOUSE 630 221
transcr_145954	Ankyrin repeat and SOCS box protein 2	ASB2_MOUSE 631 13
transcr_160170	Ankyrin repeat and SOCS box protein 2	ASB2_RAT 349 128
transcr_150908	Ankyrin repeat and SOCS box protein 2	ASB2_RAT 521 128
transcr_157237	Ankyrin repeat and SOCS box protein 2	ASB2_RAT 521 128
transcr_143386	Ankyrin repeat and SOCS box protein 2	ASB2_RAT 603 165
transcr_158963	Ankyrin repeat and SOCS box protein 2	ASB2_RAT 631 128
transcr_148955	Ankyrin repeat and SOCS box protein 2	ASB2_RAT 631 165
transcr_160170	Ankyrin repeat and SOCS box protein 2	ASB2_RAT 631 355
transcr_155222	Ankyrin repeat and SOCS box protein 3	ASB3_HUMAN 259 1
transcr_160020	Ankyrin repeat and SOCS box protein 3	ASB3_HUMAN 259 1
transcr_158271	Ankyrin repeat and SOCS box protein 3	ASB3_HUMAN 503 1
transcr_155222	Ankyrin repeat and SOCS box protein 3	ASB3_HUMAN 503 260
transcr_160020	Ankyrin repeat and SOCS box protein 3	ASB3_HUMAN 503 260
transcr_168332	Ankyrin repeat and SOCS box protein 5	ASB5_BOVIN 66 224
transcr_129932	Ankyrin repeat and SOCS box protein 5	ASB5_BOVIN 66 289
transcr_126226	Ankyrin repeat and SOCS box protein 5	ASB5_BOVIN 66 329
transcr_167728	Ankyrin repeat and SOCS box protein 5	ASB5_MOUSE 329 214
transcr_168084	Ankyrin repeat and SOCS box protein 5	ASB5_MOUSE 329 214
transcr_167728	Ankyrin repeat and SOCS box protein 5	ASB5_MOUSE 66 179
transcr_120224	Ankyrin repeat and SOCS box protein 6	ASB6_MOUSE 417 327
transcr_166120	Ankyrin repeat and SOCS box protein 7	ASB7_MOUSE 318 1
transcr_168316	Ankyrin repeat and SOCS box protein 7	ASB7_MOUSE 318 1
transcr_171248	Ankyrin repeat and SOCS box protein 7	ASB7_MOUSE 318 1
transcr_181427	Ankyrin repeat and SOCS box protein 8	ASB8_BOVIN 286 1
transcr_181738	Ankyrin repeat and SOCS box protein 8	ASB8_BOVIN 286 1
transcr_92216	Apoptosis-associated speck-like protein containing a CARD	ASC_DANRE 89 4
transcr_142368	Activating signal cointegrator 1 complex subunit 1	ASCC1_MOUSE 102 1
transcr_144408	Activating signal cointegrator 1 complex subunit 1	ASCC1_MOUSE 102 1
transcr_136713	Activating signal cointegrator 1 complex subunit 1	ASCC1_MOUSE 226 1
transcr_141387	Activating signal cointegrator 1 complex subunit 1	ASCC1_MOUSE 356 1
transcr_142405	Activating signal cointegrator 1 complex subunit 1	ASCC1_MOUSE 356 1
transcr_142368	Activating signal cointegrator 1 complex subunit 1	ASCC1_MOUSE 356 191
transcr_144408	Activating signal cointegrator 1 complex subunit 1	ASCC1_MOUSE 356 191
transcr_191573	Activating signal cointegrator 1 complex subunit 2	ASCC2_HUMAN 757 4
transcr_193816	Activating signal cointegrator 1 complex subunit 2	ASCC2_HUMAN 757 4
transcr_196237	Activating signal cointegrator 1 complex subunit 2	ASCC2_HUMAN 757 454
transcr_167637	Isoaspartyl peptidase/L-asparaginase	ASGL1_DANRE 162 1
transcr_161332	Isoaspartyl peptidase/L-asparaginase	ASGL1_DANRE 307 163
transcr_167637	Isoaspartyl peptidase/L-asparaginase	ASGL1_DANRE 307 163
transcr_164384	Set1/Ash2 histone methyltransferase complex subunit ASH2	ASH2L_HUMAN 627 280
transcr_166725	Set1/Ash2 histone methyltransferase complex subunit ASH2	ASH2L_HUMAN 627 280
transcr_127274	Set1/Ash2 histone methyltransferase complex subunit ASH2	ASH2L_MOUSE 46 222
transcr_164353	Set1/Ash2 histone methyltransferase complex subunit ASH2	ASH2L_MOUSE 46 222
transcr_166725	Set1/Ash2 histone methyltransferase complex subunit ASH2	ASH2L_MOUSE 46 222
transcr_164353	Set1/Ash2 histone methyltransferase complex subunit ASH2	ASH2L_MOUSE 541 275
transcr_129203	Set1/Ash2 histone methyltransferase complex subunit ASH2	ASH2L_MOUSE 622 404
transcr_187882	Set1/Ash2 histone methyltransferase complex subunit ASH2	ASH2L_MOUSE 622 404
transcr_154480	Ashwin	ASHWN_DANRE 227 18
transcr_142252	Ashwin	ASHWN_DANRE 29 227
transcr_166838	Acid-sensing ion channel 1	ASI1A_DANRE 527 264
transcr_183724	Acid-sensing ion channel 1	ASI1A_DANRE 527 264
transcr_184456	Acid-sensing ion channel 1	ASI1A_DANRE 527 264
transcr_184712	Acid-sensing ion channel 1	ASI1A_DANRE 527 264
transcr_106067	Acid-sensing ion channel 1	ASIC1_OPSTA 508 154
transcr_112946	Acid-sensing ion channel 1	ASIC1_OPSTA 522 154
transcr_194161	Sphingomyelin phosphodiesterase	ASM_BOVIN 606 57
transcr_156049	Acid sphingomyelinase-like phosphodiesterase 3a	ASM3A_HUMAN 445 2
transcr_174706	Acid sphingomyelinase-like phosphodiesterase 3b	ASM3B_MOUSE 439 16
transcr_181520	Acid sphingomyelinase-like phosphodiesterase 3b	ASM3B_MOUSE 439 16
transcr_192147	Acid sphingomyelinase-like phosphodiesterase 3b	ASM3B_MOUSE 439 16
transcr_175833	Acid sphingomyelinase-like phosphodiesterase 3b	ASM3B_MOUSE 78 439
transcr_176991	Acid sphingomyelinase-like phosphodiesterase 3b	ASM3B_MOUSE 78 439
transcr_181945	Acid sphingomyelinase-like phosphodiesterase 3b	ASM3B_MOUSE 78 439
transcr_184269	Acid sphingomyelinase-like phosphodiesterase 3b	ASM3B_MOUSE 78 439
transcr_184279	Acid sphingomyelinase-like phosphodiesterase 3b	ASM3B_MOUSE 78 439
transcr_185031	Acid sphingomyelinase-like phosphodiesterase 3b	ASM3B_MOUSE 78 439
transcr_189593	Acid sphingomyelinase-like phosphodiesterase 3b	ASM3B_MOUSE 78 439
transcr_154947	Asparagine synthetase domain-containing protein 1	ASND1_DANRE 475 175
transcr_140541	Asparagine synthetase domain-containing protein 1	ASND1_DANRE 608 175
transcr_141758	Asparagine synthetase domain-containing protein 1	ASND1_DANRE 608 175
transcr_144805	Asparagine synthetase domain-containing protein 1	ASND1_DANRE 608 175
transcr_151725	Asparagine synthetase domain-containing protein 1	ASND1_DANRE 608 175
transcr_152998	Asparagine synthetase domain-containing protein 1	ASND1_DANRE 608 175
transcr_154947	Asparagine synthetase domain-containing protein 1	ASND1_MACFA 630 524
transcr_161849	Asparagine synthetase [glutamine-hydrolyzing]	ASNS_RAT 556 363
transcr_173500	Asparagine synthetase [glutamine-hydrolyzing]	ASNS_RAT 556 394
transcr_175376	Asparagine synthetase [glutamine-hydrolyzing]	ASNS_RAT 556 394
transcr_115179	N(4)-(beta-N-acetylglucosaminyl)-L-asparaginase	ASPG_HUMAN 338 25
transcr_146062	Aspartyl/asparaginyl beta-hydroxylase	ASPH_BOVIN 38 127
transcr_192320	Aspartate beta-hydroxylase domain-containing protein 2	ASPH2_DANRE 371 1
transcr_188865	Apoptosis-stimulating of p53 protein 1	ASPP1_HUMAN 543 1090
transcr_97305	Argininosuccinate synthase	ASSY_DANRE 411 258
transcr_78261	Argininosuccinate synthase	ASSY_DANRE 412 301
transcr_86064	Protein Asterix	ASTER_BOVIN 106 1
transcr_198078	Putative Polycomb group protein ASXL2	ASXL2_CHICK 665 12
transcr_184331	Phospholipid-transporting ATPase 11C	AT11C_MOUSE 1097 1
transcr_139166	Phospholipid-transporting ATPase 11C	AT11C_MOUSE 537 1097
transcr_194561	Manganese-transporting ATPase 13A1	AT131_MOUSE 13 1200
transcr_108617	Probable cation-transporting ATPase 13A2	AT132_HUMAN 59 519
transcr_89116	Probable cation-transporting ATPase 13A2	AT132_HUMAN 802 535
transcr_113816	Probable cation-transporting ATPase 13A2	AT132_HUMAN 966 535
transcr_133346	Probable cation-transporting ATPase 13A2	AT132_MOUSE 534 1124
transcr_169071	Sodium/potassium-transporting ATPase subunit alpha-1	AT1A1_OREMO 1023 1
transcr_172099	Sodium/potassium-transporting ATPase subunit alpha-1	AT1A1_OREMO 1023 1
transcr_172130	Sodium/potassium-transporting ATPase subunit alpha-1	AT1A1_OREMO 5 1023
transcr_161243	Sodium/potassium-transporting ATPase subunit beta-1	AT1B1_ANGAN 3 127
transcr_122946	Sodium/potassium-transporting ATPase subunit beta-3	AT1B3_BUFMA 93 1
transcr_155145	Sodium/potassium-transporting ATPase subunit beta-3	AT1B3_XENLA 113 1
transcr_155618	Sodium/potassium-transporting ATPase subunit beta-3	AT1B3_XENLA 178 1
transcr_56181	Sodium/potassium-transporting ATPase subunit beta-3	AT1B3_XENLA 195 102
transcr_155145	Sodium/potassium-transporting ATPase subunit beta-3	AT1B3_XENLA 277 120
transcr_124467	Sodium/potassium-transporting ATPase subunit beta-3	AT1B3_XENLA 277 130
transcr_156832	Sodium/potassium-transporting ATPase subunit beta-3	AT1B3_XENLA 80 178
transcr_117645	Protein ATP1B4	AT1B4_CHICK 218 118
transcr_139931	Protein ATP1B4	AT1B4_CHICK 236 1
transcr_140622	Protein ATP1B4	AT1B4_CHICK 320 118
transcr_104566	Protein ATP1B4	AT1B4_CHICK 320 145
transcr_136357	Protein ATP1B4	AT1B4_CHICK 66 320
transcr_173512	Protein ATP1B4	AT1B4_CHICK 90 320
transcr_117645	Protein ATP1B4	AT1B4_XENLA 32 112
transcr_140622	Protein ATP1B4	AT1B4_XENLA 32 112
transcr_135471	Protein ATP1B4	AT1B4_XENLA 32 314
transcr_136649	Protein ATP1B4	AT1B4_XENLA 32 314
transcr_151865	Protein ATP1B4	AT1B4_XENLA 38 213
transcr_154855	Protein ATP1B4	AT1B4_XENLA 38 213
transcr_150212	Sodium/potassium-transporting ATPase subunit beta-233	AT233_ANGAN 300 104
transcr_161243	Sodium/potassium-transporting ATPase subunit beta-233	AT233_ANGAN 300 128
transcr_125532	Sodium/potassium-transporting ATPase subunit beta-233	AT233_ANGAN 300 210
transcr_141029	Sodium/potassium-transporting ATPase subunit beta-233	AT233_ANGAN 302 1
transcr_192506	Sarcoplasmic/endoplasmic reticulum calcium ATPase 2	AT2A2_CHICK 1041 1
transcr_193073	Sarcoplasmic/endoplasmic reticulum calcium ATPase 2	AT2A2_CHICK 1041 1
transcr_195288	Sarcoplasmic/endoplasmic reticulum calcium ATPase 2	AT2A2_CHICK 1041 1
transcr_154163	Sarcoplasmic/endoplasmic reticulum calcium ATPase 2	AT2A2_CHICK 896 1041
transcr_178860	Sarcoplasmic/endoplasmic reticulum calcium ATPase 2	AT2A2_CHICK 995 1
transcr_192061	Sarcoplasmic/endoplasmic reticulum calcium ATPase 2	AT2A2_RAT 1043 1
transcr_176756	Plasma membrane calcium-transporting ATPase 1	AT2B1_CHICK 214 139
transcr_175829	Plasma membrane calcium-transporting ATPase 1	AT2B1_HUMAN 1164 1102
transcr_168772	Plasma membrane calcium-transporting ATPase 1	AT2B1_RAT 157 1117
transcr_138217	Ethanolamine-phosphate phospho-lyase	AT2L1_HUMAN 434 220
transcr_167407	Ethanolamine-phosphate phospho-lyase	AT2L1_HUMAN 434 276
transcr_168006	Ethanolamine-phosphate phospho-lyase	AT2L1_HUMAN 434 276
transcr_167407	5-phosphohydroxy-L-lysine phospho-lyase	AT2L2_HUMAN 167 1
transcr_168006	5-phosphohydroxy-L-lysine phospho-lyase	AT2L2_HUMAN 167 1
transcr_159357	5-phosphohydroxy-L-lysine phospho-lyase	AT2L2_HUMAN 434 1
transcr_167516	5-phosphohydroxy-L-lysine phospho-lyase	AT2L2_HUMAN 434 1
transcr_182906	5-phosphohydroxy-L-lysine phospho-lyase	AT2L2_HUMAN 434 1
transcr_173924	5-phosphohydroxy-L-lysine phospho-lyase	AT2L2_HUMAN 437 1
transcr_174985	5-phosphohydroxy-L-lysine phospho-lyase	AT2L2_HUMAN 437 1
transcr_183228	5-phosphohydroxy-L-lysine phospho-lyase	AT2L2_HUMAN 437 1
transcr_185100	5-phosphohydroxy-L-lysine phospho-lyase	AT2L2_HUMAN 437 1
transcr_110297	ATP synthase subunit s-like protein	AT5SL_BOVIN 74 247
transcr_198518	Ataxin-7-like protein 1	AT7L1_BOVIN 22 119
transcr_198518	Ataxin-7-like protein 1	AT7L1_HUMAN 532 165
transcr_197233	Ataxin-7-like protein 3 {ECO:0000255|HAMAP-Rule:MF_03047}	AT7L3_DANRE 177 1
transcr_104258	Ataxin-7-like protein 3 {ECO:0000255|HAMAP-Rule:MF_03047}	AT7L3_DANRE 225 1
transcr_199221	Ataxin-7-like protein 3 {ECO:0000255|HAMAP-Rule:MF_03047}	AT7L3_DANRE 225 1
transcr_197102	Ataxin-7-like protein 3 {ECO:0000255|HAMAP-Rule:MF_03047}	AT7L3_DANRE 366 1
transcr_197435	Ataxin-7-like protein 3 {ECO:0000255|HAMAP-Rule:MF_03047}	AT7L3_DANRE 366 1
transcr_198769	Ataxin-7-like protein 3 {ECO:0000255|HAMAP-Rule:MF_03047}	AT7L3_DANRE 366 1
transcr_170011	Ataxin-7-like protein 3 {ECO:0000255|HAMAP-Rule:MF_03047}	AT7L3_DANRE 366 211
transcr_199221	Ataxin-7-like protein 3 {ECO:0000255|HAMAP-Rule:MF_03047}	AT7L3_DANRE 366 211
transcr_197233	Ataxin-7-like protein 3 {ECO:0000255|HAMAP-Rule:MF_03047}	AT7L3_DANRE 366 222
transcr_128576	Phospholipid-transporting ATPase IB	AT8A2_MOUSE 411 1
transcr_164060	Phospholipid-transporting ATPase IC	AT8B1_MOUSE 594 1230
transcr_87580	Phospholipid-transporting ATPase ID	AT8B2_HUMAN 1203 1093
transcr_164850	Phospholipid-transporting ATPase ID	AT8B2_HUMAN 1206 1054
transcr_161127	Phospholipid-transporting ATPase ID	AT8B2_HUMAN 1206 1070
transcr_169175	Phospholipid-transporting ATPase ID	AT8B2_HUMAN 1206 1070
transcr_171115	Phospholipid-transporting ATPase ID	AT8B2_HUMAN 1206 1070
transcr_169175	Phospholipid-transporting ATPase ID	AT8B2_HUMAN 761 1076
transcr_153066	Phospholipid-transporting ATPase ID	AT8B2_MOUSE 542 1164
transcr_131086	Probable phospholipid-transporting ATPase IM	AT8B4_HUMAN 927 581
transcr_190571	ATPase family AAA domain-containing protein 5	ATAD5_HUMAN 619 1844
transcr_165172	ATPase family AAA domain-containing protein 5	ATAD5_MOUSE 1825 1381
transcr_160132	ATPase family AAA domain-containing protein 5	ATAD5_MOUSE 1825 1383
transcr_191638	Alpha-tubulin N-acetyltransferase 1 {ECO:0000255|HAMAP-Rule:MF_03130}	ATAT_DANRE 288 210
transcr_186426	Alpha-tubulin N-acetyltransferase 1 {ECO:0000255|HAMAP-Rule:MF_03130}	ATAT_DANRE 297 190
transcr_156316	Caytaxin	ATCAY_HUMAN 333 181
transcr_124084	Caytaxin	ATCAY_HUMAN 355 181
transcr_110614	Caytaxin	ATCAY_MACFA 333 245
transcr_49908	Caytaxin	ATCAY_MACFA 333 245
transcr_124886	Caytaxin	ATCAY_MACFA 355 244
transcr_124084	Caytaxin	ATCAY_MOUSE 182 1
transcr_156316	Caytaxin	ATCAY_MOUSE 182 1
transcr_121944	Caytaxin	ATCAY_RAT 333 1
transcr_133170	Caytaxin	ATCAY_RAT 333 1
transcr_111049	Caytaxin	ATCAY_RAT 56 231
transcr_184460	ATPase family AAA domain-containing protein 1-A	ATD1A_DANRE 380 1
transcr_156823	ATPase family AAA domain-containing protein 1-A	ATD1A_DANRE 380 19
transcr_182669	ATPase family AAA domain-containing protein 1-A	ATD1A_DANRE 380 19
transcr_143198	ATPase family AAA domain-containing protein 2B	ATD2B_HUMAN 755 1
transcr_165618	Cyclic AMP-dependent transcription factor ATF-2	ATF2_CHICK 131 1
transcr_170311	Cyclic AMP-dependent transcription factor ATF-2	ATF2_CHICK 33 131
transcr_177353	Cyclic AMP-dependent transcription factor ATF-2	ATF2_CHICK 487 1
transcr_165618	Cyclic AMP-dependent transcription factor ATF-2	ATF2_CHICK 487 192
transcr_170311	Cyclic AMP-dependent transcription factor ATF-2	ATF2_CHICK 487 192
transcr_155789	Cyclic AMP-dependent transcription factor ATF-4	ATF4_RAT 69 344
transcr_142777	Cyclic AMP-dependent transcription factor ATF-4	ATF4_RAT 83 344
transcr_158440	Cyclic AMP-dependent transcription factor ATF-5	ATF5_MOUSE 281 207
transcr_155599	Cyclic AMP-dependent transcription factor ATF-5	ATF5_RAT 279 207
transcr_149341	Cyclic AMP-dependent transcription factor ATF-6 alpha	ATF6A_HUMAN 654 26
transcr_143659	Ubiquitin-like-conjugating enzyme ATG10	ATG10_HUMAN 208 125
transcr_129597	Ubiquitin-like-conjugating enzyme ATG10	ATG10_HUMAN 7 208
transcr_130686	Ubiquitin-like-conjugating enzyme ATG10	ATG10_HUMAN 7 208
transcr_143659	Ubiquitin-like-conjugating enzyme ATG10	ATG10_MOUSE 6 114
transcr_168612	Autophagy-related protein 16	ATG16_XENTR 130 13
transcr_186332	Autophagy-related protein 16	ATG16_XENTR 130 13
transcr_187123	Autophagy-related protein 16	ATG16_XENTR 130 13
transcr_192594	Autophagy-related protein 16	ATG16_XENTR 130 13
transcr_165818	Autophagy-related protein 16	ATG16_XENTR 235 13
transcr_186332	Autophagy-related protein 16	ATG16_XENTR 622 306
transcr_187123	Autophagy-related protein 16	ATG16_XENTR 622 334
transcr_93098	Autophagy-related protein 2 homolog A	ATG2A_XENTR 162 1
transcr_162227	Autophagy-related protein 2 homolog A	ATG2A_XENTR 1997 1611
transcr_164985	Autophagy-related protein 2 homolog A	ATG2A_XENTR 1997 1694
transcr_153760	Ubiquitin-like-conjugating enzyme ATG3	ATG3_DANRE 122 1
transcr_160495	Ubiquitin-like-conjugating enzyme ATG3	ATG3_DANRE 122 1
[truncated: 18,148 more rows]

## Sheet: gonad male transcripts
transcript	gene name	protein name
[truncated: 7,743 more rows]

[truncated: 3 more sheets: muscle female transcripts, muscle male transcripts, B-related proteins intersection]
