# Supplementary material for: Differential expression of miRNAs in the presence of B chromosome in the cichlid fish Astatotilapia latifasciata
Source: BMC Genomics. 2021 May 12;22:344. doi: 10.1186/s12864-021-07651-w (PMC8117508; doi:10.1186/s12864-021-07651-w)
Supplement: Supplementary file 9 — Additional file 9. Folder containing the .tsv files of networks. S1.tsv PPI network filtered from the Biogrid database. S2.tsv PPI of all proteins from A. latifasciata miRNA targets. S3.tsv B-related proteins and B genes subnetwork. S4.tsv B-miR-net. [file 12864_2021_7651_MOESM9_ESM.zip]

Archive with 4 entries (4 files):
- ._S1.tsv
- ._S2.tsv
- ._S3.tsv
- ._S4.tsv
