# Supplementary material for: Differential expression of miRNAs in the presence of B chromosome in the cichlid fish Astatotilapia latifasciata
Source: BMC Genomics. 2021 May 12;22:344. doi: 10.1186/s12864-021-07651-w (PMC8117508; doi:10.1186/s12864-021-07651-w)
Supplement: Supplementary file 10 — Additional file 10. GO datasets. S1 Exclusive GO terms for proteins derived from B-DE-miRNA targets and B genes. S2 Common GO terms among B-related proteins and other proteins. S3 GO terms for all A. latifasciata targets in the PPI network. [file 12864_2021_7651_MOESM10_ESM.zip]

Archive with 3 entries (3 files):
- ._S1.csv
- ._S2.csv
- ._S3.csv
